# Supplementary material for: Molecular modeling and phylogenetic analyses highlight the role of amino acid 347 of the N1 subtype neuraminidase in influenza virus host range and interspecies adaptation
Source: Front Microbiol. 2023 Dec 19;14:1309156. doi: 10.3389/fmicb.2023.1309156 (PMC10758481; doi:10.3389/fmicb.2023.1309156)
Supplement: Supplementary file 1 [file Data_Sheet_1.ZIP]

Archive with 5 entries (5 files):
- Global NA tree.nex
- Global NA tree.svg
- H5N1 HA tree.nex
- Supplementary materials.docx
- H5N1 HA tree.svg
