# Supplementary material for: Molecular modeling and phylogenetic analyses highlight the role of amino acid 347 of the N1 subtype neuraminidase in influenza virus host range and interspecies adaptation
Source: Front Microbiol. 2023 Dec 19;14:1309156. doi: 10.3389/fmicb.2023.1309156 (PMC10758481; doi:10.3389/fmicb.2023.1309156)
Supplement: Supplementary file 1 [file Data_Sheet_1.ZIP › Global NA tree.nex]

#NEXUS
begin trees;
	tree tree_1 = [&R] ((((((((((((((((((((((((((((((((((((((((((((((((((((((((((((((((((((((((((((((((((((((((((H5av_1_chicken_Vietnam_NCVD14_A498_2014_A___H5N1__898491___Y:7.5E-4,H5av_1_chicken_Vietnam_NCVD14_A463_2014_A___H5N1__898458___Y:4.9E-4):4.9E-4,H5av_1_duck_Vietnam_NCVD14_A490_2014_A___H5N1__898475___Y:7.4E-4):0.00428,H5av_1_duck_Viet_Nam_QT_1240_2014_A___H5N1__1578986___Y:4.9E-4):7.5E-4,H5av_1_duck_Vietnam_NCVD14_A494_2014_A___H5N1__898483___Y:4.9E-4):7.5E-4,H5av_1_duck_Vietnam_NCVD14_A451_2014_A___H5N1__898426___Y:0.00146):4.9E-4,(((H5av_1_chicken_Vietnam_NCVD14_A458_2014_A___H5N1__898434___Y:7.5E-4,H5av_1_duck_Vietnam_NCVD14_A476_2014_A___H5N1__898466___Y:7.5E-4):4.9E-4,H5av_1_chicken_Vietnam_NCVD14_A459_2014_A___H5N1__898442___Y:0.00146):0.00285,((H5av_1_Duck_Cambodia_Y0210303_2014_A___H5N1__954444___Y:7.4E-4,H5av_1_Duck_Cambodia_Y0210304_2014_A___H5N1__954448___Y:4.9E-4):0.00152,H5av_1_chicken_Takeo_OIE6_2014_A___H5N1__698514___Y:0.00642):7.3E-4):4.9E-4):4.9E-4,(H5av_1_duck_Hunan_12_07_YYGK007_P_2013_H5N1__A___H5N1__656697___Y:7.4E-4,H5av_1_duck_Khanhhoa_CVVI_38_2014_A___H5N1__545510___Y:7.4E-4):4.9E-4):4.9E-4,(H5av_1_chicken_Khanhhoa_CVVI_31_2014_A___H5N1__545503___Y:4.9E-4,H5av_1_duck_Phuyen_CVVI_47_2014_A___H5N1__545519___Y:0.00216):0.00216):4.9E-4,(H5av_1_chicken_Khanhhoa_CVVI_27_2014_A___H5N1__545499___Y:4.9E-4,H5av_1_duck_Khanhhoa_CVVI_25_2014_A___H5N1__545497___Y:7.5E-4):0.00282):0.00146,((((H5av_1_chicken_Khanhhoa_CVVI_43_2014_A___H5N1__545515___Y:7.5E-4,H5av_1_duck_Khanhhoa_CVVI_37_2014_A___H5N1__545509___Y:7.4E-4):4.9E-4,H5av_1_chicken_Khanhhoa_CVVI_40_2014_A___H5N1__545512___Y:7.5E-4):4.9E-4,((H5av_1_duck_Khanhhoa_CVVI_35_2014_A___H5N1__545507___Y:7.5E-4,H5av_1_duck_Khanhhoa_CVVI_34_2014_A___H5N1__545506___Y:0.00146):4.9E-4,H5av_1_chicken_Khanhhoa_CVVI_41_2014_A___H5N1__545513___Y:4.9E-4):4.9E-4):4.9E-4,H5av_1_duck_Khanhhoa_CVVI_30_2014_A___H5N1__545502___Y:0.00146):4.9E-4):6.7E-4,((((H5av_1_chicken_Vietnam_HU4_1328_2015_A___H5N1__1090117___Y:7.4E-4,H5av_1_duck_Vietnam_NCVD_15A60_2015_A___H5N1__899085___Y:4.9E-4):0.00361,(H5av_1_chicken_Vietnam_NCVD14_A501_2014_A___H5N1__898507___Y:4.9E-4,H5av_1_duck_Vietnam_NCVD14_A502_2014_A___H5N1__898515___Y:7.4E-4):0.00216):0.00432,H5av_1_domestic_duck_LongAn_0183_2013_A___H5N1__775068___Y:0.00147):4.9E-4,H5av_1_domestic_duck_VinhLong_0185_2013_A___H5N1__775106___Y:0.00358):4.9E-4):4.9E-4,(H5av_1_Duck_Cambodia_Y0224304_2014_A___H5N1__954473___Y:0.00503,H5av_1_duck_Vietnam_NCVD14_A389_2014_A___H5N1__898401___Y:0.00146):7.5E-4):4.9E-4,(H5av_1_chicken_Khanhhoa_CVVI_42_2014_A___H5N1__545514___Y:4.9E-4,H5av_1_duck_Vietnam_NCVD14_A447_2014_A___H5N1__898418___Y:0.00146):4.9E-4):4.9E-4,(((((H5av_1_Avian_Viet_Nam_Egg_2014_A___H5N1__1499008___Y:0.00146,H5av_1_Avian_Viet_Nam_Egg_2014_A___H5N1__1499023___Y:4.9E-4):4.9E-4,H5av_1_Avian_Viet_Nam_Egg_2014_A___H5N1__1499000___Y:7.4E-4):4.9E-4,H5av_1_Avian_Viet_Nam_Egg_2014_A___H5N1__1499031___Y:4.9E-4):0.005,(H5av_1_quail_Vietnam_NCVD_3794_2013_A___H5N1__898179___Y:7.7E-4,H5av_1_duck_Vietnam_NCVD14_A499_2014_A___H5N1__898499___Y:0.0072):7.3E-4):4.9E-4,H5av_1_duck_Khanhhoa_CVVI_26_2014_A___H5N1__545498___Y:7.5E-4):4.9E-4):4.9E-4,H5av_1_duck_Cambodia_Z934W53M3_2015_A___H5N1__1273269___Y:0.00933):7.4E-4,H5av_1_pheasant_TienGiang_0026_2013_A___H5N1__775051___Y:4.8E-4):4.8E-4,(H5av_1_pheasant_TienGiang_0024_2013_A___H5N1__775036___Y:4.9E-4,H5av_1_pheasant_TienGiang_0020_2013_A___H5N1__775012___Y:0.00216):4.9E-4):4.9E-4,H5av_1_pheasant_TienGiang_0021_2013_A___H5N1__775020___Y:4.9E-4):4.9E-4,H5av_1_pheasant_TienGiang_0025_2013_A___H5N1__775043___Y:7.5E-4):7.5E-4,(((((((H5av_1_Muscovy_duck_Vietnam_LBM992c_2017_A___H5N1__1930509___Y:0.00146,H5av_1_duck_Vietnam_HN3810_2017_A___H5N1__2439950___Y:0.00359):4.9E-4,(H5av_1_Avian_Viet_Nam_Egg_2017_A___H5N1__1499015___Y:7.5E-4,H5av_1_duck_Vietnam_QN4220_2017_A___H5N1__2439973___Y:0.00427):4.9E-4):4.9E-4,H5av_1_duck_Vietnam_HN3656_2017_A___H5N1__2439865___Y:4.9E-4):4.9E-4,(H5av_1_chicken_Nghe_An_08VTC_2018_A___H5N1__1583493___Y:7.5E-4,H5av_1_Avian_Viet_Nam_Egg_2017_A___H5N1__1498992___Y:0.00146):4.9E-4):7.5E-4,H5av_1_chicken_Nghe_An_06VTC_2017_A___H5N1__1583477___Y:0.00147):7.5E-4,((H5av_1_chicken_Nghe_An_05VTC_2017_A___H5N1__1583446___Y:7.5E-4,H5av_1_chicken_Nghe_An_07VTC_2017_A___H5N1__1583485___Y:0.00146):7.5E-4,H5av_1_duck_Vietnam_HN3590_2017_A___H5N1__2439871___Y:0.00288):7.5E-4):4.9E-4,(((H5av_1_duck_Vietnam_NCVD_01_146_2013_A___H5N1__898997___Y:0.00218,H5av_1_duck_Vietnam_R2_02_623_2_2013_A___H5N1__898107___Y:0.00361):7.3E-4,H5av_1_duck_Vietnam_NCVD_1593_2012_A___H5N1__425679___Y:7.5E-4):4.9E-4,H5av_1_duck_Vietnam_QB1207_2012_A___H5N1__461024___Y:4.9E-4):4.9E-4):4.9E-4):7.4E-4,(((((((H5av_1_duck_Vietnam_NCVD_1932_2012_A___H5N1__424743___Y:7.4E-4,H5av_1_muscovy_duck_Vietnam_LBM399_2013_A___H5N1__460950___Y:0.00146):4.9E-4,H5av_1_duck_Vietnam_NCVD_3210_2013_A___H5N1__898091___Y:0.00216):4.9E-4,H5av_1_duck_Vietnam_NCVD_2047_2012_A___H5N1__898639___Y:4.9E-4):4.9E-4,H5av_1_duck_Vietnam_NCVD_2848_2013_A___H5N1__898811___Y:0.00216):4.8E-4,H5av_1_duck_Vietnam_NCVD_1930_2012_A___H5N1__425623___Y:6.2E-4):7.4E-4,H5av_1_duck_Vietnam_NCVD_1544_2012_A___H5N1__425930___Y:0.00134):4.9E-4,H5av_1_duck_Vietnam_NCVD_1944_2012_A___H5N1__425183___Y:0.00358):4.9E-4):4.9E-4,((((((((((((H5av_1_duck_Laos_Xiengkhouang01_2019_A___H5N1__1851012___Y:7.5E-4,H5av_1_duck_Laos_Xiengkhouang03_2019_A___H5N1__1851028___Y:4.9E-4):4.9E-4,H5av_1_duck_Laos_Xiengkhouang04_2019_A___H5N1__1851036___Y:0.00216):0.00421,H5av_1_duck_Laos_NL_1504599_2018_A___H5N1__1353813___Y:0.00797):0.00249,((H5av_1_chicken_Laos_NL_1810601_2018_A___H5N1__1485163___Y:0.00575,H5av_1_duck_Hunan_03_07_YYGK1L3_OC_2018_A___H5N1__1823040___Y:0.0036):0.00319,H5av_1_chicken_Laos_NL_1503023_2017_A___H5N1__1353797___Y:0.00327):4.9E-4):0.00448,(((H5av_1_chicken_Laos_NL_1501199_2017_A___H5N1__1353765___Y:4.9E-4,H5av_1_quail_Laos_NL_1501146_2017_A___H5N1__1353757___Y:7.4E-4):4.9E-4,(H5av_1_chicken_Cambodia_1K241C1_2017_A___H5N1__2068141___Y:0.00431,H5av_1_chicken_Myanmar_OP_11_2017_A___H5N1__1511062___Y:0.00501):0.00147):0.00215,H5av_1_chicken_Laos_NL_1502337_2017_A___H5N1__1353789___Y:0.00288):4.9E-4):7.4E-4,H5av_1_chicken_Laos_NL_1621312_2016_A___H5N1__1851004___Y:0.00158):0.00134,((H5av_1_chicken_Nghe_An_09VTC_2017_A___H5N1__1583498___Y:0.00716,H5av_1_chicken_Nghe_An_17VTC_2015_A___H5N1__1583608___Y:7.5E-4):7.4E-4,(H5av_1_chicken_Laos_NL_1500548_2016_A___H5N1__1353749___Y:0.00357,H5av_1_chicken_Laos_NL_1501255_2017_A___H5N1__1353773___Y:0.00428):0.00148):4.9E-4):4.9E-4,H5av_1_chicken_Laos_NL_1500466_2015_A___H5N1__1353741___Y:0.00499):0.00142,((H5av_1_chicken_Ha_Tinh_18VTC_2015_A___H5N1__1583622___Y:7.5E-4,H5av_1_chicken_Ha_Tinh_20VTC_2015_A___H5N1__1583638___Y:4.9E-4):0.00289,H5av_1_chicken_Ha_Tinh_16VTC_2015_A___H5N1__1583600___Y:0.00216):0.00436):0.00577,H5av_1_chicken_Vietnam_NCVD14_A461_2014_A___H5N1__898450___Y:0.00146):4.9E-4,(H5av_1_muscovy_duck_Vietnam_NCVD_15A11_2015_A___H5N1__898525___Y:7.4E-4,H5av_1_muscovy_duck_Vietnam_NCVD_15A12_2015_A___H5N1__898532___Y:4.9E-4):0.00709):0.00142,H5av_1_duck_Khanhhoa_CVVI_32_2014_A___H5N1__545504___Y:0.00354):0.00372):4.9E-4,((((((H5av_1_goose_Zhejiang_727098_2014_A___H5N1__681332___Y:0.0,H5mam_swine_Zhejiang_SW57_2015_A___H5N1_1600726___Y:0.0):4.9E-4,H5av_1_pigeon_Zhejiang_727097_2014_A___H5N1__681333___Y:7.5E-4):0.00289,H5av_1_chicken_Jiangsu_927_2013_A___H5N1__621166___Y:0.00216):0.00146,(H5av_1_goose_Shandong_GS_2013_H5N1__A___H5N1__661654___Y:7.5E-4,H5av_1_goose_Yangzhou_0403_2014_A___H5N1__1158770___Y:0.00147):0.00147):0.0036,H5mam_tiger_Jiangsu_01_2013_A___H5N1_489679___Y:0.00215):4.9E-4,(H5av_1_chicken_Wuxi_WX_32_2013_A___H5N1__1536773___Y:0.00429,H5av_1_chicken_Wuxi_WX_33_2013_A___H5N1__1536781___Y:0.00147):7.4E-4):7.4E-4):4.9E-4,((((((((((H5av_1_duck_Vietnam_NCVD14_A340_2014_A___H5N1__898080___Y:0.00501,H5av_1_muscovy_duck_Vietnam_LBM670_2014_A___H5N1__567072___Y:0.00147):0.00216,H5av_1_duck_Quanh_Ninh_21_2013_A___H5N1__459259___Y:0.00146):7.4E-4,H5av_1_duck_Vietnam_R2_5_1589_14_2013_A___H5N1__898099___Y:7.4E-4):4.9E-4,H5av_1_muscovy_duck_Quang_Ninh_48c1_4_1_2013_A___H5N1__567039___Y:7.4E-4):0.0036,H5av_1_duck_Vietnam_NCVD_0004_2013_A___H5N1__898819___Y:0.00147):7.4E-4,(H5av_1_chicken_Vietnam_NCVD_1927_2012_A___H5N1__424735___Y:4.9E-4,H5av_1_duck_Vietnam_NCVD_1933_2012_A___H5N1__425143___Y:7.5E-4):7.5E-4):4.9E-4,(H5av_1_duck_Vietnam_QT1726_2013_A___H5N1__840413___Y:4.9E-4,H5av_1_duck_Vietnam_QT1727_2013_A___H5N1__840344___Y:7.4E-4):0.00358):4.9E-4,((H5av_1_duck_Vietnam_NCVD_0021_2012_A___H5N1__898835___Y:0.00147,H5av_1_duck_Vietnam_NCVD_1937_2012_A___H5N1__425159___Y:7.4E-4):7.5E-4,H5av_1_duck_Vietnam_NCVD_1584_2012_A___H5N1__424983___Y:4.9E-4):4.9E-4):4.9E-4,((((H5av_1_duck_Vietnam_NCVD_0027_2012_A___H5N1__898859___Y:7.5E-4,H5av_1_duck_Vietnam_NCVD_0033_2012_A___H5N1__898867___Y:7.5E-4):6.2E-4,(H5av_1_muscovy_duck_Vietnam_LBM330_2013_A___H5N1__459866___Y:0.00488,H5av_1_duck_Vietnam_NCVD_1974_2012_A___H5N1__424687___Y:8.6E-4):4.9E-4):4.9E-4,H5av_1_duck_Vietnam_NCVD_6137_2013_A___H5N1__899033___Y:0.00146):4.9E-4,(((H5av_1_duck_Vietnam_NCVD_0130_2013_A___H5N1__898875___Y:4.9E-4,H5av_1_duck_Vietnam_NCVD_2727_2013_A___H5N1__898713___Y:7.4E-4):0.00216,H5av_1_muscovy_duck_Vietnam_LBM229_2012_A___H5N1__424190___Y:0.00146):4.9E-4,H5av_1_chicken_Vietnam_NCVD_1982_2012_A___H5N1__898631___Y:0.00146):4.9E-4):4.9E-4):4.9E-4,((H5av_1_duck_Vietnam_HN3790_2017_A___H5N1__2439840___Y:0.005,H5av_1_duck_Vietnam_NCVD_0145_2012_A___H5N1__898843___Y:0.00216):4.9E-4,H5av_1_duck_Vietnam_NCVD_3628_2013_A___H5N1__898582___Y:0.00358):4.9E-4):4.9E-4):4.9E-4,(((H5av_1_duck_Vietnam_NCVD_2709_2013_A___H5N1__898729___Y:0.00223,H5av_1_muscovy_duck_Vietnam_LBM315_2012_A___H5N1__438144___Y:0.00211):0.00146,H5av_1_duck_Vietnam_NCVD_2736_2013_A___H5N1__898721___Y:0.00342):4.8E-4,H5av_1_duck_Vietnam_NCVD_1547_2012_A___H5N1__425922___Y:7.4E-4):4.9E-4):4.9E-4,(((((((((((((((((((((((((((((H5av_1_chicken_Cambodia_13_2019_A___H5N1__1591340___Y:4.9E-4,H5av_1_chicken_Cambodia_14_2019_A___H5N1__1591348___Y:4.9E-4):4.9E-4,H5av_1_chicken_Viet_Nam_HU12_667_2019_A___H5N1__1778457___Y:0.00287):7.3E-4,H5av_1_Duck_Viet_Nam_HU12_1378_2019_A___H5N1__1768543___Y:0.00216):0.00148,H5av_1_chicken_Long_An_1428VTC_2019_A___H5N1__1665362___Y:0.00217):7.4E-4,H5av_1_Muscovy_duck_Vietnam_HU10_1703_2018_A___H5N1__1600646___Y:0.00146):7.4E-4,H5av_1_chicken_Cambodia_12_2018_A___H5N1__1591332___Y:7.4E-4):4.9E-4,(H5av_1_goose_Vietnam_HU10_1140_2018_A___H5N1__1600637___Y:7.4E-4,H5av_1_Muscovy_duck_Vietnam_HU10_1139_2018_A___H5N1__1584829___Y:4.9E-4):0.00505):4.9E-4,(((((H5av_1_duck_Laos_NL_2072060_2020_A___H5N1__1851766___Y:4.9E-4,H5av_1_duck_Laos_NL_2072061_2020_A___H5N1__1851651___Y:4.9E-4):4.9E-4,H5av_1_duck_Laos_NL_2072068_2020_A___H5N1__1851693___Y:4.9E-4):0.00291,(H5av_1_duck_Laos_NL_2072072_2020_A___H5N1__1851725___Y:4.9E-4,H5av_1_duck_Laos_NL_2072073_2020_A___H5N1__1851734___Y:4.9E-4):0.00793):0.00504,H5av_1_duck_Vietnam_HU10_1756_2018_A___H5N1__1600678___Y:0.00139):4.9E-4,H5av_1_chicken_Vietnam_HU10_1051_2018_A___H5N1__1584813___Y:7.4E-4):4.9E-4):4.9E-4,H5av_1_duck_Viet_Nam_HU12_1572_2019_A___H5N1__1778983___Y:0.01002):7.3E-4,(H5av_1_chicken_Cambodia_01_2018_A___H5N1__1591284___Y:0.00146,H5av_1_chicken_Cambodia_03_2018_A___H5N1__1591300___Y:0.00215):4.9E-4):4.9E-4,(H5hum_Cambodia_2302009_2023_A___H5N1_2436454___Y:0.01098,H5hum_Laos_2121_2020_A___H5N1_1842224___Y:0.0036):0.00396):7.5E-4,H5av_1_chicken_Cambodia_09_2018_A___H5N1__1591308___Y:0.00186):0.00895,(H5av_1_chicken_Cambodia_Z907W52M1_2015_A___H5N1__1273253___Y:7.4E-4,H5av_1_duck_Cambodia_Z926W53M1_2015_A___H5N1__1273261___Y:4.9E-4):7.5E-4):0.00358,(((((((H5av_1_chicken_Cambodia_Z89W11M1_2015_A___H5N1__1273117___Y:4.9E-4,H5av_1_duck_Cambodia_Z765W45M1_2015_A___H5N1__1273213___Y:7.5E-4):0.00146,(H5av_1_duck_Cambodia_Z205W17M1_2015_A___H5N1__1273157___Y:0.00217,H5av_1_Muscovy_duck_Vietnam_HU3_353_2015_H5N1__A___H5N1__893498___Y:0.00288):7.4E-4):4.9E-4,H5av_1_chicken_Cambodia_Z50W9M1_2015_A___H5N1__1273069___Y:0.00287):4.9E-4,((H5av_1_chicken_Vietnam_HU3_67_2015_H5N1__A___H5N1__893514___Y:4.9E-4,H5av_1_duck_Vietnam_HU3_16_2015_H5N1__A___H5N1__893507___Y:7.4E-4):0.00146,H5av_1_Muscovy_duck_Vietnam_HU3_97_2015_H5N1__A___H5N1__893490___Y:7.5E-4):7.4E-4):4.6E-4,H5av_1_chicken_Cambodia_Z148W14M1_2015_A___H5N1__1273141___Y:0.00216):0.00212,((((H5av_1_chicken_Cambodia_Z799W46M3_2015_A___H5N1__1273237___Y:7.5E-4,H5av_1_chicken_Cambodia_a17W9M1_2016_A___H5N1__1272967___Y:0.00429):7.4E-4,(H5av_1_duck_Cambodia_Z146W14M1_2015_A___H5N1__1273133___Y:0.0043,H5av_1_duck_Cambodia_Z44W9M1_2015_A___H5N1__1273045___Y:0.00289):7.3E-4):4.9E-4,(H5av_1_chicken_Cambodia_Z149W14M1_2015_A___H5N1__1273149___Y:7.5E-4,H5av_1_chicken_Cambodia_Z267W20M1_2015_A___H5N1__1273189___Y:4.9E-4):0.0021):8.2E-4,H5av_1_duck_Cambodia_Z143W14M1_2015_A___H5N1__1273125___Y:0.00415):0.00295):4.8E-4,H5av_1_chicken_Vietnam_NCVD14_A381_2014_A___H5N1__898333___Y:0.00215):4.9E-4):0.00115,(H5av_1_chicken_Cambodia_Z59W9M3_2015_A___H5N1__1273085___Y:0.0039,H5av_1_duck_Cambodia_Z564W35M1_2015_A___H5N1__1301354___Y:0.0055):0.00576):4.9E-4,(((H5av_1_duck_Cambodia_Z35W8M3_2015_A___H5N1__1273029___Y:4.9E-4,H5av_1_duck_Cambodia_Z484W31M1_2015_A___H5N1__1273205___Y:0.00141):0.00145,H5av_1_chicken_Cambodia_Z8W7M1_2015_A___H5N1__1273005___Y:0.00353):4.9E-4,H5av_1_duck_Cambodia_Z86W11M1_2015_A___H5N1__1273109___Y:0.00499):0.00288):4.9E-4,H5av_1_muscovy_duck_Long_An_90_2014_A___H5N1__567118___Y:0.00288):4.9E-4,H5av_1_chicken_Cambodia_Z49W9M1_2015_A___H5N1__1273061___Y:0.00427):0.00143,(((((((((H5av_1_duck_Vietnam_HU8_1817_2017_A___H5N1__1161304___Y:0.00216,H5av_1_muscovy_duck_Vietnam_HU8_1751_2017_A___H5N1__1161280___Y:0.0029):0.00143,H5av_1_duck_Vietnam_HU8_1621_2017_A___H5N1__1161296___Y:0.0065):0.00434,H5av_1_duck_Vietnam_HU5_1572_2016_A___H5N1__1161366___Y:0.00217):0.00296,(H5av_1_duck_Vietnam_HU8_1561_2017_A___H5N1__1161211___Y:0.00146,H5av_1_muscovy_duck_Vietnam_HU8_1670_2017_A___H5N1__1161264___Y:4.9E-4):0.01463):0.00142,H5av_1_goose_Vietnam_HU8_1596_2017_A___H5N1__1161290___Y:0.01314):7.7E-4,(((H5av_1_chicken_Cambodia_a0511501_2016_A___H5N1__962537___Y:7.4E-4,H5av_1_chicken_Cambodia_a0511504_2016_A___H5N1__962559___Y:4.9E-4):8.8E-4,H5av_1_chicken_Cambodia_10_2018_A___H5N1__1591316___Y:0.00849):0.00143,H5av_1_duck_Cambodia_a24W9M1_2016_A___H5N1__1272997___Y:0.0049):0.00378):7.5E-4,H5av_1_chicken_Khanhhoa_CVVI_28_2014_A___H5N1__545500___Y:0.00361):7.4E-4,H5av_1_chicken_Vietnam_NCVD14_A383_2014_A___H5N1__898354___Y:7.5E-4):7.5E-4,(((H5av_1_chicken_Vietnam_NCVD14_A384_2014_A___H5N1__898376___Y:0.00146,H5av_1_duck_CaMau_0238_2015_A___H5N1__775091___Y:0.00146):4.9E-4,H5av_1_duck_Vietnam_NCVD14_A387_2014_A___H5N1__898393___Y:0.00216):0.00146,H5av_1_chicken_Vietnam_NCVD14_A390_2014_A___H5N1__898409___Y:0.00573):4.9E-4):4.9E-4):0.00216,(H5av_1_chicken_Vietnam_RTD1302_2014_A___H5N1__974470___Y:0.00432,H5av_1_duck_Hunan_12_07_YYGK100_P_2013_H5N1__A___H5N1__656617___Y:0.00144):0.0036):4.6E-4,((((((((H5av_1_duck_Cambodia_Z206W17M1_2015_A___H5N1__1273165___Y:7.5E-4,H5av_1_duck_Cambodia_Z223W18M1_2015_A___H5N1__1273173___Y:4.9E-4):7.5E-4,H5av_1_chicken_Cambodia_Z37W8M3_2015_A___H5N1__1273037___Y:0.00146):0.00147,H5av_1_chicken_Cambodia_Z850W49M1_2015_A___H5N1__1301403___Y:0.01011):4.9E-4,((H5av_1_chicken_Cambodia_Z9W7M1_2015_A___H5N1__1273013___Y:7.5E-4,H5av_1_duck_Cambodia_Z3W7M1_2015_A___H5N1__1301346___Y:4.9E-4):0.00429,H5av_1_duck_Cambodia_Z13W7M3_2015_A___H5N1__1273021___Y:4.9E-4):0.00215):7.4E-4,H5av_1_chicken_Cambodia_Z57W9M3_2015_A___H5N1__1273077___Y:0.00429):4.9E-4,H5av_1_chicken_Cambodia_Z60W9M3_2015_A___H5N1__1273093___Y:0.00201):0.00281,H5av_1_chicken_Cambodia_Z70W10M1_2015_A___H5N1__1273101___Y:0.00388):0.00201,H5hum_Vietnam_14011801_2014_A___H5N1_624916___Y:0.00562):4.9E-4):4.9E-4,H5av_1_chicken_Vietnam_NCVD14_A380_2014_A___H5N1__898312___Y:0.005):0.00147,((H5av_1_chicken_Viet_Nam_QN_0539_2013_A___H5N1__1579465___Y:7.4E-4,H5av_1_muscovy_duck_Vietnam_LBM436_2013_A___H5N1__471175___Y:0.0036):0.00217,H5av_1_muscovy_duck_Vietnam_LBM295_2012_A___H5N1__438152___Y:0.00215):4.9E-4):4.9E-4,(((((((((((H5av_1_chicken_Khanhhoa_CVVI_12_2013_A___H5N1__545484___Y:7.4E-4,H5av_1_chicken_Khanhhoa_CVVI_13_2013_A___H5N1__545485___Y:7.5E-4):0.00146,H5av_1_chicken_Khanhhoa_CVVI_02_2013_A___H5N1__545474___Y:7.4E-4):4.9E-4,H5av_1_chicken_Khanhhoa_CVVI_09_2013_A___H5N1__545481___Y:0.00146):4.9E-4,((H5av_1_duck_Khanhhoa_CVVI_19_2013_A___H5N1__545491___Y:0.00146,H5av_1_duck_Khanhhoa_CVVI_22_2013_A___H5N1__545494___Y:7.4E-4):7.5E-4,H5av_1_duck_Khanhhoa_CVVI_07_2013_A___H5N1__545479___Y:4.9E-4):4.9E-4):4.9E-4,(H5av_1_duck_Khanhhoa_CVVI_08_2013_A___H5N1__545480___Y:7.4E-4,H5av_1_duck_Khanhhoa_CVVI_10_2013_A___H5N1__545482___Y:7.5E-4):4.9E-4):4.9E-4,H5av_1_duck_Khanhhoa_CVVI_03_2013_A___H5N1__545475___Y:4.9E-4):4.9E-4,H5av_1_chicken_Khanhhoa_CVVI_11_2013_A___H5N1__545483___Y:0.00429):7.4E-4,((H5av_1_duck_Khanhhoa_CVVI_06_2013_A___H5N1__545478___Y:4.9E-4,H5av_1_duck_Khanhhoa_CVVI_36_2014_A___H5N1__545508___Y:0.00572):0.0036,H5av_1_duck_Khanhhoa_CVVI_14_2013_A___H5N1__545486___Y:0.0029):7.2E-4):4.9E-4,(((H5av_1_duck_Khanhhoa_CVVI_04_2013_A___H5N1__545476___Y:7.4E-4,H5av_1_duck_Khanhhoa_CVVI_17_2013_A___H5N1__545489___Y:0.00146):4.9E-4,H5av_1_duck_Khanhhoa_CVVI_16_2013_A___H5N1__545488___Y:4.9E-4):0.00146,H5av_1_duck_Vietnam_NCVD_02_216_2013_A___H5N1__899017___Y:4.9E-4):4.9E-4):4.9E-4,((H5av_1_duck_Khanhhoa_CVVI_21_2013_A___H5N1__545493___Y:4.9E-4,H5av_1_duck_Khanhhoa_CVVI_15_2013_A___H5N1__545487___Y:0.00287):4.7E-4,(H5av_1_duck_Khanhhoa_CVVI_33_2014_A___H5N1__545505___Y:0.00637,H5av_1_Swiftlet_Vietnam_NCVD_3000_2013_A___H5N1__898779___Y:0.00215):4.9E-4):7.4E-4):0.00288,H5av_1_chicken_Vietnam_NCVD_KA432_2013_A___H5N1__559153___Y:0.00146):4.9E-4):4.9E-4,H5av_1_duck_Vietnam_NCVD_1878_2012_A___H5N1__425015___Y:7.4E-4):4.9E-4,(((((((H5av_1_chicken_Vietnam_NCVD_3185_2013_A___H5N1__898139___Y:4.9E-4,H5av_1_chicken_Vietnam_NCVD_3186_2013_A___H5N1__898598___Y:7.5E-4):4.9E-4,H5av_1_duck_Vietnam_NCVD_3205_2013_A___H5N1__898244___Y:0.00216):4.9E-4,H5av_1_chicken_Vietnam_NCVD_3184_2013_A___H5N1__898590___Y:0.00146):0.00146,(((H5av_1_duck_Vietnam_R2_5_1589_15_2013_A___H5N1__898565___Y:0.00146,H5av_1_chicken_Vietnam_NCVD_2816_2013_A___H5N1__898115___Y:4.9E-4):4.9E-4,H5av_1_duck_Vietnam_NCVD_3188_2013_A___H5N1__898606___Y:7.4E-4):4.9E-4,H5av_1_muscovy_duck_Quanh_Ninh_9_2013_A___H5N1__459249___Y:4.9E-4):7.5E-4):0.00146,H5av_1_duck_Vietnam_R2_5_1428_17_2013_A___H5N1__898557___Y:7.4E-4):7.5E-4,((((((H5av_1_duck_Vietnam_NCVD_1875_2012_A___H5N1__425938___Y:0.00146,H5av_1_duck_Vietnam_NCVD_1872_2012_A___H5N1__425127___Y:0.00216):4.9E-4,H5av_1_duck_Vietnam_NCVD_1902_2012_A___H5N1__425303___Y:4.9E-4):7.4E-4,H5av_1_duck_Vietnam_NCVD_1935_2012_A___H5N1__425151___Y:0.00288):4.9E-4,H5av_1_duck_Vietnam_NCVD_2805_2013_A___H5N1__898737___Y:0.00215):4.9E-4,(H5av_1_chicken_Vietnam_NCVD_1942_2012_A___H5N1__425175___Y:0.00146,H5av_1_duck_Vietnam_NCVD_1936_2012_A___H5N1__425647___Y:7.4E-4):4.9E-4):4.9E-4,H5av_1_duck_Vietnam_NCVD_1904_2012_A___H5N1__425311___Y:7.4E-4):4.9E-4):4.9E-4,((H5av_1_duck_Vietnam_NCVD_1869_2012_A___H5N1__424703___Y:4.9E-4,H5av_1_duck_Vietnam_NCVD_1898_2012_A___H5N1__424727___Y:7.4E-4):7.4E-4,(H5av_1_duck_Vietnam_NCVD_1901_2012_A___H5N1__425271___Y:7.4E-4,H5av_1_duck_Vietnam_NCVD_1884_2012_A___H5N1__425023___Y:7.5E-4):4.9E-4):4.9E-4):4.9E-4):4.9E-4,H5av_1_muscovy_duck_Vietnam_NCVD_2074_2012_A___H5N1__898678___Y:4.9E-4):4.9E-4,((H5av_1_quail_Vietnam_NCVD_3788_2013_A___H5N1__898186___Y:0.00359,H5av_1_pheasant_TienGiang_0022_2013_A___H5N1__775028___Y:0.00216):7.4E-4,H5av_1_duck_Khanhhoa_CVVI_23_2013_A___H5N1__545495___Y:0.00216):7.5E-4):7.4E-4,H5av_1_duck_Vietnam_NCVD_1943_2012_A___H5N1__425111___Y:0.00146):7.5E-4):7.5E-4,H5av_1_muscovy_duck_Vietnam_LBM344_2013_A___H5N1__461538___Y:0.00288):7.5E-4,(((((((((((((((((((((((H5av_1_chicken_Ghana_15VIR2588_4_2015_A___H5N1__806400___Y:4.9E-4,H5av_1_chicken_Ghana_15VIR2588_8_2015_A___H5N1__806421___Y:4.9E-4):4.9E-4,(H5av_1_chicken_Ghana_29_2015_A___H5N1__770665___Y:4.9E-4,H5av_1_chicken_Ghana_FJ152511_2015_A___H5N1__643195___Y:4.9E-4):4.9E-4):7.5E-4,((H5av_1_chicken_Ghana_15VIR5480_12_2015_A___H5N1__806423___Y:4.9E-4,H5av_1_chicken_Ghana_24_2015_A___H5N1__770649___Y:4.9E-4):7.4E-4,(H5av_1_chicken_Ghana_15VIR5480_3_2015_A___H5N1__806467___Y:0.00216,H5av_1_chicken_Ghana_41_2015_A___H5N1__770705___Y:7.4E-4):4.9E-4):0.00146):7.4E-4,((((H5av_1_chicken_Ghana_15VIR2588_9_2015_A___H5N1__719456___Y:4.9E-4,H5av_1_chicken_Ghana_15VIR2588_5_2015_A___H5N1__806408___Y:4.9E-4):4.9E-4,H5av_1_chicken_Ghana_15VIR5480_26_2015_A___H5N1__806468___Y:0.00287):7.3E-4,H5av_1_chicken_Ghana_15VIR5480_18_2015_A___H5N1__806448___Y:0.00147):0.00289,((H5av_1_chicken_Burkina_Faso_15VIR1774_33_2015_A___H5N1__806513___Y:4.9E-4,H5av_1_domestic_bird_Burkina_Faso_15VIR1774_23_2015_A___H5N1__806547___Y:4.9E-4):7.4E-4,H5av_1_chicken_Ghana_15VIR5480_10_2015_A___H5N1__806438___Y:0.00215):4.9E-4):4.9E-4):0.00145,H5av_1_chicken_Niger_15VIR2060_6_2015_A___H5N1__806360___Y:7.5E-4):4.9E-4,H5av_1_chicken_Nigeria_16VIR5840_8_2015_A___H5N1__1308497___Y:7.4E-4):4.9E-4,(((((((H5av_1_chicken_Nigeria_16VIR5840_67_2015_A___H5N1__1308599___Y:4.9E-4,H5av_1_chicken_Nigeria_16VIR5840_70_2015_A___H5N1__1308547___Y:4.9E-4):4.9E-4,H5av_1_chicken_Nigeria_16VIR5840_72_2015_A___H5N1__1308549___Y:7.5E-4):0.00147,H5av_1_chicken_Nigeria_16VIR5840_71_2015_A___H5N1__1308548___Y:0.00218):0.00216,H5av_1_chicken_Nigeria_16VIR5840_63_2015_A___H5N1__1308595___Y:0.00146):4.9E-4,H5av_1_chicken_Nigeria_16VIR5840_6_2015_A___H5N1__1308647___Y:7.4E-4):4.9E-4,((H5av_1_chicken_Nigeria_16VIR5840_7_2015_A___H5N1__1308546___Y:7.4E-4,H5av_1_chicken_Nigeria_16VIR5840_20_2015_A___H5N1__1308952___Y:0.00146):4.9E-4,H5av_1_chicken_Nigeria_16VIR5840_50_2015_A___H5N1__1308751___Y:0.00146):4.9E-4):4.9E-4,H5av_1_chicken_Nigeria_16VIR5840_15_2015_A___H5N1__1308947___Y:7.4E-4):4.9E-4):4.9E-4,H5av_1_chicken_Nigeria_16VIR5840_24_2015_A___H5N1__1308900___Y:4.9E-4):4.9E-4,((((H5av_1_chicken_Nigeria_16VIR5840_60_2015_A___H5N1__1308650___Y:0.00358,H5av_1_duck_Nigeria_16VIR5840_4_2015_A___H5N1__1308345___Y:7.4E-4):4.9E-4,H5av_1_chicken_Nigeria_16VIR5840_9_2015_A___H5N1__1308396___Y:4.9E-4):4.9E-4,((H5av_1_chicken_Nigeria_16VIR5840_62_2015_A___H5N1__1308652___Y:7.4E-4,H5av_1_chicken_Nigeria_16VIR5840_66_2015_A___H5N1__1308598___Y:7.5E-4):4.9E-4,H5av_1_chicken_Nigeria_16VIR5840_76_2015_A___H5N1__1308499___Q:0.00288):0.00216):7.4E-4,(H5av_1_chicken_Nigeria_16VIR5840_64_2015_A___H5N1__1308596___Y:0.00501,H5av_1_chicken_Nigeria_16VIR5840_30_2015_A___H5N1__1308848___Y:4.9E-4):7.4E-4):4.9E-4):4.9E-4,(((((((((((H5av_1_chicken_Cote_d_Ivoire_Viro13_17_2016_A___H5N1__1557040___Y:7.4E-4,H5av_1_guinea_fowl_Cote_d_Ivoire_Viro003_103_2016_A___H5N1__1557386___Y:4.9E-4):4.9E-4,H5av_1_goose_Cote_d_Ivoire_Viro12_38_2016_A___H5N1__1557045___Y:7.4E-4):7.4E-4,(H5av_1_chicken_Cote_d_Ivoire_Viro008_14_2016_A___H5N1__1557055___Y:7.4E-4,H5av_1_chicken_Cote_d_Ivoire_Viro001_100_2016_A___H5N1__1557057___Y:4.9E-4):4.9E-4):0.00216,H5av_1_chicken_Cote_d_Ivoire_Viro262_86_2015_A___H5N1__1557062___Y:7.4E-4):4.9E-4,H5av_1_chicken_Cote_d_Ivoire_Viro225_68_2015_A___H5N1__1557013___Y:7.4E-4):4.9E-4,(H5av_1_guinea_fowl_Cote_d_Ivoire_Viro274_44_2015_A___H5N1__1557384___Y:4.9E-4,H5av_1_chicken_Cote_d_Ivoire_Viro232_5_2015_A___H5N1__1557048___Y:0.00146):4.9E-4):4.9E-4,(H5av_1_chicken_Cote_d_Ivoire_Viro214_50_2015_A___H5N1__1557029___Y:4.9E-4,H5av_1_chicken_Cote_d_Ivoire_Viro301_20_2015_A___H5N1__1557033___Y:0.00146):0.00146):7.4E-4,(H5av_1_chicken_Cote_d_Ivoire_Viro188_74_2015_A___H5N1__1557065___Y:4.9E-4,H5av_1_domestic_bird_Burkina_Faso_15VIR1774_22_2015_A___H5N1__806548___Y:7.4E-4):4.8E-4):7.4E-4,H5av_1_chicken_Nigeria_16VIR5840_59_2015_A___H5N1__1308649___Y:0.00288):4.9E-4,(H5av_1_chicken_Nigeria_16VIR5840_77_2016_A___H5N1__1308500___Y:0.00645,H5av_1_chicken_Nigeria_15VIR339_1_2015_A___H5N1__806612___Y:4.9E-4):0.00145):4.9E-4,(((H5av_1_chicken_Nigeria_16VIR5840_47_2015_A___H5N1__1308748___Y:7.5E-4,H5av_1_chicken_Nigeria_16VIR5840_53_2015_A___H5N1__1308696___Y:4.9E-4):7.1E-4,(H5av_1_chicken_Togo_17RS1021_1_2017_A___H5N1__1040220___H:4.9E-4,H5av_1_chicken_Togo_17RS1021_7_2017_A___H5N1__1040222___H:7.4E-4):0.01452):4.9E-4,(H5av_1_chicken_Nigeria_16VIR5840_21_2015_A___H5N1__1308897___Y:4.9E-4,H5av_1_chicken_Nigeria_16VIR5840_43_2015_A___H5N1__1304972___Y:7.5E-4):7.4E-4):4.9E-4):4.9E-4):4.9E-4,(((((((((((((H5av_1_chicken_Nigeria_16VIR5840_84_2016_A___H5N1__1308447___Y:7.4E-4,H5av_1_chicken_Nigeria_16VIR5840_100_2016_A___H5N1__1309001___Y:0.00427):4.9E-4,H5av_1_chicken_Nigeria_16VIR5840_86_2016_A___H5N1__1308449___Y:7.4E-4):4.9E-4,((H5av_1_chicken_Nigeria_16VIR5840_85_2016_A___H5N1__1308448___Y:0.00146,H5av_1_chicken_Nigeria_16VIR5840_88_2016_A___H5N1__1308451___Y:4.9E-4):4.9E-4,H5av_1_duck_Nigeria_16VIR5840_83_2016_A___H5N1__1308299___Y:7.5E-4):4.9E-4):4.9E-4,(H5av_1_chicken_Nigeria_16VIR5840_81_2016_A___H5N1__1308445___Y:0.00146,H5av_1_chicken_Nigeria_16VIR5840_97_2016_A___H5N1__1308349___Y:0.00288):4.9E-4):4.9E-4,H5av_1_chicken_Nigeria_16VIR5840_90_2016_A___H5N1__1308346___Y:0.00357):4.9E-4,((H5av_1_chicken_Nigeria_16VIR5840_80_2016_A___H5N1__1308502___Y:4.9E-4,H5av_1_chicken_Nigeria_16VIR5840_99_2016_A___H5N1__1308350___Y:7.4E-4):7.4E-4,H5av_1_chicken_Nigeria_16VIR5840_93_2016_A___H5N1__1308399___Y:7.4E-4):7.4E-4):0.00217,H5av_1_chicken_Nigeria_16VIR5840_73_2015_A___H5N1__1308550___Y:7.4E-4):4.9E-4,H5av_1_chicken_Nigeria_16VIR5840_91_2016_A___H5N1__1308347___Y:0.00216):4.9E-4,(H5av_1_chicken_Nigeria_16VIR5840_22_2015_A___H5N1__1308898___Y:7.4E-4,H5av_1_chicken_Nigeria_16VIR5840_95_2016_A___H5N1__1308401___Y:4.9E-4):4.9E-4):4.9E-4,((((H5av_1_chicken_Cameroon_16VIR3791_12_2016_A___H5N1__1209044___Y:7.4E-4,H5av_1_chicken_Cameroon_16V04338_2016_A___H5N1__1302490___Y:7.4E-4):4.9E-4,H5av_1_duck_Cameroon_16VIR3791_21_2016_A___H5N1__1209060___Y:4.9E-4):4.9E-4,((H5av_1_chicken_Cameroon_16V04357_2016_A___H5N1__1302491___Y:4.9E-4,H5av_1_chicken_Cameroon_16VIR3791_22_2016_A___H5N1__1209068___Y:4.9E-4):4.9E-4,H5av_1_chicken_Cameroon_16VIR3791_16_2016_A___H5N1__1209052___Y:7.4E-4):0.00146):7.4E-4,(H5av_1_guinea_fowl_Nigeria_16VIR5840_98_2016_A___H5N1__1619800___Y:0.00146,H5av_1_chicken_Nigeria_16VIR5840_78_2016_A___H5N1__1308501___Y:7.5E-4):4.9E-4):4.9E-4):4.9E-4,(((H5av_1_chicken_Nigeria_16VIR5840_96_2016_A___H5N1__1308348___Y:0.00146,H5av_1_turkey_Nigeria_16VIR5840_79_2016_A___H5N1__1308298___Y:4.9E-4):8.6E-4,H5av_1_chicken_Nigeria_16VIR5840_58_2015_A___H5N1__1308648___Y:0.00134):7.4E-4,H5av_1_chicken_Nigeria_16VIR5840_82_2016_A___H5N1__1308446___Y:0.00206):4.9E-4):4.9E-4,((((H5av_1_chicken_Nigeria_16VIR5840_54_2015_A___H5N1__1308697___Y:4.9E-4,H5av_1_chicken_Nigeria_16VIR5840_57_2015_A___H5N1__1308700___Y:7.4E-4):7.4E-4,H5av_1_chicken_Nigeria_16VIR5840_36_2015_A___H5N1__1308798___Y:4.9E-4):0.00216,H5av_1_chicken_Nigeria_16VIR5840_11_2015_A___H5N1__1308997___Y:4.9E-4):4.9E-4,H5av_1_chicken_Nigeria_16VIR5840_44_2015_A___H5N1__1304973___Y:4.9E-4):7.5E-4):4.9E-4,(((H5av_1_chicken_Nigeria_16VIR5840_46_2015_A___H5N1__1308747___Y:0.00146,H5av_1_chicken_Nigeria_16VIR5840_49_2015_A___H5N1__1308750___Y:7.4E-4):4.9E-4,H5av_1_chicken_Nigeria_16VIR5840_51_2015_A___H5N1__1308752___Y:4.9E-4):4.6E-4,((H5av_1_chicken_Togo_504_2018_A___H5N1__1557174___Y:4.9E-4,H5av_1_chicken_Togo_509_2018_A___H5N1__1557177___Y:7.5E-4):0.00145,H5av_1_chicken_Ghana_18VIR6319_10_2018_A___H5N1__1328842___Y:0.0043):0.01156):7.3E-4):4.9E-4):4.9E-4,((H5av_1_chicken_Burkina_Faso_15VIR1774_1_2015_A___H5N1__806504___Y:7.4E-4,H5av_1_chicken_Cote_d_Ivoire_Viro263_95_2015_A___H5N1__1557060___Y:0.00216):4.9E-4,(H5av_1_chicken_Ivory_Coast_15VIR2742_3_2015_A___H5N1__806597___Y:7.4E-4,H5av_1_chicken_Burkina_Faso_15VIR1774_37_2015_A___H5N1__806535___Y:0.00146):4.9E-4):7.4E-4):0.00136,H5av_1_duck_Nigeria_16VIR5840_2_2015_A___H5N1__1308344___Y:4.9E-4):0.00114,H5av_1_chicken_Nigeria_16VIR5840_33_2015_A___H5N1__1308851___Y:4.9E-4):0.00114,((((((((((((((((H5av_1_chicken_Nigeria_16VIR5840_61_2015_A___H5N1__1308651___Y:4.9E-4,H5av_1_chicken_Nigeria_16VIR5840_65_2015_A___H5N1__1308597___Y:0.00146):0.00146,H5av_1_chicken_Nigeria_16VIR5840_68_2015_A___H5N1__1308600___Y:0.00216):4.8E-4,H5av_1_chicken_Ivory_Coast_15VIR2742_5_2015_A___H5N1__806605___Y:0.00283):7.4E-4,(H5av_1_chicken_Cote_d_Ivoire_Viro005_89_2016_A___H5N1__1557066___Y:0.00358,H5av_1_chicken_Cote_d_Ivoire_Viro221_31_2015_A___H5N1__1557034___Y:4.9E-4):0.00141):4.9E-4,(H5av_1_chicken_Nigeria_16VIR5840_25_2015_A___H5N1__1308901___Y:4.9E-4,H5av_1_chicken_Nigeria_16VIR5840_29_2015_A___H5N1__1308847___Y:4.9E-4):0.00146):4.9E-4,((H5av_1_chicken_Nigeria_16VIR5840_26_2015_A___H5N1__1308902___Y:7.4E-4,H5av_1_chicken_Nigeria_16VIR5840_23_2015_A___H5N1__1308899___Y:4.9E-4):4.9E-4,H5av_1_chicken_Nigeria_16VIR5840_42_2015_A___H5N1__1304971___Y:0.00146):0.00216):4.9E-4,(((H5av_1_chicken_Nigeria_16VIR5840_37_2015_A___H5N1__1308799___Y:7.5E-4,H5av_1_goose_Nigeria_16VIR5840_3_2015_A___H5N1__1308297___Y:7.4E-4):4.9E-4,H5av_1_chicken_Nigeria_16VIR5840_13_2015_A___H5N1__1308999___Y:0.00146):4.9E-4,(H5av_1_chicken_Nigeria_16VIR5840_5_2015_A___H5N1__1308746___Y:7.5E-4,H5av_1_chicken_Nigeria_16VIR5840_41_2015_A___H5N1__1304970___Y:0.00287):4.9E-4):4.9E-4):4.9E-4,((H5av_1_chicken_Lebanon_157_2016_A___H5N1__837299___Y:0.01088,H5av_1_flamingo_Kazakhstan_6570_2015_A___H5N1__1773262___Y:0.00428):7.4E-4,H5av_1_chicken_Nigeria_16VIR5840_12_2015_A___H5N1__1308998___Y:7.4E-4):4.9E-4):4.9E-4,H5av_1_chicken_Nigeria_16VIR5840_55_2015_A___H5N1__1308698___Y:0.00216):4.9E-4,H5av_1_chicken_Niger_15VIR2060_7_2015_A___H5N1__806368___Y:0.00146):4.9E-4,H5av_1_chicken_Nigeria_16VIR5840_27_2015_A___H5N1__1308845___Y:4.9E-4):4.9E-4,H5av_1_chicken_Nigeria_16VIR5840_38_2015_A___H5N1__1308800___Y:0.00216):4.9E-4,H5av_1_chicken_Nigeria_16VIR5840_17_2015_A___H5N1__1308949___Y:0.0014):7.4E-4,H5av_1_chicken_Nigeria_16VIR5840_74_2015_A___H5N1__1308551___Y:0.00282):4.9E-4,H5av_1_chicken_Nigeria_16VIR5840_14_2015_A___H5N1__1309000___Y:4.9E-4):0.00163,H5av_1_chicken_Nigeria_16VIR5840_45_2015_A___H5N1__1304974___Y:4.9E-4):0.00128):4.9E-4,((H5av_1_Falcon_Dubai_2506_2014_A___H5N1__623570___Y:4.9E-4,H5av_1_Hoabara_Dubai_2455_5_2014_A___H5N1__623554___Y:7.4E-4):0.00216,H5av_1_Falcon_Dubai_AR3430_2293_2014_A___H5N1__603552___Y:0.00216):4.9E-4):4.9E-4,(((((H5av_1_Bar_headed_Goose_Qinghai_BTY2_2015_H5N1_A___H5N1__669759___Y:7.5E-4,H5av_1_Great_black_headed_Gull_Qinghai_YO1_2015_H5N1_A___H5N1__669767___Y:4.8E-4):7.4E-4,(H5av_1_Great_black_headed_gull_Qinghai_9_2015_A___H5N1__1639870___Y:7.4E-4,H5av_1_Great_black_headed_Gull_Qinghai_YO6_2015_H5N1_A___H5N1__669775___Y:7.5E-4):4.9E-4):7.5E-4,H5av_1_Bar_headed_goose_Tibet_5_2015_A___H5N1__1639830___Y:7.4E-4):4.9E-4,H5av_1_Great_black_headed_Gull_Qinghai_YO7_2015_H5N1_A___H5N1__742606___Y:7.4E-4):7.4E-4,((((H5av_1_Black_necked_Grebe_Inner_Mongolia_Brain3_2015_H5N1_A___H5N1__669823___Y:7.4E-4,H5av_1_Black_necked_Grebe_Inner_Mongolia_Lung3_2015_H5N1_A___H5N1__669807___Y:4.9E-4):0.00145,H5av_1_Black_necked_grebe_Inner_mongolia_2_2015_A___H5N1__1639806___Y:4.9E-4):0.00216,H5av_1_Black_necked_Grebe_Inner_Mongolia_Anal_swab4_2015_H5N1_A___H5N1__669855___Y:7.4E-4):7.4E-4,H5av_1_Bar_headed_goose_Tibet_3_2015_A___H5N1__1639814___Y:0.00502):4.9E-4):0.00287):7.4E-4,(H5av_1_rook_Chany_32_2015_A___H5N1__631913___Y:7.4E-4,H5av_1_rook_Sartlan_42_2015_A___H5N1__631929___Y:4.9E-4):0.00573):0.00216,(((((((H5av_1_chicken_Jilin_04_12_MHK001_O_2015_H5N1__A___H5N1__657265___Y:4.9E-4,H5av_1_chicken_Jilin_04_12_MHK002_O_2015_H5N1__A___H5N1__657273___Y:7.4E-4):4.9E-4,H5av_1_chicken_Jilin_04_25_MHK009_2015_H5N1__A___H5N1__657225___Y:0.00216):0.00427,H5av_1_pigeon_Zhejiang_112089_2014_A___H5N1__681334___Y:0.00353):4.9E-4,H5av_1_pigeon_Jiangsu_12_22_TCCX053_P_2014_Mixed__A___H5N1__666500___Y:0.00146):0.00146,H5av_1_duck_Jilin_04_04_SY002_O_2015_Mixed__A___H5N1__665388___Y:0.00429):0.00216,((((H5av_1_duck_China_0935_2017_A___H5N1__1776445___Y:0.0072,H5mam_mink_China_CY_2017_A___H5N1_1536860___Y:0.00218):6.9E-4,H5av_1_chicken_Sabah_6123_2018_A___H5N1__2116757___Y:0.0094):0.00218,H5av_1_pigeon_Jilin_04_25_CCHL019_O_2015_H5N1__A___H5N1__657609___Y:0.00146):0.00146,(H5av_1_goose_Shandong_03_10_HZ_2015_H5N1__A___H5N1__661638___Y:0.00359,H5av_1_pigeon_Zhejiang_112090_2014_A___H5N1__681335___Y:7.4E-4):7.5E-4):7.4E-4):4.9E-4,H5av_1_chicken_Jiangsu_2477_2014_A___H5N1__621174___Y:4.9E-4):7.4E-4):4.9E-4,H5hum_Alberta_01_2014_A___H5N1_500773___Y:0.00216):0.00575,H5mam_meerkat_Shanghai_SH_1_2012_A___H5N1_1550860___Y:0.00362):0.00216,(((((((((((((((((((((((H5av_1_duck_East_Java_Av679_2016_A___H5N1__1640887___Y:0.00216,H5av_1_muscovy_duck_East_Java_Av724_2016_A___H5N1__1640919___Y:0.00216):7.5E-4,H5av_1_duck_Lumajang_04160417_2016_A___H5N1__1009408___Y:0.00216):7.4E-4,((H5av_1_chicken_East_Java_Av746_2016_A___H5N1__1640815___Y:4.9E-4,H5av_1_duck_Lamongan_04160434_2016_A___H5N1__1009280___Y:7.4E-4):4.9E-4,H5av_1_chicken_Banyuwangi_04160330_2016_A___H5N1__1009393___Y:0.00215):4.9E-4):4.9E-4,H5av_1_chicken_Denpasar_06160095_2016_A___H5N1__1009328___Y:0.00358):7.4E-4,((((H5av_1_chicken_East_Java_Spg119_2018_A___H5N1__1494304___Y:0.00136,H5av_1_muscovy_duck_East_Java_Av1492_2019_A___H5N1__1647384___Y:0.0044):0.00954,H5av_1_duck_East_Java_Av731_2016_H5N1_A___H5N1__1641224___Y:4.9E-4):4.9E-4,H5av_1_chicken_East_Java_Av833_2016_A___H5N1__1640935___Y:0.00146):7.5E-4,H5av_1_chicken_East_Java_Av700_2016_A___H5N1__1594033___Y:0.00287):7.4E-4):4.9E-4,((((H5av_1_duck_East_Java_Av934_2016_A___H5N1__1640967___Y:4.9E-4,H5av_1_duck_East_Java_Av940_2016_A___H5N1__1640975___Y:0.00217):4.9E-4,H5av_1_chicken_East_Java_Av960_2016_A___H5N1__1640855___Y:7.5E-4):7.4E-4,H5av_1_chicken_East_Java_Av868_2016_A___H5N1__1640951___Y:4.9E-4):4.9E-4,(H5av_1_chicken_East_Java_Av1534_2019_A___H5N1__1647344___Y:0.00296,H5av_1_muscovy_duck_East_Java_Av1576_2019_A___H5N1__1647376___Y:0.00137):0.01384):0.00216):7.5E-4,(((H5av_1_duck_East_Java_Av710_2016_A___H5N1__1640903___Y:7.5E-4,H5av_1_duck_East_Java_Av716_2016_A___H5N1__1641192___Y:4.9E-4):4.9E-4,H5av_1_duck_East_Java_Av713_2016_A___H5N1__1641184___Y:0.00146):0.00216,(H5av_1_chicken_East_Java_Av676_2016_A___H5N1__1594049___Y:0.00146,H5av_1_chicken_East_Java_Av884_2016_A___H5N1__1640959___Y:0.00146):4.9E-4):0.00215):7.4E-4,(((((H5av_1_duck_Sidenreng_Rappang_A07180110_11_2018_A___H5N1__1896098___Y:0.00874,H5hum_Indonesia_NIHRD17109_2017_A___H5N1_1079020___Y:0.00357):0.00731,H5av_1_chicken_East_Java_Av1210_2017_A___H5N1__1647336___Y:0.0029):0.00216,H5av_1_duck_Sukoharjo_04160290_2016_A___H5N1__1009377___Y:0.00359):7.4E-4,(H5av_1_duck_East_Java_Av693_2016_A___H5N1__1594349___Y:7.4E-4,H5av_1_duck_East_Java_Av698_2016_A___H5N1__1594341___Y:4.9E-4):0.00428):4.9E-4,(((H5av_1_chicken_Pati_04160433_2016_A___H5N1__1009296___Y:0.00147,H5av_1_chicken_Sukoharjo_04160454_2016_A___H5N1__1009312___Y:7.4E-4):0.00288,H5av_1_chicken_Sleman_04160326_2016_A___H5N1__1009385___Y:0.00358):4.9E-4,H5av_1_duck_Indonesia_04161291_OR_2016_A___H5N1__1510872___Y:0.00358):0.00288):0.00146):0.00218,H5av_1_chicken_Kediri_04160512_2016_A___H5N1__1009288___Y:0.00361):0.00145,((H5av_1_duck_East_Java_414_2015_A___H5N1__1640442___Y:7.5E-4,H5av_1_duck_East_Java_Av413_2015_A___H5N1__1640490___Y:4.9E-4):0.00571,H5av_1_chicken_East_Java_Av526_2015_A___H5N1__1640466___Y:0.00216):4.9E-4):4.9E-4,H5av_1_chicken_East_Java_Av537_2015_A___H5N1__1640474___Y:0.00571):0.00216,H5av_1_duck_East_Java_Av382_2014_A___H5N1__1640434___Y:0.00571):4.9E-4,((H5av_1_chicken_East_Java_Av400_2014_A___H5N1__1640482___Y:7.4E-4,H5av_1_chicken_East_Java_Av464_2015_A___H5N1__1640676___Y:0.00147):4.9E-4,H5av_1_chicken_East_Java_Av501_2015_A___H5N1__1640458___Y:0.00429):0.00215):7.5E-4,H5av_1_chicken_East_Java_Av225_2014_A___H5N1__1647312___Y:0.00146):5.0E-4,((((((H5av_1_chicken_Kuningan_08160178_003_2016_A___H5N1__1009361___Y:7.4E-4,H5av_1_muscovy_duck_Pekalongan_04160460_2016_A___H5N1__1009337___Y:0.00147):0.00577,H5av_1_chicken_Lampung_Utara_03160217_2016_A___H5N1__1009446___Y:0.0043):0.00431,H5av_1_duck_East_Java_Av570_2015_A___H5N1__1641135___Y:0.00359):0.00283,(H5av_1_chicken_East_Java_Av193_2014_A___H5N1__1640418___Y:4.9E-4,H5av_1_duck_East_Java_Av259_2014_A___H5N1__1640426___Y:0.00146):0.00586):7.1E-4,H5av_1_chicken_Lamongan_04160418_2016_A___H5N1__1009304___Y:0.00926):4.9E-4,(H5av_1_duck_East_Java_415_2015_A___H5N1__1640450___Y:0.00647,H5av_1_chicken_East_Java_Av488_2015_A___H5N1__1641111___Y:0.00572):4.9E-4):4.9E-4):7.4E-4,((H5av_1_chicken_Sleman_04141596_2014_A___H5N1__1009438___Y:0.00377,H5av_1_duck_Sidrap_07160336_3_2016_A___H5N1__1009320___Y:0.01214):4.8E-4,H5av_1_chicken_Semarang_04141225_07_2014_A___H5N1__1009430___Y:0.00344):0.00444):4.9E-4,(((H5av_1_mynah_Austria_quarantine_13063485_025_13_A___H5N1__462790___Y:4.9E-4,H5av_1_mynah_Austria_quarantine_13063485_026_13_A___H5N1__462792___Y:4.9E-4):7.5E-4,H5av_1_mynah_Austria_quarantine_13064792_010_13_A___H5N1__462794___Y:4.9E-4):0.00148,H5av_1_chicken_Lampung_Utara_03160218_2016_A___H5N1__1009454___Y:0.00217):7.4E-4):4.9E-4,((H5av_1_chicken_East_Java_Av615_2015_A___H5N1__1641159___Y:0.00363,H5av_1_duck_East_Java_Av378_2014_H5N1_A___H5N1__1641208___Y:0.00357):0.0065,H5av_1_muscovy_duck_East_Java_Av252_2014_A___H5N1__1647320___Y:0.00504):7.3E-4):7.5E-4,H5av_1_duck_Sukoharjo_BBVW_1428_9_2012_A___H5N1__1009422___Y:4.9E-4):7.4E-4,((H5av_1_turkey_East_Java_Av157_2013_A___H5N1__1498095___Y:7.5E-4,H5av_1_turkey_East_Java_Av154_2013_A___H5N1__1498094___Y:4.9E-4):7.4E-4,H5av_1_turkey_East_Java_Av154_2013_A___H5N1__1494576___Y:4.9E-4):0.00502):0.00217,((H5av_1_chicken_Majalengka_08160070_001_2016_A___H5N1__1009353___Y:0.00498,H5av_1_chicken_Subang_08160018_002_2016_A___H5N1__1009369___Y:0.00294):0.00225,H5av_1_eagle_Jakarta_Timur_20616_206_III_2016_A___H5N1__1009462___Y:0.00146):0.01307):4.9E-4,(H5av_1_hill_myna_Heilongjiang_0704_2012_A___H5N1__531374___Y:7.5E-4,H5av_1_Japanese_white_eye_Taoyuan_Q454_2012_A___H5N1__503722___Y:7.5E-4):7.4E-4):7.4E-4,H5av_1_DUCK_Hunan_79_2_2011_A___H5N1__1904492___Y:7.5E-4):4.9E-4):4.9E-4,((H5av_1_DUCK_Hunan_36_2011_A___H5N1__1904475___Y:7.4E-4,H5av_1_DUCK_Hunan_572_2011_A___H5N1__1904469___Y:7.4E-4):4.9E-4,H5av_1_CHICKEN_Hunan_1_61_2010_A___H5N1__1904500___Y:4.9E-4):4.9E-4):4.9E-4):0.00162,H5av_1_duck_Vietnam_NCVD_1497_2012_A___H5N1__425103___Y:0.0092):0.00362,H5av_1_duck_Hunan_S4234_2011_A___H5N1__461765___Y:0.00344):0.00161,(H5av_1_wild_duck_Fujian_1_2011_A___H5N1__475605___H:0.00358,H5av_1_wild_duck_Fujian_2_2011_A___H5N1__475611___H:4.8E-4):0.00358):4.9E-4,((H5av_1_duck_Vietnam_NCVD129_7_2011_A___H5N1__425199___Y:0.00145,H5av_1_duck_Vietnam_NCVD_1463_2012_A___H5N1__425599___Y:4.9E-4):0.00573,H5av_1_duck_Zhejiang_213_2011_A___H5N1__337010___Y:0.00217):4.9E-4):4.9E-4,((((((((((H5av_1_duck_Zhejiang_2243_2011_A___H5N1__337013___Y:0.00144,H5av_1_duck_Zhejiang_2248_2011_A___H5N1__337016___Y:0.00146):4.9E-4,(H5av_1_duck_Zhejiang_2242_2011_A___H5N1__337012___Y:4.9E-4,H5av_1_duck_Zhejiang_224_2011_A___H5N1__337011___Y:7.4E-4):4.9E-4):4.9E-4,H5av_1_duck_Zhejiang_2244_2011_A___H5N1__337014___Y:7.4E-4):0.00216,H5av_1_DUCK_Hunan_76_1_2011_A___H5N1__1904463___Y:7.5E-4):4.9E-4,((H5av_1_duck_Vietnam_NCVD_885_2010_A___H5N1__424943___Y:7.4E-4,H5av_1_duck_Vietnam_NCVD_1025_2011_A___H5N1__438914___Y:0.00216):4.9E-4,H5av_1_duck_Vietnam_NCVD_674_2011_A___H5N1__425287___Y:7.5E-4):4.9E-4):4.9E-4,((H5av_1_DUCK_Hunan_183_2010_A___H5N1__1904482___Y:7.5E-4,H5av_1_DUCK_Hunan_44_2010_A___H5N1__1904473___Y:7.5E-4):7.5E-4,H5av_1_DUCK_Hunan_86_2010_A___H5N1__1904460___Y:7.4E-4):4.9E-4):4.9E-4,H5av_1_DUCK_Hunan_76_2011_A___H5N1__1904464___Y:4.9E-4):4.9E-4,((((H5av_1_duck_Jiangxi_34_2011_A___H5N1__1517074___Y:4.9E-4,H5av_1_duck_Jiangxi_35_2011_A___H5N1__1517082___Y:0.00356):7.5E-4,H5av_1_duck_Jiangxi_44_2011_A___H5N1__1517090___Y:0.00356):7.7E-4,H5av_1_chicken_Jiangxi_25_2011_A___H5N1__1517050___Y:7.5E-4):0.00216,H5av_1_DUCK_Hunan_88_2010_A___H5N1__1904459___Y:7.4E-4):4.9E-4):4.9E-4,(((((H5av_1_chicken_Vietnam_NCVD_1437_2012_A___H5N1__425007___Y:7.4E-4,H5av_1_duck_Vietnam_NCVD_1283_2012_A___H5N1__424393___Y:4.9E-4):0.00289,H5av_1_chicken_Vietnam_NCVD_1254_2011_A___H5N1__425906___Y:7.4E-4):4.9E-4,H5av_1_duck_Vietnam_NCVD_1162_2011_A___H5N1__425866___Y:4.9E-4):7.1E-4,H5av_1_goose_China_E43_2012_A___H5N1__1062212___Y:0.00432):0.00577,(H5av_1_chicken_Vietnam_NCVD_921_2011_A___H5N1__424895___Y:7.4E-4,H5av_1_duck_Vietnam_NCVD_927_2011_A___H5N1__425487___Y:0.00147):0.00147):7.4E-4):0.00146,((((((((((((((H5av_1_duck_Sichuan_NCXN11_2014_A___H5N1__590860___Y:4.9E-4,H5av_1_pigeon_Sichuan_NCXN29_2014_A___H5N1__590861___Y:7.6E-4):0.00216,H5av_1_duck_Sichuan_NCXN10_2014_A___H5N1__590859___Y:4.9E-4):0.00146,H5av_1_duck_Viet_Nam_HN_2431_2015_A___H5N1__1576824___Y:0.00217):7.5E-4,((H5av_1_chicken_TongHai_302_2014_A___H5N1__585953___Y:0.00358,H5av_1_chicken_DaLi_302_2014_A___H5N1__585970___Y:0.00572):4.9E-4,H5av_1_chicken_AnNing_1_2014_A___H5N1__585963___Y:4.9E-4):7.4E-4):4.9E-4,(H5av_1_goose_Guangdong_SH7_2013_H5N1__A___H5N1__980838___Y:7.5E-4,H5mam_tiger_Yunnan_tig1404_2014_A___H5N1_760118___Y:0.00216):4.9E-4):4.9E-4,(H5av_1_Anser_cygnoides_China_P126_2015_A___H5N1__1776469___Y:7.4E-4,H5av_1_chicken_Yunnan_1_2014_A___H5N1__687313___Y:7.5E-4):0.00288):0.00149,H5av_1_chicken_Anhui_QD1_2014_A___H5N1__1158810___Y:0.00357):0.00504,H5hum_Hong_Kong_5923_2012_A___H5N1_375433___Y:0.00285):4.9E-4,H5mam_tiger_Yunnan_tig1412_2014_A___H5N1_760140___Y:0.00428):4.9E-4,((H5av_1_duck_Nanchang_9789_2013_A___H5N1__600485___Y:4.9E-4,H5av_1_quail_Nanchang_6631_2013_A___H5N1__600478___Y:0.00216):0.00288,H5av_1_duck_Vietnam_NCVD_1940_2012_A___H5N1__424671___Y:0.00215):4.9E-4):4.9E-4,H5av_1_chicken_Vietnam_NCVD_KA423_2013_A___H5N1__559150___Y:4.9E-4):4.9E-4,H5hum_Shenzhen_1_2011_A___H5N1_1843184___Y:0.00211):0.00215,H5av_1_duck_Hunan_S4220_2011_A___H5N1__461757___Y:0.00139):8.2E-4,(H5av_1_wild_bird_Hong_Kong_07035_1_2011_A___H5N1__476490___Y:0.00143,Avian_H6_Duck_China_G1054_2012_A___H6N1_1303327___Y:0.00648):0.00648):7.5E-4):4.9E-4):4.9E-4,H5mam_mink_China_G_2015_A___H5N1_889126___Y:0.00645):7.4E-4,H5av_1_barnswallow_Hong_Kong_1161_2010_A___H5N1__435658___Y:4.9E-4):0.00573,H5av_1_chicken_Guangxi_S2039_2009_A___H5N1__689455___Y:7.4E-4):7.5E-4,(((((((((((((((((((((((((((((H5av_1_chicken_Vietnam_NCVD_2749_2013_A___H5N1__898753___Y:0.00287,H5av_1_chicken_Khanhhoa_CVVI_18_2013_A___H5N1__545490___Y:0.00643):4.9E-4,H5av_1_duck_Vietnam_NCVD_0033_2013_A___H5N1__899025___Y:0.00145):0.00216,(H5av_1_duck_Vietnam_LBM139_2012_A___H5N1__389940___Y:4.9E-4,H5av_1_duck_Vietnam_LBM140_2012_A___H5N1__389948___Y:0.00425):7.4E-4):4.9E-4,H5av_1_duck_Vietnam_OIE_1287_2012_A___H5N1__382210___Y:7.4E-4):4.9E-4,(((H5av_1_muscovy_duck_Vietnam_LBM258_2012_A___H5N1__432702___Y:4.9E-4,H5av_1_muscovy_duck_Vietnam_LBM260_2012_A___H5N1__432710___Y:7.4E-4):0.00358,H5av_1_muscovy_duck_Vietnam_NCVD_1256_2012_A___H5N1__425399___Y:7.4E-4):4.9E-4,H5av_1_chicken_Vietnam_NCVD_1963_2012_A___H5N1__425607___Y:0.00287):4.9E-4):4.9E-4,(((H5av_1_chicken_Vietnam_NCVD_1223_2012_A___H5N1__425351___Y:4.9E-4,H5av_1_muscovy_duck_Vietnam_LBM113_2012_A___H5N1__389955___Y:7.4E-4):4.9E-4,H5av_1_chicken_Vietnam_NCVD_1488_2012_A___H5N1__425615___Y:0.00216):4.9E-4,(H5av_1_duck_Vietnam_NCVD_1494_2012_A___H5N1__424679___Y:7.5E-4,H5av_1_duck_Vietnam_NCVD_KA40_2012_A___H5N1__559128___Y:4.9E-4):7.4E-4):4.9E-4):4.9E-4,H5av_1_duck_Vietnam_LBM136_2012_A___H5N1__389932___Y:7.4E-4):0.00146,H5av_1_duck_Vietnam_NCVD_1022_2011_A___H5N1__424855___Y:0.00146):7.4E-4,H5av_1_duck_Vietnam_NCVD_931_2011_A___H5N1__425495___Y:4.9E-4):7.4E-4,((H5av_1_duck_Vietnam_NCVD_1212_2012_A___H5N1__425890___Y:0.00216,H5av_1_muscovy_duck_Vietnam_NCVD_1220_2012_A___H5N1__425327___Y:0.0029):0.00216,H5av_1_duck_Vietnam_NCVD_1312_2012_A___H5N1__425423___Y:0.00498):4.9E-4):4.9E-4,(H5av_1_chicken_Vietnam_NCVD_1248_2012_A___H5N1__425383___Y:7.5E-4,H5av_1_duck_Vietnam_NCVD_1253_2012_A___H5N1__425391___Y:0.00216):7.4E-4):4.9E-4,H5av_1_duck_Vietnam_NCVD_935_2011_A___H5N1__424903___Y:4.9E-4):4.9E-4,(H5av_1_duck_Vietnam_NCVD3_31_2011_A___H5N1__425850___Y:4.9E-4,H5av_1_duck_Vietnam_NCVD3_8_2011_A___H5N1__425842___Y:0.00145):0.00288):7.5E-4,H5av_1_duck_Vietnam_NCVD_890_2010_A___H5N1__424951___Y:4.9E-4):0.00146,H5av_1_duck_Vietnam_NCVD_759_2011_A___H5N1__425047___Y:0.00499):4.9E-4,H5av_1_chicken_Vietnam_NCVD_715_2011_A___H5N1__425946___Y:0.0043):4.9E-4,((H5av_1_duck_Hunan_S4030_2011_A___H5N1__461690___Y:0.00146,H5av_1_duck_Vietnam_NCVD_714_2011_A___H5N1__424999___Y:4.9E-4):0.00427,H5av_1_duck_Vietnam_NCVD_461_2010_A___H5N1__348894___Y:7.5E-4):4.9E-4):4.9E-4,((((((((H5av_1_chicken_Vietnam_NCVD_675_2011_A___H5N1__622531___Y:4.9E-4,H5av_1_chicken_Vietnam_NCVD_A015_2008_A___H5N1__559157___Y:0.00288):7.5E-4,H5av_1_DUCK_Hunan_37_2010_A___H5N1__1904474___Y:7.4E-4):4.9E-4,H5av_1_DUCK_Hunan_24_2011_A___H5N1__1904477___Y:4.9E-4):4.9E-4,(((H5av_1_duck_Vietnam_NCVD_645_2010_A___H5N1__425559___Y:0.00146,H5av_1_duck_Vietnam_NCVD_457_2010_A___H5N1__348873___Y:7.4E-4):4.9E-4,H5av_1_duck_Vietnam_NCVD_456_2010_A___H5N1__348866___Y:4.9E-4):4.9E-4,H5av_1_duck_Vietnam_NCVD_458_2010_A___H5N1__348789___Y:7.5E-4):7.5E-4):4.9E-4,(((H5av_1_duck_Vietnam_NCVD_664_2010_A___H5N1__424369___Y:0.00146,H5av_1_duck_Vietnam_NCVD_680_2011_A___H5N1__424377___Y:0.00288):0.00218,H5av_1_duck_Vietnam_NCVD_754_2011_A___H5N1__425031___Y:0.00146):4.9E-4,H5av_1_DUCK_Hunan_97_2010_A___H5N1__1904455___Y:0.00146):4.9E-4):4.9E-4,((H5av_1_DUCK_Hunan_90_2010_A___H5N1__1904458___Y:4.9E-4,H5av_1_DUCK_Hunan_137_2010_A___H5N1__1904487___Y:0.00215):4.9E-4,H5av_1_DUCK_Hunan_132_2010_A___H5N1__1904490___Y:4.9E-4):4.9E-4):4.9E-4,((H5av_1_chicken_Vietnam_NCVD_685_2011_A___H5N1__424385___Y:7.4E-4,H5av_1_chicken_Vietnam_NCVD_686_2011_A___H5N1__427337___Y:7.5E-4):0.00146,H5av_1_DUCK_Hunan_52_2011_A___H5N1__1904471___Y:4.9E-4):4.9E-4):4.9E-4,H5av_1_muscovy_duck_Vietnam_LBM14_2011_A___H5N1__387923___Y:0.00644):7.4E-4):7.4E-4,(H5av_1_chicken_Vietnam_NCVD_1059_2011_A___H5N1__425826___Y:0.00571,H5av_1_chicken_Vietnam_NCVD_699_2011_A___H5N1__424401___Y:7.5E-4):7.5E-4):4.9E-4,((((((((((H5av_1_duck_Vietnam_NCVD_1044_2011_A___H5N1__425802___Y:4.9E-4,H5av_1_chicken_Vietnam_NCVD_1040_2011_A___H5N1__425786___Y:0.00209):7.5E-4,H5av_1_duck_Vietnam_NCVD_1042_2011_A___H5N1__425794___Y:6.5E-4):4.9E-4,H5av_1_duck_Vietnam_NCVD_1048_2011_A___H5N1__425810___Y:7.5E-4):4.9E-4,H5av_1_chicken_Vietnam_NCVD_1038_2011_A___H5N1__425954___Y:4.9E-4):7.4E-4,H5av_1_duck_Vietnam_NCVD_1029_2011_A___H5N1__424879___Y:7.4E-4):6.5E-4,(H5av_1_duck_Vietnam_QT801_2011_A___H5N1__398900___Y:0.00135,H5av_1_duck_Vietnam_QT802_2011_A___H5N1__398903___Y:0.01546):0.00522):7.4E-4,(H5av_1_duck_Vietnam_NCVD_1018_2011_A___H5N1__424847___Y:6.5E-4,H5av_1_duck_Vietnam_NCVD_1221_2012_A___H5N1__425335___Y:0.00368):7.4E-4):0.00155,((H5av_1_duck_Vietnam_NCVD_851_2011_A___H5N1__424767___Y:0.00356,H5av_1_duck_Vietnam_NCVD_861_2011_A___H5N1__424783___Y:0.00217):4.9E-4,H5av_1_duck_Vietnam_NCVD_850_2011_A___H5N1__425551___Y:4.9E-4):4.9E-4):0.00143,((((H5av_1_duck_Vietnam_NCVD1_37_2011_A___H5N1__425215___Y:7.4E-4,H5av_1_duck_Vietnam_NCVD1_48_2011_A___H5N1__425223___Y:0.0029):7.5E-4,H5av_1_duck_Vietnam_NCVD_KA30_2012_A___H5N1__559127___Y:0.00287):0.00422,H5av_1_CHICKEN_Hunan_2_2011_A___H5N1__1904498___Y:0.0079):4.9E-4,((H5av_1_duck_Vietnam_NCVD_948_2011_A___H5N1__424695___Y:0.00146,H5av_1_duck_Vietnam_NCVD_947_2011_A___H5N1__424927___Y:0.00216):4.9E-4,H5av_1_duck_Vietnam_NCVD_952_2011_A___H5N1__424839___Y:0.00146):0.00146):4.9E-4):0.00145,(H5av_1_chicken_Vietnam_NCVD_702_2011_A___H5N1__424409___Y:0.00216,H5av_1_chicken_Vietnam_NCVD_710_2011_A___H5N1__424975___Y:0.00146):0.00646):4.9E-4):4.9E-4,(((H5av_1_muscovy_duck_Vietnam_NCVD_1049_2011_A___H5N1__425818___Y:0.00645,H5av_1_duck_Vietnam_NCVD_671_2011_A___H5N1__425770___Y:7.5E-4):7.5E-4,H5av_1_chicken_Vietnam_NCVD_668_2010_A___H5N1__427351___Y:7.4E-4):0.00147,(H5av_1_chicken_Vietnam_NCVD_802_2011_A___H5N1__425527___Y:4.9E-4,H5av_1_duck_Vietnam_NCVD_806_2011_A___H5N1__424823___Y:7.4E-4):0.0043):7.4E-4):7.4E-4,((((H5av_1_chicken_Vietnam_NCVD_854_2011_A___H5N1__425167___Y:0.00145,H5av_1_duck_Vietnam_NCVD_825_2011_A___H5N1__425543___Y:0.00147):0.00718,(H5av_1_duck_Vietnam_NCVD_432_2010_A___H5N1__348845___Y:4.9E-4,H5av_1_duck_Vietnam_NCVD_815_2010_A___H5N1__425535___Y:0.00146):0.00215):4.9E-4,H5av_1_duck_Vietnam_NCVD_431_2010_A___H5N1__348922___Y:7.4E-4):7.5E-4,H5av_1_duck_Vietnam_NCVD_423_2010_A___H5N1__351368___Y:7.4E-4):0.00289):4.9E-4,(((H5av_1_DUCK_Hunan_219_2010_A___H5N1__1904480___Y:7.3E-4,H5av_1_DUCK_Hunan_210_2010_A___H5N1__1904481___Y:0.00503):7.5E-4,H5av_1_chicken_Vietnam_NCVD_421_2010_A___H5N1__622523___Y:7.4E-4):4.9E-4,((H5av_1_chicken_Vietnam_NCVD_1034_2011_A___H5N1__425778___Y:0.00215,H5av_1_duck_Vietnam_NCVD_946_2011_A___H5N1__425503___Y:4.9E-4):0.00362,H5av_1_duck_Vietnam_NCVD_943_2011_A___H5N1__424911___Y:0.00577):0.00434):4.9E-4):7.5E-4,H5av_1_DUCK_Hunan_110_2011_A___H5N1__1904491___Y:0.00645):4.9E-4,(H5hum_Hubei_1_2010_A___H5N1_267031___Y:4.9E-4,H5hum_Hubei_1_2010_A___H5N1_337233___Y:4.9E-4):0.00216):7.5E-4,((H5av_1_DUCK_Hunan_340_2010_A___H5N1__1904476___Y:0.00646,H5av_1_chicken_Vietnam_NCVD_389_2009_A___H5N1__350150___Y:0.00288):4.9E-4,H5av_1_chicken_Vietnam_NCVD_390_2009_A___H5N1__350157___Y:4.9E-4):7.5E-4):4.9E-4,(((((((H5av_1_duck_Vietnam_QT1457_2_2012_A___H5N1__840425___Y:0.0,H5hum_Viet_Nam_CM32_2011_A___H5N1_539362___Y:0.0):7.4E-4,(H5av_1_duck_Vietnam_QT1481_2012_A___H5N1__840317___Y:7.5E-4,H5av_1_duck_Vietnam_QT1483_2012_A___H5N1__840469___Y:4.9E-4):4.9E-4):4.9E-4,H5av_1_duck_Vietnam_NCVD_KA105_2012_A___H5N1__559132___Y:0.00215):7.4E-4,(H5av_1_duck_Vietnam_NCVD_1206_2012_A___H5N1__424361___Y:7.4E-4,H5av_1_duck_Vietnam_NCVD_1207_2012_A___H5N1__425431___Y:4.9E-4):0.00573):4.9E-4,H5av_1_duck_China_E53_2012_A___H5N1__1062213___Y:0.00428):0.00147,((((H5av_1_duck_Vietnam_NCVD_1304_2012_A___H5N1__425914___Y:7.4E-4,H5av_1_duck_Vietnam_NCVD_1306_2012_A___H5N1__425415___Y:4.9E-4):7.5E-4,H5av_1_muscovy_duck_Vietnam_LBM57_2011_A___H5N1__387930___Y:7.4E-4):4.9E-4,H5av_1_duck_Vietnam_NCVD_1171_2012_A___H5N1__425239___Y:0.00146):4.9E-4,Avian_H6_duck_Guangxi_105_2011_A___H6N1_1035789___Y:7.4E-4):0.00146):0.00291,Avian_H6_duck_Guangxi_GXd_5_2010_A___H6N1_401602___Y:0.00348):0.00141):0.00116,((H5av_1_chicken_Vietnam_NCVD_399_2010_A___H5N1__350444___Y:0.005,H5av_1_chicken_Vietnam_NCVD_407_2010_A___H5N1__350406___Y:4.9E-4):7.5E-4,H5av_1_Chicken_Shandong_J01_2009_A___H5N1__553217___Y:0.0043):0.00314):7.3E-4,H5av_1_DUCK_Hunan_85_2010_A___H5N1__1904461___Y:0.00192):4.9E-4):7.2E-4,H5av_1_feral_pigeon_Hong_Kong_3409_2009_A___H5N1__254279___Y:0.00358):4.9E-4,H5av_1_oriental_magpie_robin_Hong_Kong_9298_2009_A___H5N1__254281___Y:0.00502):0.00141,H5av_1_crested_myna_Hong_Kong_1178_2009_A___H5N1__219332___Y:4.9E-4):7.2E-4,H5av_1_large_billed_crow_Hong_Kong_885_2009_A___H5N1__219336___Y:0.00146):7.3E-4,H5av_1_house_crow_Hong_Kong_7677_2008_A___H5N1__220564___Y:4.9E-4):0.00212,H5hum_Guangxi_1_2009_A___H5N1_280087___Y:0.00431):7.1E-4,H5av_1_grey_heron_Hong_Kong_779_2009_A___H5N1__219334___Y:0.00289):0.00212,H5av_1_grey_heron_Hong_Kong_1046_2008_A___H5N1__168042___Y:7.5E-4):7.2E-4,(H5av_1_magpie_robin_Hong_Kong_1897_2008_A___H5N1__168058___Y:0.00147,H5av_1_magpie_robin_Hong_Kong_1097_2008_A___H5N1__168050___Y:4.9E-4):7.5E-4):0.00279,(H5av_1_great_egret_Hong_Kong_807_2008_A___H5N1__168034___Y:4.9E-4,H5av_1_grey_heron_Hong_Kong_3088_2007_A___H5N1__168010___Y:0.00357):5.5E-4):7.0E-4,H5av_1_little_egret_Hong_Kong_8550_2007_A___H5N1__167994___Y:0.0029):0.00282,(H5av_1_duck_Hunan_S4020_2008_A___H5N1__689447___Y:0.00505,H5av_1_little_egret_Hong_Kong_8863_2007_A___H5N1__168002___Y:7.0E-4):0.00436):0.00213,(((((((((((((((((((((((((((((((((((((H5av_1_chicken_Miyazaki_K3_2011_A___H5N1__401433___Y:0.00215,H5av_1_chicken_Miyazaki_9_2011_A___H5N1__401474___Y:0.00359):4.9E-4,H5av_1_chicken_Miyazaki_TA3_2011_A___H5N1__401435___Y:4.9E-4):4.9E-4,H5av_1_little_grebe_Miyazaki_22M718_2011_A___H5N1__395462___Y:7.5E-4):4.9E-4,H5av_1_peregrine_falcon_Miyazaki_22M684_2011_A___H5N1__395447___Y:7.4E-4):7.4E-4,H5av_1_peregrine_falcon_Nagasaki_4202A039_2011_A___H5N1__395466___Y:0.00359):4.9E-4,H5av_1_chicken_Aichi_2_2011_A___H5N1__401492___Y:0.0036):4.9E-4,H5av_1_chicken_Chiba_2_2011_A___H5N1__401556___Y:0.00288):4.9E-4,(((H5av_1_chicken_Miyazaki_N7_2011_A___H5N1__401442___Y:7.5E-4,H5av_1_peregrine_falcon_Miyazaki_22M754_2011_A___H5N1__395463___Y:0.00146):4.9E-4,H5av_1_chicken_Miyazaki_13_2011_A___H5N1__401538___Y:7.5E-4):7.4E-4,H5av_1_Eurasian_eagle_owl_Korea_23_2010_A___H5N1__447472___Y:7.5E-4):4.9E-4):4.9E-4,H5av_1_peregrine_falcon_Aomori_7_2011_A___H5N1__318124___Y:0.00288):4.9E-4,H5av_1_chicken_Oita_1_2011_A___H5N1__401454___Y:0.00216):4.9E-4,(H5av_1_chicken_Miyazaki_12_2011_A___H5N1__401510___Y:7.5E-4,H5av_1_mandarin_duck_Oita_4402F041_2011_A___H5N1__395454___Y:4.9E-4):7.5E-4):4.9E-4,((((H5av_1_hooded_crane_Kagoshima_2_2010_A___H5N1__398746___Y:7.5E-4,H5av_1_hooded_crane_Kagoshima_110214_3_2011_A___H5N1__398782___Y:4.9E-4):4.9E-4,(H5av_1_hooded_crane_Kagoshima_4612J003_2010_A___H5N1__398768___Y:7.5E-4,H5av_1_hooded_crane_Kagoshima_4612J004_2010_A___H5N1__398775___Y:0.00146):4.9E-4):4.9E-4,H5av_1_chicken_Kagoshima_I_2_2011_A___H5N1__401406___Y:7.5E-4):7.5E-4,(H5av_1_grey_heron_Oita_4402B069_2011_A___H5N1__395435___Y:4.9E-4,H5av_1_black_swan_Yamaguchi_1_2011_A___H5N1__401486___Y:0.00216):4.9E-4):4.9E-4):4.9E-4,(H5av_1_peregrine_falcon_Tochigi_15_2011_A___H5N1__308988___Y:4.9E-4,H5av_1_peregrine_falcon_Miyazaki_22M771_2011_A___H5N1__395436___Y:7.5E-4):4.9E-4):4.9E-4,H5av_1_chicken_Miyazaki_MT2_2011_A___H5N1__401448___Y:0.00146):4.9E-4,((((((H5av_1_chicken_Mie_1_2011_A___H5N1__401507___Y:4.9E-4,H5av_1_chicken_Miyazaki_10_2011_A___H5N1__401464___Y:7.5E-4):7.5E-4,H5av_1_chicken_Miyazaki_11_2011_A___H5N1__401480___Y:4.9E-4):7.5E-4,H5av_1_mandarin_duck_Korea_K10_483_2010_A___H5N1__314815___Y:4.9E-4):4.9E-4,H5av_1_mandarin_duck_Korea_K10_485_2010_A___H5N1__314816___Y:7.5E-4):7.5E-4,H5av_1_Mallard_duck_Korea_W401_2011_A___H5N1__325626___Y:4.9E-4):4.9E-4,(H5av_1_chicken_Chiba_1_2011_A___H5N1__401544___Y:0.00146,H5av_1_mandarin_duck_Korea_K10_480_2010_A___H5N1__314814___Y:4.9E-4):7.4E-4):7.4E-4):7.4E-4,H5av_1_duck_Hokkaido_WZ101_2010_A___H5N1__326380___Y:4.9E-4):0.0043,H5av_1_Brown_headed_gull_Tibet_2_2010_A___H5N1__1639791___Y:0.00289):4.9E-4,H5av_1_Brown_headed_gull_Tibet_1_2010_A___H5N1__1639777___Y:0.00218):4.9E-4,((((((((H5av_1_common_pochard_Hyogo_2801B004_2011_A___H5N1__395426___Y:7.4E-4,H5av_1_little_grebe_Hyogo_2801B015_2011_A___H5N1__395429___Y:7.5E-4):0.00147,(H5av_1_mute_swan_Toyama_1_2010_A___H5N1__401385___Y:7.5E-4,H5av_1_tufted_duck_Shimane_5501A008_2011_A___H5N1__395438___Y:0.00146):4.9E-4):4.9E-4,H5av_1_black_headed_gull_Tottori_1_009_2011_A___H5N1__395440___Y:7.5E-4):4.9E-4,(H5av_1_common_pochard_Tottori_3102S012_2011_A___H5N1__395420___Y:7.5E-4,H5av_1_tufted_duck_Tottori_1_012_2011_A___H5N1__395441___Y:4.9E-4):7.4E-4):4.9E-4,H5av_1_tufted_duck_Shimane_5502B018_2011_A___H5N1__395442___Y:4.9E-4):4.9E-4,H5av_1_chicken_Shimane_1_2010_A___H5N1__401377___Y:7.5E-4):4.9E-4,H5av_1_mute_swan_Hyogo_2802F001_2011_A___H5N1__395417___Y:6.2E-4):0.00359,((H5av_1_whistling_swan_Fukushima_207_2011_A___H5N1__318110___Y:7.5E-4,H5av_1_tufted_duck_Fukushima_2_2011_A___H5N1__307962___Y:4.9E-4):4.9E-4,H5av_1_tufted_duck_Fukushima_5_2011_A___H5N1__340385___Y:7.5E-4):0.00277):4.9E-4):7.5E-4,H5av_1_whooper_swan_Mongolia_21_2010_A___H5N1__269985___Y:4.9E-4):0.0014,(H5av_1_great_crested_grebe_Tyva_22_2010_A___H5N1__283259___Y:0.00218,H5av_1_whooper_swan_Mongolia_11_2010_A___H5N1__269983___Y:0.0029):8.1E-4):0.00147,H5av_1_common_buzzard_Bulgaria_38WB_2010_A___H5N1__356489___Y:0.00423):4.9E-4,H5av_1_herring_gull_Mongolia_616T2_2009_A___H5N1__485318___Y:0.00216):4.9E-4,H5av_1_whooper_swan_Mongolia_6_2009_A___H5N1__219388___Y:4.9E-4):4.9E-4,H5av_1_grebe_Tyva_3_2009_A___H5N1__186940___Y:7.5E-4):7.5E-4,(((H5av_1_grebe_Tyva_2_2010_A___H5N1__296698___Y:0.00216,H5av_1_whooper_swan_Mongolia_1_2010_A___H5N1__267932___Y:0.0029):0.00505,H5av_1_brown_headed_gull_Qinghai_9_2009_A___H5N1__502775___Y:4.8E-4):4.9E-4,((H5av_1_common_goldeneye_Mongolia_X60_2009_A___H5N1__219328___Y:7.5E-4,H5av_1_rubby_shelduck_Mongolia_X42_2009_A___H5N1__219352___Y:4.9E-4):4.9E-4,H5av_1_ruddy_shelduck_Mongolia_911T2_2009_A___H5N1__534795___Y:7.5E-4):7.5E-4):7.4E-4):4.9E-4,H5av_1_bean_goose_Tyva_10_2009_A___H5N1__186948___Y:0.0029):7.4E-4,(H5av_1_brown_headed_gull_Qinghai_19_2009_A___H5N1__502776___Y:0.0029,H5av_1_great_black_headed_gull_Qinghai_8_2009_A___H5N1__502774___Y:7.5E-4):4.9E-4):7.5E-4,(H5av_1_great_crested_grebe_Tyva_120_2009_A___H5N1__185239___Y:0.00288,H5av_1_great_crested_grebe_Qinghai_1_2009_A___H5N1__259008___Y:0.00358):4.9E-4):7.4E-4,((H5av_1_goose_Jiangsu_k0403_2010_A___H5N1__383171___Y:0.00428,H5av_1_CHICKEN_Hunan_118_2010_A___H5N1__1904505___Y:4.9E-4):4.9E-4,H5av_1_chicken_Jiangsu_k0402_2010_A___H5N1__383170___Y:0.00215):0.00646):4.9E-4,((((((((((((((((((((((((((H5av_1_duck_Hubei_ZYSYF25_2016_A___H5N1__942134___Y:4.9E-4,H5mam_lion_Hubei_1_2_2016_A___H5N1_896354___Y:0.00216):0.00216,H5av_1_duck_Hubei_ZYSYF2_2016_A___H5N1__942133___Y:4.9E-4):0.00357,((H5av_1_Black_swan_Jiangsu_5_2015_A___H5N1__1639838___Y:4.9E-4,H5av_1_Common_pheasant_Jiangsu_8_2015_A___H5N1__1639862___Y:7.5E-4):7.5E-4,H5av_1_Grey_goose_Jiangsu_6_2015_A___H5N1__1639846___Y:4.9E-4):0.00146):4.9E-4,H5av_1_wild_bird_Jiangsu_H416_2015_A___H5N1__940808___H:0.00216):4.9E-4,(H5av_1_duck_Wenzhou_HAYXLG10_2015_A___H5N1__682993___Y:0.0,H5mam_mink_China_XB_2015_A___H5N1_889134___Y:0.0):4.9E-4):4.9E-4,((H5av_1_wild_bird_Jiangsu_H102_2015_A___H5N1__940820___Y:4.9E-4,H5av_1_wild_bird_Jiangsu_H59_2015_A___H5N1__940822___Y:7.5E-4):4.9E-4,H5av_1_wildfowl_Shandong_SD03_2015_A___H5N1__1070029___Y:0.00146):0.00289):7.4E-4,H5mam_tiger_Yunnan_tig1508_2015_A___H5N1_760111___Y:0.00864):4.9E-4,H5av_1_wild_bird_Jiangsu_H220_2015_A___H5N1__940814___Y:0.00146):4.9E-4,H5av_1_wild_bird_Jiangsu_H436_2015_A___H5N1__940806___Y:0.00216):0.00145,H5av_1_duck_Hubei_03_06__WHWTZ0155_P_2015_H5N1__A___H5N1__658566___Y:0.00869):4.9E-4,H5hum_Nanjing_1_2015_A___H5N1_1555414___Y:7.5E-4):4.9E-4,((H5av_1_chicken_Japan_AQ_HE79_2015_A___H5N1__946754___Y:0.01008,H5av_1_Great_Cormorant_Hubei_chenhu_V10_2015_A___H5N1__1194732___Y:7.3E-4):4.9E-4,H5av_1_wild_bird_Jiangsu_H167_2015_A___H5N1__940818___Y:0.00146):4.9E-4):4.9E-4,((H5av_1_chicken_Jiangsu_03_17_WX006_P_2015_H5N1__A___H5N1__659662___Y:0.00216,H5av_1_duck_Wenzhou_YJYF33_2015_A___H5N1__682994___Y:7.4E-4):7.6E-4,H5av_1_chicken_Shandong_12_03_YA_CK_2014_H5N1__A___H5N1__659582___Y:0.00146):0.00359):4.9E-4,((((H5av_1_Great_Cormorant_Hubei_VI133_2015_H5N1_A___H5N1__712778___Y:0.00217,Avian_chicken_Wuxi_5682_2015_A___H1N1__1055288___Y:7.4E-4):4.9E-4,H5av_1_Great_Cormorant_Hubei_VI132_2015_H5N1_A___H5N1__712770___Y:0.00146):4.9E-4,H5av_1_Great_Cormorant_Hubei_VI128_2015_H5N1_A___H5N1__712762___Y:4.9E-4):4.9E-4,(H5av_1_peacock_Yunnan_1_2015_A___H5N1__760125___Y:4.9E-4,H5av_1_peacock_Yunnan_3_2015_A___H5N1__760132___Y:4.9E-4):0.00216):7.4E-4):7.5E-4,H5av_1_chicken_Wuhan_HAQL07_2014_A___H5N1__682991___Y:4.9E-4):7.4E-4,H5av_1_chicken_Jiangsu_YB7_2015_A___H5N1__1006848___Y:0.00148):0.00422,H5av_1_duck_Zhejiang_1220092_2014_A___H5N1__681330___Y:0.00227):0.00582,H5av_1_chicken_Bangladesh_15079_2012_A___H5N1__510420___Y:0.0035):0.00157,((H5av_1_DUCK_Hunan_165_2010_A___H5N1__1904485___Y:0.00288,H5av_1_duck_Hunan_S4150_2011_A___H5N1__461750___Y:4.9E-4):4.9E-4,H5av_1_great_tit_Panjing_PJ_66_2013_A___H5N1__1550868___Y:0.00146):0.00147):5.4E-4,H5av_1_duck_Jiangxi_130_2011_A___H5N1__1517066___Y:0.00594):4.9E-4,((((H5av_1_DUCK_Hunan_70_2010_A___H5N1__1904466___Y:4.9E-4,H5av_1_DUCK_Hunan_74_2011_A___H5N1__1904465___Y:7.5E-4):7.5E-4,H5av_1_DUCK_Hunan_16_2010_A___H5N1__1904486___Y:7.5E-4):4.9E-4,H5av_1_CHICKEN_Hunan_143_2011_A___H5N1__1904502___Y:7.5E-4):0.00126,H5av_1_wild_duck_Jilin_HF_2011_A___H5N1__475589___Y:0.00523):7.4E-4):0.00296,H5av_1_DUCK_Hunan_47_2011_A___H5N1__1904472___Y:0.00518):0.00218,(((((((H5av_1_CHICKEN_Hunan_354_2010_A___H5N1__1904496___Y:4.9E-4,H5av_1_DUCK_Hunan_251_2010_A___H5N1__1905823___Y:4.9E-4):0.00288,H5av_1_DUCK_Hunan_23_2011_A___H5N1__1904478___Y:0.00288):4.9E-4,H5av_1_DUCK_Hunan_57_2010_A___H5N1__1904470___Y:7.5E-4):7.5E-4,(H5av_1_CHICKEN_Hunan_123_2010_A___H5N1__1904504___Y:0.00146,H5av_1_Duck_Shandong_Y01_2009_A___H5N1__553315___Y:7.5E-4):4.9E-4):4.8E-4,(((H5av_1_Duck_Shandong_Y02_2009_A___H5N1__553323___Y:7.4E-4,H5av_1_wild_duck_Shandong_2_2011_A___H5N1__475573___Y:4.9E-4):0.00288,H5av_1_Chicken_Shandong_J06_2009_A___H5N1__553307___Y:0.00645):4.9E-4,H5av_1_duck_China_E26_2012_A___H5N1__1062211___Y:0.01012):0.00212):7.4E-4,(((H5av_1_CHICKEN_Hunan_240_2010_A___H5N1__1904497___Y:7.5E-4,H5av_1_CHICKEN_Hunan_108_2010_A___H5N1__1904507___Y:7.5E-4):4.9E-4,H5av_1_CHICKEN_Hunan_100_2010_A___H5N1__1904508___Y:4.9E-4):4.9E-4,H5av_1_DUCK_Hunan_95_2010_A___H5N1__1904456___Y:7.5E-4):0.00147):0.00146,(H5av_1_CHICKEN_Hunan_388_2010_A___H5N1__1904495___Y:0.00146,H5av_1_DUCK_Hunan_8_2010_A___H5N1__1904462___Y:0.00147):0.00364):0.00275):4.9E-4,((H5av_1_DUCK_Hunan_220_2010_A___H5N1__1904479___H:0.00291,H5av_1_wild_duck_Jilin_ZF_2011_A___H5N1__475597___Y:0.00577):0.00289,H5av_1_duck_Lao_469_2010_A___H5N1__335191___Y:0.00218):0.00217):4.9E-4,((H5av_1_chicken_Hubei_RA18_2010_A___H5N1__687307___Y:0.0029,H5av_1_chicken_Hunan_161_2010_A___H5N1__1904509___Y:0.00575):7.3E-4,H5av_1_CHICKEN_Hunan_1117_2010_A___H5N1__1904506___Y:0.00289):4.9E-4):4.9E-4,H5av_1_CHICKEN_Hunan_127_2010_A___H5N1__1904503___Y:0.00573):0.00146):0.00217,H5av_1_duck_Hubei_xn_2007_A___H5N1__504852___Y:0.00146):4.9E-4,(((((((H5av_1_chicken_Korea_USQ284_2008_A___H5N1__246290___Y:7.5E-4,H5av_1_chicken_Korea_ISQ250_2008_A___H5N1__246288___Y:4.9E-4):4.9E-4,H5av_1_duck_Korea_NSQ263_2008_A___H5N1__246293___Y:7.5E-4):0.00217,H5av_1_whooper_swan_Aomori_2_2008_A___H5N1__164592___Y:0.00147):4.9E-4,H5av_1_whooper_swan_Akita_1_2008_A___H5N1__161547___Y:7.5E-4):4.9E-4,(H5av_1_whooper_swan_Aomori_1_2008_A___H5N1__164584___Y:4.9E-4,H5av_1_chicken_Primorsky_85_2008_A___H5N1__173069___Y:7.5E-4):4.9E-4):4.9E-4,H5av_1_whooper_swan_Hokkaido_1_2008_A___H5N1__152398___Y:7.0E-4):0.00216,(H5av_1_chicken_Hunan_8_2008_A___H5N1__220306___Y:0.00507,H5av_1_duck_Hunan_8_2008_A___H5N1__220393___Y:0.00143):0.00431):4.9E-4):7.5E-4,H5av_1_duck_Hunan_3_2007_A___H5N1__221899___Y:4.9E-4):4.9E-4,H5av_1_chicken_Hunan_3_2007_A___H5N1__221746___Y:4.9E-4):0.00291,(((H5av_1_black_crowned_night_heron_Hong_Kong_659_2008_A___H5N1__220273___Y:4.9E-4,H5av_1_common_buzzard_Hong_Kong_9213_2007_A___H5N1__168018___Y:7.5E-4):7.5E-4,H5av_1_chicken_Viet_Nam_TMU009_2008_A___H5N1__327219___Y:0.0036):4.9E-4,H5av_1_duck_Eastern_China_Y5_2008_A___H5N1__267625___Y:0.00574):0.0029):7.2E-4,(H5av_1_Daurian_starling_Hong_Kong_1532_2007_A___H5N1__221582___Y:4.9E-4,H5av_1_house_crow_Hong_Kong_5288_2007_A___H5N1__167986___Y:0.00146):0.00148):0.00579):0.00212,H5hum_human_China_GD02_2006_A___H5N1_126687___Y:0.00289):0.00419,(H5av_1_chicken_Hong_Kong_282_2006_A___H5N1__111961___Y:7.4E-4,H5av_1_chicken_Hong_Kong_D_06_0947_2006_A___H5N1__224967___Y:7.4E-4):4.9E-4):0.00345,(((((((((((((((((((((((((((((((((((((H5av_1_duck_Bangladesh_17D1843_2022_A___H5N1__2056461___Y:7.4E-4,H5av_1_duck_Bangladesh_17D1845_2022_A___H5N1__2056475___Y:4.9E-4):7.4E-4,(H5av_1_duck_Bangladesh_18D1840_2022_A___H5N1__2058327___Y:0.00288,H5av_1_Duck_Bangladesh_55240_2022_A___H5N1__2376650___Y:0.00145):4.9E-4):7.4E-4,H5av_1_duck_Bangladesh_50622_2021_A___H5N1__2162596___Y:0.00215):4.9E-4,(H5av_1_Duck_Bangladesh_55130_2022_A___H5N1__2376668___Y:7.4E-4,H5av_1_Duck_Bangladesh_55201_2022_A___H5N1__2376616___Y:0.00358):0.00146):4.9E-4,((H5av_1_chicken_Bangladesh_18B557_2022_A___H5N1__2058335___Y:4.9E-4,H5av_1_duck_Bangladesh_18D1837_2022_A___H5N1__2058319___Y:7.4E-4):4.9E-4,H5av_1_chicken_Bangladesh_18B569_2022_A___H5N1__2059629___Y:4.9E-4):7.4E-4):4.9E-4,(((H5av_1_duck_Bangladesh_19D1890_2022_A___H5N1__2059650___Y:0.00145,H5av_1_duck_Bangladesh_19D1850_2022_A___H5N1__2058298___Y:0.00216):4.9E-4,H5av_1_chicken_Bangladesh_10C463_2022_A___H5N1__2058343___Y:4.9E-4):4.9E-4,(H5av_1_chicken_Bangladesh_19D1833_2022_A___H5N1__1997160___Y:7.4E-4,H5av_1_chicken_Bangladesh_19D1836_2022_A___H5N1__1997168___Y:4.9E-4):7.4E-4):0.00145):0.00216,((((((H5av_1_duck_Bangladesh_49670_2021_A___H5N1__2162737___Y:7.4E-4,H5av_1_duck_Bangladesh_49672_2021_A___H5N1__2162790___Y:4.9E-4):0.00216,H5av_1_duck_Bangladesh_49739_2021_A___H5N1__2162527___Y:0.00145):4.9E-4,H5av_1_duck_Bangladesh_49735_2021_A___H5N1__2162559___Y:0.00145):7.5E-4,H5av_1_duck_Bangladesh_50552_2021_A___H5N1__2162675___Y:0.00357):7.4E-4,(H5av_1_chicken_Bangladesh_50585_2021_A___H5N1__2162515___Y:0.00146,H5av_1_duck_Bangladesh_50545_2021_A___H5N1__2162640___Y:0.00216):4.9E-4):7.4E-4,H5av_1_duck_Bangladesh_49671_2021_A___H5N1__2162668___Y:4.9E-4):4.9E-4):7.0E-4,H5av_1_duck_Bangladesh_49926_2021_A___H5N1__2162814___Y:0.00431):0.00364,H5av_1_duck_Bangladesh_46095_2020_A___H5N1__2147578___Y:0.00356):0.00433,(H5av_1_duck_Bangladesh_40826_2019_A___H5N1__1778212___Y:7.4E-4,H5av_1_duck_Bangladesh_40827_2019_A___H5N1__1778197___Y:4.9E-4):0.00359):0.00145,(H5av_1_duck_Bangladesh_35921_2018_A___H5N1__1581579___Y:4.9E-4,H5av_1_duck_Bangladesh_35923_2018_A___H5N1__1581514___Y:7.4E-4):0.00146):4.9E-4,((((((((H5av_1_duck_Bangladesh_17D1865_2022_A___H5N1__2058351___Y:0.00216,H5av_1_duck_Bangladesh_19D1859_2022_A___H5N1__2058306___Y:7.3E-4):0.00146,(H5av_1_duck_Bangladesh_46158_2020_A___H5N1__2147570___Y:0.00145,H5av_1_duck_Bangladesh_BAIV_367_NA_2021_A___H5N1__2467484___Y:0.00425):4.9E-4):4.9E-4,H5av_1_duck_Bangladesh_17D1854_2022_A___H5N1__2058290___Y:0.00425):0.00146,((H5av_1_duck_Bangladesh_46156_2020_A___H5N1__2147629___Y:7.4E-4,H5av_1_duck_Bangladesh_46161_2020_A___H5N1__2147607___Y:4.9E-4):7.4E-4,H5av_1_duck_Bangladesh_17D1710_2021_A___H5N1__1986177___Y:0.00498):7.4E-4):4.9E-4,((H5av_1_duck_Bangladesh_BAIV_1155_NA_2021_A___H5N1__2467487___Y:0.00496,H5av_1_duck_Bangladesh_50189_2021_A___H5N1__2162759___Y:0.0064):4.9E-4,H5av_1_duck_Bangladesh_46250_2020_A___H5N1__2147667___Y:4.9E-4):4.9E-4):4.9E-4,H5av_1_duck_Bangladesh_18D1795_2021_A___H5N1__1997144___Y:0.0049):0.00499,((((H5av_1_duck_Bangladesh_19D1771_2021_A___H5N1__1997128___Y:0.00425,H5av_1_duck_Bangladesh_43411_2020_A___H5N1__1903309___Y:0.00145):4.9E-4,H5av_1_duck_Bangladesh_40832_2019_A___H5N1__1778237___Y:0.00145):4.9E-4,H5av_1_duck_Bangladesh_40825_2019_A___H5N1__1778271___Y:4.9E-4):4.9E-4,H5av_1_duck_Bangladesh_41253_2019_A___H5N1__1903351___Y:7.4E-4):0.00151):0.00141,((((H5av_1_duck_Bangladesh_41250_2019_A___H5N1__1903230___Y:0.00145,H5av_1_duck_Bangladesh_45726_2020_A___H5N1__1904975___Y:0.00285):4.9E-4,H5av_1_duck_Bangladesh_41249_2019_A___H5N1__1903247___Y:0.00356):7.3E-4,H5av_1_duck_Bangladesh_41054_2019_A___H5N1__1777898___Y:4.9E-4):0.00216,H5av_1_duck_Bangladesh_40416_2019_A___H5N1__1778223___Y:0.0036):7.2E-4):4.9E-4):4.9E-4,((H5av_1_duck_Bangladesh_40638_2019_A___H5N1__1778011___Y:7.4E-4,H5av_1_duck_Bangladesh_40641_2019_A___H5N1__1777923___Y:4.9E-4):7.4E-4,(H5av_1_duck_Bangladesh_35924_2018_A___H5N1__1581525___Y:7.4E-4,H5av_1_duck_Bangladesh_41320_2019_A___H5N1__1903240___Y:0.00287):4.9E-4):0.00216):0.00145,((H5av_1_duck_Bangladesh_38175_2019_A___H5N1__1777838___Y:0.00287,H5av_1_duck_Bangladesh_38287_2019_A___H5N1__1777972___Y:7.3E-4):0.00146,H5av_1_duck_Bangladesh_35602_2018_A___H5N1__1581637___Y:0.00286):4.9E-4):7.4E-4,H5av_1_duck_Bangladesh_35343_2018_A___H5N1__1581725___Y:0.00642):4.9E-4,((((((((((((H5av_1_chicken_Bangladesh_49971_2021_A___H5N1__2162551___Y:4.9E-4,H5av_1_duck_Bangladesh_50000_2021_A___H5N1__2162500___Y:7.4E-4):7.5E-4,H5av_1_duck_Bangladesh_17D1873_2022_A___H5N1__2059227___Y:0.00145):0.00216,H5av_1_duck_Bangladesh_46157_2020_A___H5N1__2147592___Y:4.9E-4):0.00638,(H5av_1_duck_Bangladesh_41322_2019_A___H5N1__1903335___Y:0.00356,H5av_1_duck_Bangladesh_49781_2021_A___H5N1__2162818___Y:0.00497):4.8E-4):0.00356,(H5av_1_duck_Bangladesh_40524_2019_A___H5N1__1778097___Y:4.9E-4,H5av_1_duck_Bangladesh_40528_2019_A___H5N1__1778027___Y:0.00142):0.00286):5.9E-4,H5av_1_duck_Bangladesh_35672_2018_A___H5N1__1581619___Y:0.00285):4.9E-4,(H5av_1_duck_Bangladesh_3097_2019__H5N1__A___H5N1__1889096___Y:7.4E-4,H5av_1_duck_Bangladesh_35986_2018_A___H5N1__1581466___Y:4.9E-4):0.00425):4.9E-4,((H5av_1_duck_Bangladesh_36037_2018_A___H5N1__1581420___Y:0.00286,H5av_1_duck_Bangladesh_35831_2018_A___H5N1__1581527___Y:0.00216):4.9E-4,(H5av_1_duck_Bangladesh_36041_2018_A___H5N1__1581402___Y:0.00216,H5av_1_duck_Bangladesh_38174_2019_A___H5N1__1778145___Y:0.00216):7.4E-4):4.9E-4):7.2E-4,H5av_1_chicken_Bangladesh_46222_2020_A___H5N1__2147636___Y:0.01446):0.00147,(((H5av_1_duck_Bangladesh_34283_2017_A___H5N1__1556160___Y:4.9E-4,H5av_1_duck_Bangladesh_40529_2019_A___H5N1__1778001___Y:0.00709):7.4E-4,H5av_1_duck_Bangladesh_34590_2018_A___H5N1__1556147___Y:0.00145):7.3E-4,H5av_1_duck_Bangladesh_41244_2019_A___H5N1__1903365___Y:0.00783):4.9E-4):0.00286,(((((((H5av_1_duck_Bangladesh_50053_2021_A___H5N1__2162847___Y:0.00353,H5av_1_duck_Bangladesh_BAIV_404_NA_2021_A___H5N1__2467486___Y:0.02048):4.8E-4,H5av_1_duck_Bangladesh_17D1868_2022_A___H5N1__2058359___Y:0.00638):7.4E-4,H5av_1_duck_Bangladesh_43521_2020_A___H5N1__1903144___Y:0.00216):0.00144,H5av_1_chicken_Bangladesh_40446_2019_A___H5N1__1777884___Y:4.9E-4):4.8E-4,(H5av_1_duck_Bangladesh_40474_2019_A___H5N1__1778138___Y:4.9E-4,H5av_1_duck_Bangladesh_40479_2019_A___H5N1__1777934___Y:7.4E-4):0.00215):0.00497,(((((H5av_1_chicken_Bangladesh_50597_2021_A___H5N1__2162588___Y:0.00215,H5av_1_duck_Bangladesh_50664_2021_A___H5N1__2162543___Y:7.4E-4):0.00118,H5av_1_duck_Bangladesh_50549_2021_A___H5N1__2162729___Y:0.0045):0.00147,H5av_1_duck_Bangladesh_50622_2021_A___H5N1__2162625___Y:0.00614):0.0038,H5av_1_duck_Bangladesh_36042_2018_A___H5N1__1581410___Y:4.9E-4):4.9E-4,H5av_1_duck_Bangladesh_35833_2018_A___H5N1__1581541___Y:0.00216):4.9E-4):0.00287,H5av_1_chicken_Bangladesh_35579_2018_A___H5N1__1581617___Y:0.005):7.2E-4):4.9E-4,H5hum_Nepal_19FL1997_2019_A___H5N1_1435664___Y:0.00648):4.9E-4):4.9E-4,H5av_1_chicken_Bangladesh_34265_2017_A___H5N1__1556165___Y:0.00422):7.4E-4,((((H5av_1_duck_Bangladesh_35826_2018_A___H5N1__1581555___Y:4.9E-4,H5av_1_duck_Bangladesh_35827_2018_A___H5N1__1581570___Y:0.00145):7.4E-4,H5av_1_duck_Bangladesh_35829_2018_A___H5N1__1581643___Y:4.9E-4):4.9E-4,H5av_1_duck_Bangladesh_35835_2018_A___H5N1__1581546___Y:0.00285):0.00215,((H5av_1_duck_Bangladesh_35600_2018_A___H5N1__1581599___Y:0.00216,H5av_1_Turkey_Bangladesh_TK3_2017_A___H5N1__1556591___Y:0.00145):4.9E-4,H5av_1_Duck_Bangladesh_D7_2017_A___H5N1__1556540___Y:4.9E-4):4.9E-4):0.00213):4.9E-4,(H5av_1_duck_Bangladesh_34035_2017_A___H5N1__1555903___Y:0.00145,H5av_1_duck_Bangladesh_33775_2017_A___H5N1__1309384___Y:0.00216):4.8E-4):4.9E-4,((H5av_1_Duck_Bangladesh_D6_2017_A___H5N1__1556534___Y:0.00145,H5av_1_duck_Bangladesh_35389_2018_A___H5N1__1581668___Y:0.00429):4.9E-4,H5av_1_chicken_Bangladesh_32747_2017_A___H5N1__1309556___Y:4.9E-4):4.9E-4):4.9E-4,((((((((H5av_1_duck_Bangladesh_34097_2017_A___H5N1__1556122___Y:7.4E-4,H5av_1_duck_Bangladesh_34100_2017_A___H5N1__1555898___Y:4.9E-4):4.9E-4,H5av_1_duck_Bangladesh_35723_2018_A___H5N1__1581658___Y:0.00425):7.4E-4,H5av_1_duck_Bangladesh_33892_2017_A___H5N1__1309512___Y:0.00216):7.4E-4,((H5av_1_quail_Bangladesh_34292_2017_A___H5N1__1557288___Y:0.00356,H5av_1_chicken_Bangladesh_C5_2017_A___H5N1__1556513___Y:7.3E-4):4.9E-4,H5av_1_chicken_Bangladesh_C3_2017_A___H5N1__1556497___Y:4.9E-4):7.4E-4):7.4E-4,H5av_1_chicken_Bangladesh_NRL_AI_8468_2017_A___H5N1__1777350___Y:7.4E-4):4.9E-4,H5av_1_chicken_Bangladesh_C6_2017_A___H5N1__1556521___Y:0.00286):4.9E-4,(H5av_1_duck_Bangladesh_17D1012_2018_A___H5N1__1318145___Y:7.4E-4,H5av_1_chicken_Bangladesh_C4_2017_A___H5N1__1556505___Y:0.00145):4.9E-4):4.9E-4,(H5av_1_duck_Bangladesh_34199_2017_A___H5N1__1556049___Y:0.00145,H5av_1_duck_Bangladesh_35438_2018_A___H5N1__1581722___Y:0.00287):0.00357):7.4E-4):4.9E-4,H5av_1_duck_Bangladesh_35439_2018_A___H5N1__1581648___Y:0.00283):0.0071,(((((((((((((((((H5av_1_duck_Bangladesh_35346_2018_A___H5N1__1581741___Y:0.00216,H5av_1_duck_Bangladesh_34036_2017_A___H5N1__1556131___Y:4.9E-4):4.9E-4,H5av_1_duck_Bangladesh_35222_2018_A___H5N1__1581347___Y:7.4E-4):7.5E-4,H5av_1_duck_Bangladesh_35293_2018_A___H5N1__1581705___Y:0.00638):7.3E-4,H5av_1_duck_Bangladesh_35226_2018_A___H5N1__1581339___Y:0.00288):0.00217,H5av_1_duck_Bangladesh_32502_2017_A___H5N1__1213887___Y:4.9E-4):0.00145,((H5av_1_chicken_Bangladesh_01C209_2017_A___H5N1__1330435___Y:0.00287,H5av_1_duck_Bangladesh_18D843_2017_A___H5N1__1330467___Y:0.00498):4.9E-4,(H5av_1_duck_Bangladesh_30892_2016_A___H5N1__1098924___Y:7.4E-4,H5av_1_duck_Bangladesh_31096_2016_A___H5N1__1098952___Y:4.9E-4):0.00145):0.00145):4.9E-4,((H5av_1_duck_Bangladesh_17D727_2016_A___H5N1__1330482___Y:4.9E-4,H5av_1_duck_Bangladesh_17D772_2017_A___H5N1__1330475___Y:0.00216):0.00216,H5av_1_duck_Bangladesh_30057_2016_A___H5N1__1098808___Y:0.00145):4.9E-4):4.9E-4,H5av_1_chicken_Bangladesh_NRL_AI_8052_2017_A___H5N1__1777326___Y:0.00356):8.4E-4,((((((H5av_1_duck_Bangladesh_31993_2017_A___H5N1__1213826___Y:4.9E-4,H5av_1_duck_Bangladesh_31023_2016_A___H5N1__1099070___Y:7.4E-4):4.9E-4,H5av_1_chicken_Bangladesh_BM18B59_2017_A___H5N1__1330400___Y:0.00145):0.00357,(H5av_1_duck_Bangladesh_34285_2017_A___H5N1__1556002___Y:0.00785,H5av_1_duck_Bangladesh_30817_2016_A___H5N1__1099018___Y:0.00145):4.9E-4):0.00216,(H5av_1_chicken_Bangladesh_32806_2017_A___H5N1__1309437___Y:0.00429,H5av_1_duck_Bangladesh_33772_2017_A___H5N1__1309615___Y:0.00287):0.00357):4.9E-4,(H5av_1_duck_Bangladesh_30682_2016_A___H5N1__1098962___Y:0.00215,H5av_1_duck_Bangladesh_31028_2016_A___H5N1__1098798___Y:0.00497):4.9E-4):4.9E-4,H5av_1_duck_Bangladesh_32247_2017_A___H5N1__1213899___Y:0.00276):0.00355):5.6E-4,((((((((((((H5av_1_duck_Bangladesh_34743_2018_A___H5N1__1555924___Y:7.4E-4,H5av_1_duck_Bangladesh_33287_2017_A___H5N1__1309520___Y:0.00357):4.9E-4,H5av_1_duck_Bangladesh_33848_2017_A___H5N1__1309607___Y:4.9E-4):4.9E-4,(H5av_1_duck_Bangladesh_34104_2017_A___H5N1__1555880___Y:4.9E-4,H5av_1_duck_Bangladesh_34105_2017_A___H5N1__1556036___Y:7.5E-4):7.4E-4):7.3E-4,H5av_1_duck_Bangladesh_33415_2017_A___H5N1__1309522___Y:7.5E-4):4.9E-4,H5av_1_quail_Bangladesh_32942_2017_A___H5N1__1620355___Y:7.4E-4):4.9E-4,H5av_1_duck_Bangladesh_34744_2018_A___H5N1__1556021___Y:0.00216):0.00204,H5av_1_chicken_Bangladesh_NRL_AI_3237_2017_A___H5N1__1777310___Y:0.00229):0.00146,H5av_1_crow_Bangladesh_NRL_AI_1616_2017_A___H5N1__1777374___Y:0.00204):5.0E-4,H5av_1_chicken_Bangladesh_NRL_AI_8051_2017_A___H5N1__1777318___Y:0.00357):0.00499,H5av_1_duck_Bangladesh_28389_2016_A___H5N1__965338___Y:0.00216):4.9E-4,H5av_1_crow_Bangladesh_NRL_AI_690_2016_A___H5N1__1777390___Y:4.9E-4):4.9E-4,H5av_1_duck_Bangladesh_17D843_2017_A___H5N1__1329136___Y:0.00347):7.4E-4):4.9E-4,((H5av_1_duck_Bangladesh_31097_2016_A___H5N1__1098841___Y:4.9E-4,H5av_1_duck_Bangladesh_31297_2016_A___H5N1__1098829___Y:7.4E-4):0.00216,H5av_1_duck_Bangladesh_27892_2015_A___H5N1__965313___Y:0.00426):4.9E-4):4.9E-4,((H5av_1_chicken_Bangladesh_30065_2016_A___H5N1__1098957___Y:0.00145,H5av_1_duck_Bangladesh_31022_2016_A___H5N1__1099073___Y:0.00571):0.00289,H5av_1_duck_Bangladesh_28250_2016_A___H5N1__965344___Y:0.00428):7.4E-4):7.4E-4,(H5av_1_duck_Bangladesh_26182_2015_A___H5N1__965500___Y:0.00286,H5av_1_duck_Bangladesh_25845_2015_A___H5N1__965282___Y:4.9E-4):4.9E-4):4.9E-4,((((H5av_1_duck_Bangladesh_17D629_2016_A___H5N1__1330419___Y:7.2E-4,H5av_1_duck_Bangladesh_30160_2016_A___H5N1__1098972___Y:0.00359):0.00363,(H5av_1_chicken_Bangladesh_NRL_AI_1613_2017_A___H5N1__1777294___Y:0.00565,H5av_1_duck_Bangladesh_31998_2017_A___H5N1__1213793___Y:0.0064):4.9E-4):7.4E-4,H5av_1_duck_Bangladesh_26251_2015_A___H5N1__965513___Y:0.00216):4.9E-4,H5av_1_goose_Bangladesh_19D744_2016_A___H5N1__1330392___Y:0.00788):4.9E-4):4.9E-4,(((((((((H5av_1_Duck_Bangladesh_D9_2017_A___H5N1__1556556___Y:4.9E-4,H5av_1_chicken_Bangladesh_33167_2017_A___H5N1__1309500___Y:7.4E-4):4.9E-4,H5av_1_chicken_Bangladesh_BH19P32_4__2017_A___H5N1__1331424___Y:0.00216):0.00216,H5av_1_duck_Bangladesh_31549_2016_A___H5N1__1098895___Y:0.00216):7.4E-4,H5av_1_avian_Bangladesh_PV711_2016_A___H5N1__1330411___Y:0.00216):4.9E-4,H5av_1_duck_Bangladesh_32914_2017_A___H5N1__1309581___Y:0.00714):4.9E-4,((H5av_1_Duck_Bangladesh_D10_2017_A___H5N1__1556564___Y:0.00569,H5av_1_duck_Bangladesh_17D642_2016_A___H5N1__1330496___Y:7.4E-4):4.9E-4,H5av_1_duck_Bangladesh_31094_2016_A___H5N1__1098816___Y:0.00286):4.9E-4):4.9E-4,H5av_1_duck_Bangladesh_32664_2017_A___H5N1__1213822___Y:0.00425):7.4E-4,(((H5av_1_duck_Bangladesh_31294_2016_A___H5N1__1098784___Y:4.9E-4,H5av_1_duck_Bangladesh_31296_2016_A___H5N1__1099090___Y:7.4E-4):0.00145,H5av_1_crow_Bangladesh_NRL_AI_8473_2017_A___H5N1__1777406___Y:0.00357):4.9E-4,H5av_1_duck_Bangladesh_30815_2016_A___H5N1__1099023___Y:0.00216):7.4E-4):0.00216,(((H5av_1_duck_Bangladesh_30885_2016_A___H5N1__1099081___Y:7.4E-4,H5av_1_duck_Bangladesh_30890_2016_A___H5N1__1099155___Y:4.9E-4):0.00357,H5av_1_chicken_Bangladesh_33395_2017_A___H5N1__1309662___Y:0.00491):4.9E-4,(H5av_1_duck_Bangladesh_31095_2016_A___H5N1__1098923___Y:7.4E-4,H5av_1_duck_Bangladesh_31103_2016_A___H5N1__1099034___Y:4.9E-4):0.00216):0.00427):7.4E-4):7.4E-4,(H5av_1_avian_Bangladesh_PV157_2016_A___H5N1__1330443___Y:0.00497,H5av_1_duck_Bangladesh_27820_2015_A___H5N1__965460___Y:0.00357):4.9E-4):7.3E-4,(H5av_1_duck_Bangladesh_25683_2015_A___H5N1__965304___Y:7.4E-4,H5av_1_duck_Bangladesh_25887_2015_A___H5N1__965523___Y:4.9E-4):0.00498):4.8E-4):0.01308,(((((((((H5av_1_chicken_Bangladesh_08C176_2016_A___H5N1__1331409___D:4.8E-4,H5av_1_chicken_Bangladesh_08C178_2016_A___H5N1__1331416___D:0.0035):0.01005,H5av_1_duck_Bangladesh_26042_2015_A___H5N1__965470___Y:0.0035):4.8E-4,H5av_1_duck_Bangladesh_24915_2015_A___H5N1__965438___Y:0.00357):4.9E-4,(H5av_1_chicken_Bangladesh_23414_2014_A___H5N1__965058___Y:7.6E-4,H5av_1_duck_Bangladesh_24482_2015_A___H5N1__965175___Y:0.00215):7.5E-4):0.00355,H5av_1_duck_Bangladesh_22399_2014_A___H5N1__964940___Y:0.00288):4.9E-4,H5av_1_duck_Bangladesh_22996_2014_A___H5N1__965061___Y:7.4E-4):7.4E-4,(H5av_1_duck_Bangladesh_23163_2014_A___H5N1__964959___Y:0.00217,H5av_1_duck_Bangladesh_24483_2015_A___H5N1__965519___Y:0.005):0.00147):0.00359,(H5av_1_duck_Bangladesh_23655_2014_A___H5N1__965023___H:4.9E-4,H5av_1_duck_Bangladesh_23660_2014_A___H5N1__965054___H:7.4E-4):0.00791):0.00147,(((H5av_1_chicken_Bangladesh_23974_2014_A___H5N1__964956___Y:0.00222,H5av_1_duck_Bangladesh_24958_2015_A___H5N1__965358___Y:0.00282):0.0036,H5av_1_duck_Bangladesh_23858_2014_A___H5N1__965068___Y:0.0035):4.9E-4,H5av_1_duck_Bangladesh_22991_2014_A___H5N1__965081___Y:0.00501):0.0043):0.00416):7.5E-4,((((((H5av_1_duck_Bangladesh_24044_2014_A___H5N1__964949___Y:0.00147,H5av_1_goose_Bangladesh_25169_2015_A___H5N1__965503___Y:0.00287):0.00371,H5av_1_duck_Bangladesh_22806_2014_A___H5N1__965031___Y:0.0071):0.00431,H5av_1_chicken_Nepal_T_359_2014_A___H5N1__526017___Y:0.00638):0.00152,H5av_1_duck_Bangladesh_19097_2013_A___H5N1__492441___Y:0.00574):0.00501,((H5av_1_chicken_Bangladesh_22478_2014_A___H5N1__965074___Y:0.00357,H5av_1_duck_Bangladesh_22811_2014_A___H5N1__964961___Y:0.00504):0.00871,H5av_1_poultry_Bangladesh_91392_2013_A___H5N1__760583___Y:0.00363):6.8E-4):4.9E-4,((H5av_1_duck_Bangladesh_17753_2012_A___H5N1__510305___Y:0.00504,H5av_1_quail_Bangladesh_19250_2013_A___H5N1__510279___Y:0.00504):6.8E-4,H5av_1_duck_Bangladesh_19099_2013_A___H5N1__510267___Y:0.00426):4.9E-4):4.9E-4):0.00785,(H5av_1_chicken_Bangladesh_18061_2012_A___H5N1__510391___Y:0.0013,H5av_1_duck_Bangladesh_22229_2014_A___H5N1__964989___Y:0.00952):0.00518):0.00142,(((((((((H5av_1_ccrow_India_01CA13_2012_A___H5N1__837668___Y:4.9E-4,H5av_1_chicken_India_01CA01_2012_A___H5N1__685615___Y:7.5E-4):4.9E-4,H5av_1_crow_India_01CA12_2012_A___H5N1__644413___Y:7.4E-4):0.00424,(H5av_1_crow_India_11CA01_2011_A___H5N1__585448___Y:0.00216,H5av_1_crow_India_11TI16_2011_A___H5N1__642494___Y:0.00427):4.9E-4):0.00146,((H5av_1_crow_India_01CA10_2012_A___H5N1__621153___Y:4.9E-4,H5av_1_crow_India_02CA02_2012_A___H5N1__642484___Y:7.4E-4):4.9E-4,H5av_1_crow_India_02CA07_2012_A___H5N1__642489___Y:0.00145):0.00213):4.9E-4,H5av_1_chicken_India_09CA09_2011_A___H5N1__644455___Y:0.00359):4.9E-4,(H5av_1_chicken_India_01CA09_2012_A___H5N1__837646___Y:7.4E-4,H5av_1_chicken_India_01CL1196_2012_A___H5N1__644439___Y:0.00216):7.4E-4):7.4E-4,(H5av_1_chicken_Bangladesh_42010_2012_A___H5N1__448270___Y:0.00429,H5av_1_chicken_Bangladesh_18248_2012_A___H5N1__510428___Y:0.00718):7.3E-4):4.6E-4,H5av_1_duck_Bangladesh_18949_2013_A___H5N1__510310___Y:0.00786):0.00147,H5av_1_duck_Bangladesh_32077_2012_A___H5N1__448278___Y:0.01086):0.00213):4.9E-4,(((((((((((((((((((((((H5av_1_chicken_Nepal_T_274_13_A___H5N1__475767___Y:0.00286,H5av_1_chicken_Nepal_T_260_13_A___H5N1__475758___Y:7.4E-4):4.9E-4,H5av_1_chicken_Nepal_T_278_13_A___H5N1__475769___Y:4.9E-4):4.9E-4,(H5av_1_chicken_Nepal_231_13_A___H5N1__446003___Y:4.9E-4,H5av_1_chicken_Nepal_223_13_A___H5N1__446001___Y:7.4E-4):4.9E-4):0.00216,(H5av_1_chicken_Nepal_225_13_A___H5N1__446007___Y:4.9E-4,H5av_1_chicken_Nepal_232_13_A___H5N1__446005___Y:4.9E-4):7.4E-4):4.9E-4,H5av_1_chicken_Nepal_PT_29_13_A___H5N1__445997___Y:7.4E-4):4.9E-4,H5av_1_chicken_Nepal_T_233_13_A___H5N1__475754___Y:0.00216):0.00358,(((H5av_1_chicken_Bhutan_01TR338_2013_A___H5N1__644386___Y:4.9E-4,H5av_1_duck_Bhutan_01TR03_2013_A___H5N1__644400___Y:7.4E-4):0.00498,(H5av_1_chicken_Bhutan_01TI06_2013_A___H5N1__644392___Y:4.9E-4,H5av_1_duck_Bhutan_01CL03_2013_A___H5N1__644395___Y:7.4E-4):4.9E-4):0.00287,H5av_1_chicken_Bhutan_01CL891_2013_A___H5N1__837657___Y:0.00288):4.9E-4):7.4E-4,(H5av_1_chicken_Bhutan_933_2012_A___H5N1__527317___Y:7.4E-4,H5av_1_chicken_Bhutan_935_2012_A___H5N1__527319___Y:7.4E-4):0.00288):4.9E-4,H5av_1_chicken_Bhutan_02CL505_2013_A___H5N1__644383___Y:0.005):0.00218,H5av_1_chicken_Bhutan_505_2012_A___H5N1__527367___Y:0.00147):0.00145,((((H5av_1_chicken_Bhutan_260_2012_A___H5N1__527323___Y:0.00287,H5av_1_chicken_Bhutan_406_2012_A___H5N1__527315___Y:7.4E-4):4.9E-4,(H5av_1_yellow_billed_duck_Bhutan_358_2012_A___H5N1__527312___Y:0.00145,H5av_1_pigeon_Bhutan_01BR01_2012_A___H5N1__642500___Y:0.00216):4.9E-4):4.9E-4,(H5av_1_chicken_Bhutan_345_2012_A___H5N1__527308___Y:7.4E-4,H5av_1_chicken_Bhutan_507_2012_A___H5N1__527333___Y:0.00145):4.9E-4):4.9E-4,H5av_1_chicken_Bhutan_1028_2012_A___H5N1__527371___Y:0.00357):4.9E-4):7.4E-4,((H5av_1_chicken_Bhutan_416_2012_A___H5N1__527341___Y:4.9E-4,H5av_1_chicken_Bhutan_418_2012_A___H5N1__527377___Y:7.4E-4):0.00466,(H5av_1_chicken_Bhutan_01TI02_2013_A___H5N1__837651___Y:0.00674,H5av_1_wild_bird_Bhutan_326_2012_A___H5N1__527353___Y:0.00113):7.5E-4):4.9E-4):4.9E-4,((((H5av_1_chicken_India_12CA01_2013_A___H5N1__644405___Y:0.00715,H5av_1_turkey_India_10CA04_2012_A___H5N1__644378___Y:7.4E-4):4.9E-4,H5av_1_chicken_India_12CL2168_2013_A___H5N1__644408___Y:0.00498):0.00714,H5av_1_crow_Nepal_CT1_12_A___H5N1__356864___Y:7.5E-4):0.00145,H5av_1_chicken_Bhutan_347_2012_A___H5N1__527294___Y:0.00357):4.9E-4):4.9E-4,(((H5av_1_chicken_India_09CA02_2011_A___H5N1__644373___Y:0.00214,H5av_1_wild_bird_Bhutan_329_2012_A___H5N1__527365___Y:7.4E-4):4.9E-4,H5av_1_chicken_Bangladesh_3075_2011_A___H5N1__448182___Y:7.4E-4):4.9E-4,((H5av_1_chicken_Bhutan_330_2012_A___H5N1__527351___Y:0.00216,H5av_1_chicken_Nepal_T9_BH_11_A___H5N1__356860___Y:0.00146):7.4E-4,H5av_1_duck_Bangladesh_1849_2011_A___H5N1__448102___Y:7.4E-4):4.9E-4):4.9E-4):4.9E-4,(H5av_1_duck_Nepal_5_TZoo_11_A___H5N1__356862___Y:4.9E-4,H5av_1_wild_bird_Bhutan_357_2012_A___H5N1__527314___Y:0.00216):4.9E-4):4.9E-4,(((H5av_1_chicken_Bhutan_317_2012_A___H5N1__527296___Y:0.00285,H5av_1_chicken_India_01CA06_2012_A___H5N1__585430___Y:7.4E-4):4.9E-4,H5av_1_chicken_Bhutan_1031_2012_A___H5N1__527306___Y:0.005):7.3E-4,(H5av_1_chicken_Bangladesh_12VIR_7140_7_2012_A___H5N1__442587___Y:0.00505,H5av_1_chicken_Bhutan_258_2012_A___H5N1__527345___Y:0.00649):6.9E-4):4.9E-4):4.9E-4,((H5av_1_chicken_Nepal_PT_16_12_A___H5N1__407284___Y:7.4E-4,H5av_1_chicken_Nepal_PT_17_12_A___H5N1__432654___Y:0.00146):0.00289,H5av_1_chicken_Bangladesh_15210_2012_A___H5N1__510371___Y:0.00571):4.9E-4):7.4E-4,((H5av_1_chicken_Nepal_PT_1_12_A___H5N1__356866___Y:7.3E-4,H5av_1_chicken_Nepal_T1P_12_A___H5N1__356868___Y:0.00148):0.00429,H5av_1_chicken_Bangladesh_3072_2011_A___H5N1__448174___Y:0.00146):4.9E-4):4.9E-4,H5av_1_waterfowl_Bangladesh_33025_2011_A___H5N1__448110___Y:0.00145):4.9E-4,H5av_1_chicken_Bangladesh_11303_2011_A___H5N1__448142___Y:7.4E-4):4.9E-4,H5av_1_crow_Bangladesh_1058_2011_A___H5N1__448922___Y:4.9E-4):4.9E-4,H5av_1_crow_Bangladesh_1008_2011_A___H5N1__448030___Y:4.9E-4):4.9E-4,(((((((H5av_1_chicken_Bangladesh_4058_2011_A___H5N1__448198___Y:0.00216,H5av_1_goose_Bangladesh_4051T_2011_A___H5N1__448190___Y:4.9E-4):7.4E-4,H5av_1_chicken_Bangladesh_4070T_2011_A___H5N1__448206___Y:0.00216):7.4E-4,H5av_1_duck_Bangladesh_4117T_2011_A___H5N1__448908___Y:0.00216):4.9E-4,((H5av_1_chicken_India_03CA03_2012_A___H5N1__642477___Y:0.00356,H5av_1_waterfowl_Bangladesh_31935_2011_A___H5N1__448894___Y:0.00216):7.5E-4,H5av_1_duck_Bangladesh_D_1_2011_A___H5N1__476627___Y:0.00356):7.5E-4):0.00145,H5av_1_chicken_Bangladesh_15085_2012_A___H5N1__510444___Y:0.0057):4.9E-4,H5av_1_crow_Bangladesh_1019_2011_A___H5N1__448038___Y:7.4E-4):4.9E-4,((H5av_1_crow_Bangladesh_1056_2011_A___H5N1__448150___Y:0.00145,H5av_1_crow_Bangladesh_313T_2011_A___H5N1__448158___Y:7.4E-4):4.9E-4,(H5av_1_chicken_India_CA0302_2011_A___H5N1__352324___Y:4.9E-4,H5av_1_chicken_India_TR0383_2011_A___H5N1__352326___Y:0.00145):7.4E-4):4.9E-4):4.9E-4):4.9E-4):8.0E-4,H5av_1_chicken_Bangladesh_15078_2012_A___H5N1__510457___Y:0.00564):0.00654,((((H5av_1_duck_Lao_7_2010_A___H5N1__335218___Y:7.6E-4,H5av_1_duck_Lao_981_2010_A___H5N1__335091___Y:7.4E-4):4.9E-4,H5av_1_duck_Lao_959_2010_A___H5N1__335161___Y:4.9E-4):4.9E-4,H5av_1_duck_Lao_980_2010_A___H5N1__335099___Y:0.00145):4.9E-4,(H5av_1_duck_Lao_968_2010_A___H5N1__335130___Y:7.4E-4,H5av_1_duck_Lao_975_2010_A___H5N1__335123___Y:7.5E-4):0.00145):0.00584):0.01089,(H5av_1_chicken_Vietnam_NCVD_035_2008_A___H5N1__349854___Y:0.00288,H5av_1_muscovy_duck_Vietnam_NCVD_079_2008_A___H5N1__351435___Y:7.4E-4):0.00224):0.00216,(H5av_1_chicken_Viet_Nam_TMU007_2008_A___H5N1__327222___Y:0.00218,H5av_1_muscovy_duck_Vietnam_NCVD_034_2008_A___H5N1__351340___Y:0.00287):0.00353):0.00155,(H5av_1_chicken_Laos_16_2008_A___H5N1__180913___Y:7.4E-4,H5av_1_village_chicken_Kyaing_Tong_2433_2007_A___H5N1__408136___Y:7.5E-4):7.4E-4):4.9E-4,(((((((((((((H5av_1_chicken_Vietnam_NCVD_400_2010_A___H5N1__350429___Y:0.0,H5hum_Vietnam_UT36282_2010_A___H5N1_573529___Y:0.0):4.9E-4,H5hum_Vietnam_HN36282_2010_A___H5N1_460453___Y:7.4E-4):4.9E-4,H5hum_Vietnam_UT36285_2010_A___H5N1_573530___Y:7.4E-4):4.9E-4,H5av_1_muscovy_duck_Vietnam_NCVD_401_2010_A___H5N1__351549___Y:0.01374):0.00216,H5av_1_poultry_Vietnam_NCVD_416_2010_A___H5N1__351580___Y:0.00216):7.4E-4,((H5av_1_duck_Hue_V6_2010_A___H5N1__347631___Y:0.00216,H5av_1_duck_Vietnam_NCVD_422_2010_A___H5N1__351375___Y:7.5E-4):0.00216,(H5av_1_duck_Vietnam_NCVD_343_2009_A___H5N1__350827___Y:0.0,H5hum_Vietnam_HN31676DH_2009_A___H5N1_573526___Y:0.0):4.9E-4):4.9E-4):7.4E-4,((((((H5av_1_chicken_Vietnam_NCVD_409_2010_A___H5N1__350414___Y:4.9E-4,H5hum_Vietnam_UT36236_2010_A___H5N1_573527___Y:7.4E-4):0.00146,H5av_1_chicken_Viet_Nam_TMU025_2009_A___H5N1__327207___Y:0.00145):4.9E-4,H5av_1_duck_Vietnam_NCVD_379_2009_A___H5N1__351361___Y:4.9E-4):0.00216,(H5av_1_duck_Vietnam_NCVD_378_2009_A___H5N1__351354___Y:7.4E-4,H5av_1_duck_Viet_Nam_TMU026_2009_A___H5N1__327204___Y:4.9E-4):0.00146):0.00147,((H5av_1_duck_Vietnam_NCVD_462_2010_A___H5N1__348901___Y:0.00216,H5av_1_duck_Viet_Nam_TMU017_2009_A___H5N1__327216___Y:4.9E-4):4.9E-4,H5av_1_duck_Vietnam_NCVD_374_2009_A___H5N1__350883___Y:4.9E-4):4.9E-4):7.4E-4,H5av_1_duck_Vietnam_NCVD_287_2009_A___H5N1__350764___Y:0.00216):4.9E-4):7.4E-4,H5hum_Hunan_2_2009_A___H5N1_280175___Y:0.00146):7.4E-4,((((((((H5av_1_chicken_Lao_LH1B_2010_A___H5N1__335234___Y:4.9E-4,H5av_1_chicken_Lao_LH2_2010_A___H5N1__335232___Y:4.9E-4):0.00216,H5av_1_duck_Lao_567_2010_A___H5N1__335177___Y:0.00541):0.00393,H5av_1_duck_Vietnam_NCVD_293_2009_A___H5N1__350834___Y:7.5E-4):4.9E-4,H5av_1_duck_Lao_19_2010_A___H5N1__335204___Y:0.00145):4.9E-4,(H5av_1_duck_Vietnam_NCVD_375_2009_A___H5N1__350869___Y:4.9E-4,H5av_1_duck_Viet_Nam_TMU021_2009_A___H5N1__327213___Y:7.6E-4):0.00357):4.9E-4,(((H5av_1_chicken_Vietnam_NCVD_289_2009_A___H5N1__350038___Y:7.3E-4,H5av_1_chicken_Vietnam_NCVD_290_2009_A___H5N1__350045___Y:4.9E-4):4.9E-4,H5av_1_chicken_Vietnam_NCVD_288_2009_A___H5N1__350031___Y:4.9E-4):4.9E-4,H5av_1_chicken_Vietnam_NCVD_292_2009_A___H5N1__350108___Y:0.00215):0.00111):0.00146,H5av_1_duck_Lao_463_2010_A___H5N1__335198___Y:0.005):0.00145,H5hum_Guizhou_1_2009_A___H5N1_337212___Y:0.00357):4.9E-4):7.4E-4,H5hum_Hunan_1_2009_A___H5N1_337198___Y:0.00503):0.00146,((((H5av_1_chicken_Bangladeh_BL_543_2011_A___H5N1__476612___D:0.00786,H5av_1_chicken_Bangladesh_11RS_1984_30_2011_A___H5N1__448230___D:0.00144):0.0036,H5av_1_chicken_Bangladesh_3012_2011_A___H5N1__448901___D:0.00801):0.00502,(H5av_1_chicken_Yangon_182_2010_A___H5N1__383225___Y:0.00648,H5av_1_chicken_Yangon_254_2010_A___H5N1__383216___Y:0.00715):7.8E-4):7.4E-4,((H5av_1_chicken_Vietnam_NCVD_083_2008_A___H5N1__349942___Y:0.00503,H5av_1_muscovy_duck_Vietnam_NCVD_082_2008_A___H5N1__351442___Y:7.5E-4):0.00146,H5av_1_muscovy_duck_Vietnam_NCVD_038_2008_A___H5N1__351449___Y:4.9E-4):0.00216):4.9E-4):0.00145,((H5hum_Guizhou_2_2013_A___H5N1_420392___Y:7.5E-4,H5hum_Guizhou_1_2013__A___H5N1_420387___Y:7.4E-4):0.00216,H5hum_Guizhou_1_2012_A___H5N1_352223___Y:4.9E-4):0.01156):7.4E-4,H5hum_Vietnam_HN31432M_2008_A___H5N1_270270___Y:0.00287):4.9E-4):4.9E-4,(H5av_1_chicken_Vietnam_NCVD_080_2008_A___H5N1__349889___Y:0.00271,H5av_1_chicken_Vietnam_NCVD_081_2008_A___H5N1__349896___Y:0.00303):0.00359):0.00269,H5av_1_chicken_Guizhou_7_2008_A___H5N1__275744___Y:0.00943):0.0036,(((H5av_1_goose_Guiyang_1636_2006_A___H5N1__112199___Y:0.00145,H5av_1_goose_Guiyang_1794_2006_A___H5N1__112203___Y:7.4E-4):4.9E-4,H5av_1_goose_Guiyang_765_2006_A___H5N1__112207___Y:4.9E-4):7.4E-4,H5av_1_goose_Guiyang_1461_2006_A___H5N1__112195___Y:4.9E-4):7.4E-4):4.7E-4):7.2E-4,H5av_1_duck_Guangxi_5270_2005_A___H5N1__112013___Y:0.00215):4.9E-4,((((((((((((((((H5av_1_pigeon_Laos_NCVD_36_2007_A___H5N1__167710___Y:0.00288,H5av_1_pigeon_Laos_P0022_2007_A___H5N1__180814___Y:4.9E-4):7.4E-4,H5av_1_chicken_Laos_A0464_2007_A___H5N1__180857___Y:0.00146):4.9E-4,(H5av_1_chicken_Laos_P0072_2007_A___H5N1__180818___Y:0.00146,H5av_1_duck_Laos_P0137_2007_A___H5N1__180897___Y:7.5E-4):7.4E-4):4.9E-4,(H5av_1_duck_Laos_A0617_2007_A___H5N1__180873___Y:0.00146,H5av_1_chicken_Laos_P0001_2007_A___H5N1__180807___Y:0.00572):4.9E-4):4.9E-4,H5av_1_duck_Laos_A0503_2007_A___H5N1__180865___Y:0.00143):0.00146,H5av_1_chicken_Laos_P0169_2007_A___H5N1__164568___Y:0.00643):4.6E-4,H5av_1_duck_Laos_P0117_2007_A___H5N1__180833___Y:0.00502):7.5E-4,H5av_1_duck_Laos_25_2006_A___H5N1__180953___Y:0.00146):4.9E-4,((((((H5av_1_chicken_Laos_NCVD_38_2007_A___H5N1__167716___Y:7.4E-4,H5av_1_duck_Laos_P0106_2007_A___H5N1__164560___Y:4.9E-4):4.9E-4,(H5av_1_chicken_Laos_P0020_2007_A___H5N1__164544___Y:4.9E-4,H5av_1_duck_Soc_Trang_31_2007_A___H5N1__406338___Y:0.00146):4.9E-4):7.5E-4,H5av_1_duck_Vietnam_NCVD_31_2007_A___H5N1__167689___Y:4.9E-4):0.00218,H5av_1_duck_Laos_P0127_2007_A___H5N1__180825___Y:0.00501):7.4E-4,H5av_1_chicken_Laos_31_2006_A___H5N1__180959___Y:7.5E-4):0.00289,H5av_1_duck_Laos_22_2006_A___H5N1__180957___Y:4.9E-4):4.9E-4):4.9E-4,((((H5av_1_chicken_Laos_P0130_2007_A___H5N1__180889___Y:0.00147,H5av_1_duck_Laos_P0161_2007_A___H5N1__180841___Y:0.00147):7.2E-4,H5av_1_duck_Laos_P0050_2007_A___H5N1__164552___Y:0.00218):0.00484,H5hum_Xinjiang_1_2009_A___H5N1_337205___Y:0.01353):0.00209,((H5av_1_duck_Laos_A0301_2007_A___H5N1__180849___Y:4.9E-4,H5av_1_duck_Nong_Khai_Thailand_KU_56_2007_A___H5N1__221920___Y:7.5E-4):4.9E-4,H5av_1_chicken_Laos_P0171_2007_A___H5N1__164576___Y:0.00146):0.00256):4.9E-4):0.00288,H5av_1_goose_Guangxi_4513_2005_A___H5N1__112003___Y:7.4E-4):4.9E-4,H5hum_Viet_Nam_HN30850_2005_A___H5N1_426144___Y:7.4E-4):4.9E-4,(H5av_1_duck_Guangxi_804_2006_A___H5N1__112033___Y:0.00216,H5av_1_duck_Guangxi_5165_2005_A___H5N1__112011___Y:0.00288):7.5E-4):4.9E-4,((((H5mam_equine_China_25_2010_A___H5N1_2373155___Y:7.5E-4,H5mam_equine_China_68_2010_A___H5N1_2373163___Y:4.9E-4):0.00146,(H5hum_Guangxi_1_2005_A___H5N1_275464___Y:0.00217,H5hum_Guangxi_1_2005_A___H5N1_337942___Y:4.9E-4):0.00287):4.9E-4,((H5av_1_duck_Phu_Tho_07_48_2007_A___H5N1__285621___Y:4.9E-4,H5av_1_duck_Vietnam_NCVD_48_2007_A___H5N1__160378___Y:4.9E-4):0.00275,(H5av_1_Muscovy_duck_Vietnam_54_2007_A___H5N1__140777___Y:4.9E-4,H5av_1_muscovy_duck_Vietnam_NCVD_52_2007_A___H5N1__164178___Y:4.9E-4):0.00503):0.00581):7.4E-4,((H5av_1_duck_Guangxi_619_2006_A___H5N1__112029___Y:7.6E-4,H5av_1_goose_Guangxi_582_2006_A___H5N1__112027___Y:4.9E-4):0.00358,H5hum_Hunan_1_2006_A___H5N1_337090___Y:0.00287):4.9E-4):4.9E-4):4.9E-4,H5av_1_duck_Guangxi_4830_2005_A___H5N1__112005___Y:4.9E-4):4.9E-4,((((((((H5av_1_chicken_Ha_Tay_44_2007_A___H5N1__406386___Y:7.5E-4,H5av_1_chicken_Vietnam_NCVD_44_2007_A___H5N1__167761___Y:4.9E-4):0.00264,H5av_1_Muscovy_duck_Vietnam_39_2007_A___H5N1__140705___Y:4.9E-4):0.00215,((H5av_1_chicken_Hanoi_45_2007_A___H5N1__406346___Y:0.00289,H5av_1_Muscovy_duck_Vietnam_NCVD_46_2007_A___H5N1__167774___Y:7.5E-4):0.00145,H5av_1_chicken_Vietnam_NCVD_103_2007_A___H5N1__349914___Y:0.00216):0.00123):0.00169,(H5av_1_duck_Yunnan_6490_2006_A___H5N1__164295___Y:7.4E-4,H5av_1_goose_Yunnan_6193_2006_A___H5N1__164375___Y:4.9E-4):0.00146):0.00146,H5av_1_duck_Guangxi_5075_2005_A___H5N1__112009___Y:7.4E-4):0.00146,H5av_1_duck_Vietnam_219_2005_A___H5N1__170593___Y:7.4E-4):4.9E-4,H5av_1_chicken_Vietnam_212_2005_A___H5N1__170638___Y:4.9E-4):4.9E-4,((((H5av_1_duck_Vietnam_205_2005_A___H5N1__170692___Y:0.0093,H5av_1_duck_Vietnam_208_2005_A___H5N1__170668___Y:0.00155):0.00432,H5av_1_chicken_Lang_Son_200_2005_A___H5N1__226988___Y:0.00416):8.7E-4,H5av_1_duck_Hai_Phong__208_2006_A___H5N1__225083___Y:4.8E-4):0.00144,H5av_1_duck_Vietnam_215_2005_A___H5N1__170624___Y:4.9E-4):7.4E-4):7.4E-4):4.9E-4):0.00553,((((H5av_1_duck_Fujian_10160_2005_A___H5N1__112191___Y:0.00427,H5av_1_duck_Fujian_9713_2005_A___H5N1__112077___Y:0.00146):4.9E-4,H5av_1_duck_Fujian_9651_2005_A___H5N1__112075___Y:4.9E-4):7.5E-4,H5av_1_duck_Fujian_12032_2005_A___H5N1__112095___Y:0.00146):0.00145,H5av_1_duck_Guiyang_1558_2006_A___H5N1__112197___Y:0.00216):4.9E-4):6.3E-4,(((((((((((((((H5av_1_duck_Shandong_009_2008_A___H5N1__332568___Y:0.00788,H5hum_Beijing_1_2009_A___H5N1_337184___Y:0.00145):0.00147,H5av_1_duck_Eastern_China_909_2009_A___H5N1__328892___Y:0.0109):0.00216,((H5av_1_chicken_Laos_17_2008_A___H5N1__180921___Y:0.00216,H5av_1_chicken_Laos_33_2008_A___H5N1__180929___Y:4.9E-4):0.00287,H5av_1_chicken_Laos_1_2008_A___H5N1__153472___Y:7.4E-4):4.9E-4):7.4E-4,(H5av_1_chicken_Laos_35_2008_A___H5N1__180937___Y:7.4E-4,H5av_1_chicken_Laos_37_2008_A___H5N1__180945___Y:4.9E-4):4.9E-4):0.00215,(((H5av_1_duck_Eastern_China_48_2006_A___H5N1__132424___Y:7.4E-4,H5av_1_duck_Eastern_China_37_2006_A___H5N1__132422___Y:0.00288):4.9E-4,H5av_1_duck_Eastern_China_89_2006_A___H5N1__132436___Y:4.9E-4):7.5E-4,H5av_1_chicken_Anhui_1089_2007_A___H5N1__174722___Y:0.00358):0.00216):5.4E-4,((((((H5av_1_duck_Eastern_China_Y122_2008_A___H5N1__267626___Y:4.9E-4,H5av_1_duck_Jilin_JL_SIV_2013_A___H5N1__1536789___Y:7.5E-4):7.4E-4,H5av_1_chicken_Hunan_1_2009_A___H5N1__275768___Y:7.4E-4):0.00361,H5mam_swine_Jiangsu_2_2009_A___H5N1_463684___Y:0.00216):7.4E-4,H5hum_Jiangsu_2_2007_A___H5N1_141273___Y:0.00146):4.9E-4,((H5av_1_chicken_Eastern_China_XH222_2008_A___H5N1__283757___Y:7.4E-4,H5av_1_duck_Vietnam_NCVD_013_2008_A___H5N1__350533___Y:0.00646):4.9E-4,H5hum_Guangdong_1_2008_A___H5N1_337177___Y:0.005):4.9E-4):4.9E-4,((H5av_1_duck_Eastern_China_JS017_2009_A___H5N1__283759___Y:4.9E-4,H5hum_Shandong_1_2009_A___H5N1_337191___Y:0.00146):0.00426,H5av_1_chicken_Eastern_China_XZ235_2008_A___H5N1__283758___Y:0.00432):7.4E-4):0.00734):7.6E-4,(((H5av_1_duck_Guiyang_3834_2005_A___H5N1__112165___Y:7.4E-4,H5av_1_duck_Guiyang_3996_2005_A___H5N1__112167___Y:4.9E-4):0.00216,H5av_1_chicken_Guiyang_3721_2005_A___H5N1__112035___Y:4.9E-4):0.00128,H5av_1_duck_Hubei_Hangmei01_2006_A___H5N1__175652___Y:0.00377):7.4E-4):4.9E-4,((H5av_1_goose_Guangdong_1051_2008_A___H5N1__438176___Y:0.00796,H5av_1_chicken_Hubei_2856_2007_A___H5N1__174731___Y:0.00144):0.00209,H5av_1_chicken_Henan_1362_2006_A___H5N1__174723___Y:0.00229):0.00505):4.9E-4,((H5av_1_duck_Anhui_1_06_A___H5N1__275960___Y:4.9E-4,H5av_1_wildbird_Anhui_82_2005_A___H5N1__573531___Y:4.9E-4):4.9E-4,H5hum_Anhui_2_2005_A___H5N1_164242___Y:7.4E-4):0.00216):4.9E-4,H5av_1_duck_Hubei_49_2005_A___H5N1__275984___Y:0.00287):4.9E-4,((H5av_1_long_tailed_shrike_Hong_Kong_2762_2007_A___H5N1__167955___Y:0.00145,H5hum_Anhui_1_2007_A___H5N1_337156___Y:0.00358):0.00289,(H5hum_Anhui_1_2005_A___H5N1_123967___Y:4.9E-4,H5hum_Anhui_1_2005_A___H5N1_275380___Y:4.9E-4):7.4E-4):7.4E-4):0.00146,(((((((((((H5av_1_chicken_Hubei_3002_2007_A___H5N1__174733___Y:4.9E-4,H5av_1_domestic_green_winged_teal_Hunan_3450_2006_A___H5N1__439070___Y:7.4E-4):7.4E-4,H5av_1_chicken_Hunan_3157_2006_A___H5N1__174734___Y:4.9E-4):0.00216,H5av_1_duck_Henan_1647_2006_A___H5N1__174724___Y:0.00216):4.9E-4,(H5av_1_scaly_breasted_munia_Hong_Kong_45_2007_A___H5N1__222586___Y:0.00287,H5av_1_duck_Hubei_2911_2007_A___H5N1__174732___Y:0.00427):4.9E-4):7.5E-4,H5av_1_lesser_kestrel_Heilongjiang_194_2007_A___H5N1__222143___H:0.00429):7.3E-4,H5av_1_duck_Hunan_689_2006_A___H5N1__174721___Y:0.00357):4.9E-4,H5av_1_duck_Hunan_1964_2007_A___H5N1__174729___Y:0.00357):0.00216,H5av_1_duck_Hunan_988_2006_A___H5N1__112073___Y:0.00146):0.00213,(((H5hum_Sichuan_1_2006_A___H5N1_337084___Y:0.00145,H5hum_Sichuan_2_2006_A___H5N1_164234___Y:0.0029):0.00218,H5hum_Hubei_1_2006_A___H5N1_337116___Y:0.00216):7.9E-4,H5av_1_turtle_dove_Guangdong_300_2005_A___H5N1__764412___Y:0.00353):7.4E-4):4.9E-4,((((((H5av_1_duck_Yunnan_5310_2006_A___H5N1__164287___Y:7.4E-4,H5av_1_goose_Yunnan_6384_2006_A___H5N1__164383___Y:0.00146):4.9E-4,H5av_1_goose_Yunnan_5540_2006_A___H5N1__164343___Y:4.9E-4):4.9E-4,H5av_1_chicken_Tibet_6_2008_A___H5N1__275880___Y:0.01005):0.00286,H5av_1_shrike_Tibet_13_2006_A___H5N1__276072___Y:0.00498):4.9E-4,H5av_1_chicken_Sichuan_81_2005_A___H5N1__275872___Y:4.9E-4):4.9E-4,H5hum_Sichuan_3_2006_A___H5N1_280017___Y:0.00358):7.4E-4):4.9E-4,((H5av_1_common_magpie_Hong_Kong_645_2006_A___H5N1__111967___Y:0.00216,H5hum_Zhejiang_1_2006_A___H5N1_337096___Y:0.00216):7.5E-4,H5av_1_goose_Hubei_65_2005_A___H5N1__276048___Y:7.4E-4):4.9E-4):4.9E-4):7.4E-4,(((((H5av_1_duck_Eastern_China_89_2005_A___H5N1__132396___Y:0.00648,H5av_1_Mallard_Huadong_lk_2005_A___H5N1__227311___Y:0.00216):7.5E-4,H5av_1_crested_myna_Hong_Kong_540_2006_A___H5N1__111965___Y:0.00358):4.9E-4,(H5av_1_duck_Hunan_316_2005_A___H5N1__597679___Y:0.00146,H5av_1_wild_duck_Hunan_021_2005_A___H5N1__127388___Y:4.9E-4):0.00146):7.4E-4,H5av_1_duck_Jiangxi_80_2005_A___H5N1__276024___Y:0.00288):4.9E-4,(H5av_1_chicken_Guiyang_1655_2006_A___H5N1__112215___Y:0.0138,H5av_1_goose_Shantou_18442_2005_A___H5N1__112049___Y:0.00363):7.5E-4):0.00213):7.4E-4,H5av_1_chicken_Hunan_21_2005_A___H5N1__275776___Y:0.005):7.4E-4,((((H5av_1_duck_Eastern_China_54_2005_A___H5N1__132382___Y:4.9E-4,H5av_1_duck_Eastern_China_59_2005_A___H5N1__132384___Y:0.00146):7.5E-4,H5av_1_chicken_Malaysia_5223_2007_A___H5N1__78025___Y:0.005):7.3E-4,H5av_1_goose_Guangxi_532_2006_A___H5N1__112107___Y:0.00288):0.00216,((H5av_1_Duck_Fujian_1734_05_A___H5N1__139898___Y:4.9E-4,H5av_1_wild_duck_Shandong_628_2011_A___H5N1__475581___Y:0.005):0.00216,H5av_1_duck_Hunan_344_2006_A___H5N1__112069___Y:0.00932):4.9E-4):4.9E-4):4.8E-4):0.00763,H5av_1_duck_Hunan_15_2004_A___H5N1__119145___Y:0.0044):5.0E-4,(((((((((((((((((((((((((((((((((((H5av_1_chicken_Vietnam_NCVD_381_2009_A___H5N1__350087___Y:7.4E-4,H5hum_Vietnam_HN36250_2010_A___H5N1_460469___Y:0.00213):4.9E-4,H5av_1_chicken_Vietnam_NCVD_392_2009_A___H5N1__350143___Y:0.00216):4.9E-4,(H5av_1_duck_Vietnam_NCVD_472_2010_A___H5N1__348915___Y:0.00216,H5av_1_muscovy_duck_Vietnam_NCVD_403_2010_A___H5N1__351507___Y:0.00146):7.4E-4):4.9E-4,H5av_1_muscovy_duck_Vietnam_NCVD_384_2009_A___H5N1__351535___Y:4.9E-4):4.9E-4,(H5av_1_chicken_Vietnam_NCVD_383_2009_A___H5N1__350094___Y:7.4E-4,H5av_1_duck_Vietnam_NCVD_391_2009_A___H5N1__351347___Y:0.00356):7.4E-4):4.9E-4,H5av_1_chicken_Vietnam_NCVD_395_2010_A___H5N1__350172___Y:0.00202):0.00427,(H5av_1_muscovy_duck_Vietnam_NCVD_388_2009_A___H5N1__351542___Y:0.00146,H5av_1_ngan_Vietnam_NCVD_420_2010_A___H5N1__351566___Y:0.00215):8.7E-4):6.0E-4,((H5av_1_chicken_Vietnam_NCVD_394_2010_A___H5N1__350164___Y:7.4E-4,H5av_1_chicken_Vietnam_NCVD_410_2010_A___H5N1__350422___Y:4.9E-4):7.3E-4,H5av_1_muscovy_duck_Vietnam_NCVD_393_2009_A___H5N1__351528___Y:7.5E-4):0.00358):4.9E-4,H5av_1_chicken_Vietnam_NCVD_382_2009_A___H5N1__350073___Y:0.00286):0.00426,(H5av_1_chicken_Vietnam_NCVD_281_2009_A___H5N1__350010___Y:4.9E-4,H5av_1_chicken_Vietnam_NCVD_282_2009_A___H5N1__350017___Y:7.3E-4):0.00356):4.9E-4,(H5hum_Vietnam_HN31604_2009_A___H5N1_460461___Y:7.4E-4,H5hum_Viet_Nam_HN31604_2009_A___H5N1_426145___Y:4.9E-4):0.00216):4.9E-4,((H5av_1_chicken_Vietnam_NCVD_295_2009_A___H5N1__350115___Y:4.9E-4,H5av_1_chicken_Vietnam_NCVD_296_2009_A___H5N1__350122___Y:4.9E-4):7.0E-4,H5av_1_chicken_Vietnam_NCVD_283_2009_A___H5N1__350024___Y:0.01159):0.00221):0.00215,H5av_1_chicken_Vietnam_NCVD_085_2008_A___H5N1__349928___Y:7.4E-4):4.9E-4,(((H5av_1_avian_Vietnam_NCVD_132_2008_A___H5N1__349081___Y:7.4E-4,H5av_1_avian_Vietnam_NCVD_133_2008_A___H5N1__349088___Y:4.9E-4):0.00429,H5av_1_duck_Vietnam_NCVD_014_2008_A___H5N1__350540___Y:0.00216):0.00146,(H5hum_Vietnam_HN31641_2009_A___H5N1_460501___Y:4.9E-4,H5hum_Vietnam_UT31641_2_2008_A___H5N1_573525___Y:4.9E-4):0.00501):7.3E-4):7.4E-4,(((((H5av_1_chicken_Viet_Nam_TMU004_2008_A___H5N1__327228___Y:0.00217,H5av_1_duck_Viet_Nam_TMU005_2008_A___H5N1__327225___Y:4.9E-4):4.9E-4,H5av_1_chicken_Vietnam_NCVD_006_2008_A___H5N1__349102___Y:4.9E-4):7.4E-4,((H5av_1_chicken_Vietnam_NCVD_185_2008_A___H5N1__622525___Y:4.9E-4,H5av_1_duck_Vietnam_NCVD_186_2008_A___H5N1__350757___Y:7.4E-4):7.5E-4,H5av_1_chicken_Vietnam_NCVD_188_2008_A___H5N1__349979___Y:7.4E-4):0.00215):4.9E-4,(H5av_1_duck_Vietnam_NCVD_001_2008_A___H5N1__350512___Y:7.4E-4,H5av_1_duck_Vietnam_NCVD_028_2008_A___H5N1__350603___Y:0.00216):4.9E-4):7.4E-4,((H5av_1_chicken_Vietnam_NCVD_005_2008_A___H5N1__349095___Y:0.00215,H5av_1_avian_Vietnam_NCVD_125_2008_A___H5N1__349074___Y:0.00287):7.5E-4,H5av_1_muscovy_duck_Vietnam_NCVD_041_2008_A___H5N1__351493___Y:7.4E-4):7.4E-4):7.5E-4):0.00146,((((H5av_1_chicken_Bac_Giang_07_74_2007_A___H5N1__285628___Y:0.00111,H5av_1_muscovy_duck_Bac_Gieng_07_66_2007_A___H5N1__286429___Y:0.00256):0.00283,H5av_1_chicken_Vietnam_NCVD_74_2007_A___H5N1__160530___Y:4.9E-4):4.8E-4,H5av_1_muscovy_duck_Vietnam_NCVD_67_2007_A___H5N1__164194___Y:7.4E-4):0.00286,H5av_1_duck_Vietnam_NCVD_99_2007_A___H5N1__351382___Y:0.00216):4.9E-4):7.4E-4,H5hum_Vietnam_UT31203A_2007_A___H5N1_270198___Y:7.4E-4):4.9E-4,H5av_1_duck_Vietnam_NCVD_110_2007_A___H5N1__350708___Y:0.00145):4.9E-4,((((H5av_1_muscovy_duck_Vietnam_NCVD_51_2007_A___H5N1__164170___Y:4.8E-4,H5av_1_duck_Vietnam_NCVD_116_2007_A___H5N1__350694___Y:0.00288):4.9E-4,H5av_1_muscovy_duck_Ha_Nam_07_84_2007_A___H5N1__286430___Y:0.00216):4.9E-4,((H5av_1_duck_Ha_Tinh_07_53_2007_A___H5N1__285623___Y:4.9E-4,H5av_1_duck_Vietnam_NCVD_53_2007_A___H5N1__160402___Y:4.9E-4):0.00286,H5av_1_duck_Vietnam_NCVD_71_2007_A___H5N1__160522___Y:4.9E-4):7.4E-4):4.9E-4,(((H5av_1_duck_Vietnam_43_2007_A___H5N1__140721___Y:7.4E-4,H5av_1_Muscovy_duck_Vietnam_48_2007_A___H5N1__140729___Y:0.00216):4.9E-4,H5av_1_muscovy_duck_Son_La_07_85_2007_A___H5N1__286431___Y:0.00216):4.9E-4,(H5av_1_duck_Phu_Tho_07_92_2007_A___H5N1__221928___Y:7.4E-4,H5av_1_duck_Vietnam_NCVD_113_2007_A___H5N1__350687___Y:7.4E-4):4.9E-4):4.9E-4):4.9E-4):4.9E-4,H5hum_Vietnam_HN31388M1_2007_A___H5N1_270238___Y:0.00286):4.9E-4,(((((((((((H5hum_Viet_Nam_HN31242_2007_A___H5N1_126830___Y:0.00286,H5hum_Viet_Nam_HN31242_2007_A___H5N1_126832___Y:4.9E-4):0.00146,H5hum_Vietnam_UT31312II_2007_A___H5N1_270230___Y:4.9E-4):0.00218,H5av_1_duck_Vietnam_NCVD_A672_2011_A___H5N1__559158___Y:0.00716):7.1E-4,H5hum_Vietnam_UT31244II_2007_A___H5N1_270214___Y:0.00145):4.9E-4,H5av_1_muscovy_duck_Vietnam_NCVD_112_2007_A___H5N1__351464___Y:7.4E-4):4.9E-4,((((H5av_1_chicken_Vietnam_NCVD_033_2008_A___H5N1__349861___Y:7.4E-4,H5av_1_duck_Vietnam_NCVD_76_2007_A___H5N1__160538___Y:0.00145):4.9E-4,H5av_1_duck_Vietnam_NCVD_020_2008_A___H5N1__350554___Y:0.00216):4.9E-4,H5av_1_duck_Ninh_Binh_07_68_2007_A___H5N1__285627___Y:7.4E-4):4.9E-4,(H5av_1_muscovy_duck_Vietnam_NCVD_47_2007_A___H5N1__164162___Y:0.0,H5hum_Vietnam_UT31239_2007_A___H5N1_270206___Y:0.0):4.9E-4):4.9E-4):4.9E-4,((((H5av_1_duck_Vietnam_NCVD_003_2008_A___H5N1__350505___Y:0.00145,H5av_1_chicken_Vietnam_NCVD_039_2008_A___H5N1__349903___Y:4.9E-4):4.9E-4,H5av_1_chicken_Vietnam_NCVD_018_2008_A___H5N1__349814___Y:4.9E-4):4.9E-4,H5av_1_chicken_Vietnam_NCVD_279_2009_A___H5N1__350059___Y:0.00642):0.00146,H5av_1_duck_Vietnam_NCVD_019_2008_A___H5N1__350547___Y:7.1E-4):4.9E-4):4.9E-4,H5av_1_duck_Vietnam_NCVD_55_2007_A___H5N1__160418___Y:7.4E-4):4.9E-4,((((((((((H5av_1_duck_Vietnam_NCVD_118_2007_A___H5N1__350673___Y:7.4E-4,H5av_1_duck_Vietnam_NCVD_107_2007_A___H5N1__350701___Y:7.4E-4):4.9E-4,H5av_1_chicken_Vietnam_NCVD_106_2007_A___H5N1__349993___Y:4.9E-4):4.9E-4,H5av_1_duck_Vietnam_NCVD_100_2007_A___H5N1__350624___Y:7.4E-4):4.9E-4,(H5av_1_duck_Vietnam_NCVD_94_2007_A___H5N1__351396___Y:7.4E-4,H5av_1_muscovy_duck_Vietnam_NCVD_120_2007_A___H5N1__351485___Y:7.4E-4):4.9E-4):4.9E-4,((H5hum_Vietnam_HN31412_2008_A___H5N1_460485___Y:7.4E-4,H5hum_Vietnam_UT31412II_2008_A___H5N1_270254___Y:4.9E-4):0.00359,H5av_1_chicken_Vietnam_NCVD_138_2008_A___H5N1__349965___Y:0.00429):7.2E-4):7.4E-4,H5av_1_chicken_Vietnam_NCVD_108_2007_A___H5N1__350000___Y:7.4E-4):4.9E-4,H5av_1_muscovy_duck_Vietnam_NCVD_101_2007_A___H5N1__351457___Y:7.4E-4):7.4E-4,(H5av_1_chicken_Thai_Binh_07_89_2007_A___H5N1__285635___Y:7.4E-4,H5av_1_duck_Nam_Dinh_07_91_2007_A___H5N1__285637___Y:4.9E-4):0.00146):7.4E-4,(H5av_1_duck_Vietnam_G12_2008_A___H5N1__315117___Y:0.00218,H5av_1_chicken_Vietnam_NCVD_025_2008_A___H5N1__349828___Y:0.00217):7.2E-4):4.9E-4,H5av_1_duck_Vietnam_NCVD_61_2007_A___H5N1__160466___Y:7.4E-4):4.9E-4):4.9E-4,((H5av_1_duck_Vietnam_NCVD_022_2008_A___H5N1__350568___Y:0.00285,H5av_1_duck_Vietnam_NCVD_56_2007_A___H5N1__160426___Y:4.9E-4):4.9E-4,H5hum_Vietnam_HN31323_2007_A___H5N1_460477___Y:0.00144):4.9E-4):4.9E-4,((((((((((H5av_1_duck_Vietnam_NCVD_145_2008_A___H5N1__350729___Y:4.9E-4,H5av_1_muscovy_duck_Vietnam_NCVD_156_2008_A___H5N1__351556___Y:7.4E-4):7.4E-4,H5av_1_muscovy_duck_Vietnam_NCVD_154_2008_A___H5N1__351514___Y:4.9E-4):0.00285,(H5av_1_duck_Vietnam_NCVD_159_2008_A___H5N1__350743___Y:4.9E-4,H5av_1_duck_Vietnam_NCVD_160_2008_A___H5N1__350750___Y:7.4E-4):0.00215):4.9E-4,H5av_1_duck_Vietnam_NCVD_146_2008_A___H5N1__350736___Y:0.00216):4.9E-4,H5hum_Vietnam_UT31413II_2008_A___H5N1_270262___Y:4.9E-4):4.9E-4,((((H5av_1_duck_Vietnam_NCVD_141_2008_A___H5N1__350715___Y:4.9E-4,H5av_1_duck_Vietnam_NCVD_142_2008_A___H5N1__350722___Y:4.9E-4):7.4E-4,H5av_1_duck_Vietnam_NCVD_140_2008_A___H5N1__350666___Y:4.9E-4):5.3E-4,H5av_1_duck_Vietnam_NCVD_030_2008_A___H5N1__350617___Y:0.00136):7.4E-4,H5mam_civet_Vietnam_NCVD_004_2008_A___H5N1_351603___Y:0.00208):4.9E-4):7.4E-4,H5hum_Vietnam_HN31413_2008_A___H5N1_460493___Y:0.00287):7.4E-4,(H5av_1_duck_Vietnam_NamDinh_NCVD_88_2007_A___H5N1__620930___Y:7.4E-4,H5av_1_duck_Vietnam_NCVD_65_2007_A___H5N1__160498___Y:4.9E-4):7.3E-4):4.9E-4,H5av_1_duck_Vietnam_NCVD_102_2007_A___H5N1__350631___Y:4.9E-4):0.0012,((((H5av_1_duck_Vietnam_NA72_2007_A___H5N1__398867___Y:0.00213,H5av_1_duck_Vietnam_NCVD_49_2007_A___H5N1__160386___Y:4.9E-4):7.4E-4,H5av_1_duck_Vietnam_NA114_2007_A___H5N1__398868___Y:0.00283):4.9E-4,H5av_1_chicken_Vietnam_NCVD_086_2008_A___H5N1__349921___Y:0.0057):4.9E-4,H5av_1_duck_Vietnam_NCVD_62_2007_A___H5N1__160474___Y:0.00145):4.9E-4):7.4E-4):4.9E-4):0.00146,H5av_1_chicken_Vietnam_NCVD_20_2007_A___H5N1__167619___Y:4.9E-4):7.4E-4,((((H5av_1_chicken_Vietnam_NCVD_026_2008_A___H5N1__349835___Y:0.0,H5hum_Vietnam_UT31394II_2008_A___H5N1_270246___Y:0.0):4.9E-4,H5hum_Vietnam_N74_2008_A___H5N1_460344___Y:0.00216):0.00146,H5av_1_quail_Vietnam_NCVD_037_2008_A___H5N1__351587___Y:0.00288):7.3E-4,H5hum_Guangxi_1_2008_A___H5N1_337170___Y:7.6E-4):0.00716):7.4E-4,(H5av_1_avian_Hong_Kong_0828_2007_A___H5N1__285610___Y:4.9E-4,H5av_1_avian_Hong_Kong_2372_2007_A___H5N1__285611___Y:7.4E-4):7.4E-4):7.5E-4,((((((H5av_1_duck_Vietnam_NCVD_58_2007_A___H5N1__160442___Y:7.4E-4,H5av_1_duck_Vietnam_NCVD_59_2007_A___H5N1__160450___Y:4.9E-4):0.00286,H5av_1_chicken_Vietnam_NCVD_40_2007_A___H5N1__167732___Y:4.9E-4):4.9E-4,((H5av_1_muscovy_duck_Bac_Ninh_07_69_2007_A___H5N1__286427___Y:0.00357,H5av_1_muscovy_duck_Vietnam_NCVD_69_2007_A___H5N1__164202___Y:4.9E-4):0.00145,H5av_1_Muscovy_duck_Hai_Duong_46_2007_A___H5N1__406443___Y:0.00216):0.00216):4.9E-4,((H5av_1_duck_Hai_Duong_07_40_2007_A___H5N1__285618___Y:7.4E-4,H5av_1_Muscovy_duck_Vietnam_49_2007_A___H5N1__140737___Y:0.00146):4.9E-4,H5av_1_duck_Vietnam_38_2007_A___H5N1__140697___Y:4.9E-4):4.9E-4):4.8E-4,(H5av_1_chicken_Vietnam_NCVD_41_2007_A___H5N1__167739___Y:4.8E-4,H5av_1_chicken_Hai_Duong_41_2007_A___H5N1__406378___Y:0.00356):7.4E-4):0.00174,H5av_1_chicken_Cao_Bang_20_2007_A___H5N1__406394___Y:0.00714):4.9E-4):0.00286,H5av_1_goose_Guangxi_1458_2006_A___H5N1__112227___Y:0.00216):4.9E-4,H5av_1_chicken_Guangxi_1951_2006_A___H5N1__112237___Y:0.00145):0.00144,(((((((((((((((((H5av_1_chicken_Eastern_China_ZG16_2010_A___H5N1__492338___D:4.9E-4,H5av_1_chicken_Eastern_China_ZG56_2011_A___H5N1__492336___D:0.00215):0.00143,H5av_1_duck_Jiangxi_120_2011_A___H5N1__1517058___D:0.00649):0.00291,H5av_1_chicken_North_China_k0604_2010_A___H5N1__492337___D:0.00431):0.00579,H5av_1_duck_Eastern_China_L22_2008_A___H5N1__267619___D:0.00483):0.00167,(H5av_1_CHICKEN_Hunan_176_2010_A___H5N1__1904499___D:0.00146,H5av_1_PIGEON_Hunan_185_2010_A___H5N1__1904452___D:0.00146):0.01024):7.3E-4,H5av_1_peregrine_falcon_Hong_Kong_810_2009_A___H5N1__219346___D:0.005):4.9E-4,(H5av_1_chicken_Eastern_China_JX036_2009_A___H5N1__283755___D:0.00147,H5av_1_chicken_Eastern_China_JX037_2009_A___H5N1__283756___D:0.00145):0.00428):0.00432,((H5av_1_goose_Eastern_China_JS223_2008_A___H5N1__283760___Y:0.00216,Avian_H6_duck_Eastern_China_C82_2008_A___H6N1_267615___Y:7.5E-4):0.00145,H5av_1_duck_Eastern_China_057_2007_A___H5N1__492334___Y:7.5E-4):0.00287):4.9E-4,(H5av_1_chicken_Hong_Kong_AP156_2008_A___H5N1__433308___Y:0.00287,H5av_1_peregrine_falcon_Hong_Kong_2142_2008_A___H5N1__168066___Y:7.6E-4):0.00934):7.3E-4,H5hum_Fujian_1_2007_A___H5N1_337149___Y:0.00146):4.7E-4,H5av_1_chicken_Fujian_1_2007_A___H5N1__275728___Y:0.00243):0.00146,((((H5mam_pika_Qinghai_HMH_2007_A___H5N1_222470___Y:7.4E-4,H5mam_pika_Qinghai_QW_2007_A___H5N1_222479___Y:0.00216):4.9E-4,H5mam_pika_Qinghai_GRL_2007_A___H5N1_222466___Y:4.9E-4):7.4E-4,H5mam_pika_Qinghai_SHK_2007_A___H5N1_222490___Y:0.00148):0.00428,(H5av_1_duck_Hunan_29_2006_A___H5N1__276000___Y:0.0021,H5av_1_duck_Hunan_11_2007_A___H5N1__275992___Y:0.01384):4.9E-4):4.9E-4):0.00335,H5av_1_chicken_Guangxi_463_2006_A___H5N1__112105___Y:7.6E-4):7.3E-4,H5av_1_goose_Yunnan_5141_2006_A___H5N1__164335___Y:0.00146):4.9E-4,((((H5av_1_duck_Son_La_34_2007_A___H5N1__406362___Y:0.00217,H5av_1_duck_Vietnam_NCVD_34_2007_A___H5N1__167696___Y:4.9E-4):7.3E-4,(H5av_1_duck_Vietnam_SonLa_NCVD_33_2007_A___H5N1__620978___Y:4.9E-4,H5av_1_Muscovy_duck_Vietnam_NCVD_22_2007_A___H5N1__167635___Y:7.4E-4):4.9E-4):0.00426,H5av_1_goose_Guangxi_1898_2006_A___H5N1__112235___Y:4.9E-4):0.00145,H5av_1_duck_Guangxi_392_2006_A___H5N1__112025___Y:0.00287):4.9E-4):4.9E-4,((H5av_1_chicken_Hmawbi_517_2007_A___H5N1__408132___Y:0.00145,H5av_1_quail_Thanatpin_2283_2007_A___H5N1__408135___Y:0.00356):7.4E-4,H5av_1_duck_Guangxi_1830_2006_A___H5N1__112233___Y:0.00216):7.4E-4):4.9E-4,H5av_1_chicken_Vietnam_NCVD_109_2007_A___H5N1__349986___Y:0.00711):7.4E-4):4.9E-4,((H5av_1_chicken_Guangxi_1212_2006_A___H5N1__112221___Y:0.00147,H5av_1_duck_Guangxi_1436_2006_A___H5N1__112225___Y:7.5E-4):7.4E-4,H5av_1_duck_Guangxi_744_2006_A___H5N1__112031___Y:0.00145):4.9E-4):4.9E-4,(((H5av_1_goose_Yunnan_4389_2006_A___H5N1__164319___Y:7.5E-4,H5av_1_goose_Yunnan_4985_2006_A___H5N1__164327___Y:4.9E-4):7.4E-4,H5av_1_goose_Yunnan_3798_2006_A___H5N1__164303___Y:4.9E-4):4.9E-4,H5av_1_duck_Yunnan_47_2006_A___H5N1__276032___Y:0.00427):0.00145):0.00501,(((H5av_1_chicken_Yunnan_chuxiong01_2005_A___H5N1__153088___Y:0.00786,H5av_1_duck_Yunnan_6607_2005_A___H5N1__111993___Y:0.00145):0.00135,H5av_1_duck_Yunnan_5820_2005_A___H5N1__111989___Y:0.00227):0.00217,H5av_1_duck_Lang_Son_201_2005_A___H5N1__227140___Y:0.00556):4.9E-4):0.00426,(((((((((H5av_1_chicken_Hunan_1793_2007_A___H5N1__174727___Y:0.00287,H5av_1_duck_Hunan_3315_2006_A___H5N1__174735___Y:7.4E-4):0.00144,H5hum_Hunan_1_2008_A___H5N1_337163___Y:0.00565):4.9E-4,(H5av_1_duck_Hunan_1930_2007_A___H5N1__174728___Y:7.4E-4,H5av_1_duck_Hunan_1994_2007_A___H5N1__174730___Y:4.9E-4):7.4E-4):0.0071,H5hum_Fujian_1_2005_A___H5N1_164252___Y:0.00153):0.00146,H5av_1_Mallard_Huadong_S_2005_A___H5N1__227295___Y:6.7E-4):4.9E-4,(((((H5hum_Shanghai_1_2006_A___H5N1_280111___Y:4.9E-4,H5hum_China_GD01_2006_A___H5N1_106030___Y:7.4E-4):4.9E-4,H5hum_Shanghai_1_2006_A___H5N1_224779___Y:4.9E-4):7.3E-4,H5hum_Anhui_1_2006_A___H5N1_280031___Y:0.00428):0.00147,(H5av_1_duck_Eastern_China_40_2005_A___H5N1__132380___Y:0.00426,H5av_1_duck_Eastern_China_51_2005_A___H5N1__132392___Y:0.00286):4.9E-4):4.9E-4,H5av_1_duck_Anhui_56_2005_A___H5N1__275968___Y:0.00145):4.9E-4):0.00427,((H5av_1_Ph_ST_44_2004_A___H5N1__23109___Y:4.9E-4,H5av_1_chicken_Guangdong_178_04_A___H5N1__25033___Y:0.00145):4.9E-4,(H5av_1_silky_chicken_Shantou_475_2004_A___H5N1__135828___Y:0.00287,H5av_1_duck_Guangdong_23_2004_A___H5N1__275976___Y:0.01088):4.9E-4):7.3E-4):4.9E-4,(((((H5av_1_chicken_Vietnam_TY25_2005_A___H5N1__123420___Y:4.9E-4,H5av_1_quail_Viet_Nam_15_2005_A___H5N1__47756___Y:4.9E-4):7.4E-4,H5mam_Owston_s_civet_Vietnam_1_2005_A___H5N1_113304___Y:7.4E-4):4.9E-4,H5av_1_duck_Viet_Nam_12_2005_A___H5N1__47357___Y:7.4E-4):4.9E-4,H5av_1_chicken_Vietnam_TY31_2005_A___H5N1__123386___Y:0.00216):0.00127,H5av_1_chicken_Viet_Nam_10_2005_A___H5N1__47319___Y:4.9E-4):0.00145):4.9E-4,((H5av_1_goose_Guiyang_3422_2005_A___H5N1__112175___Y:4.9E-4,H5av_1_goose_Guiyang_4180_2005_A___H5N1__112217___Y:0.00216):4.9E-4,H5av_1_duck_Guiyang_3242_2005_A___H5N1__112173___Y:0.00131):0.00216):6.1E-4):5.0E-4,H5av_1_pheasant_Shantou_2239_2006_A___H5N1__111985___Y:0.00145):0.00277,H5av_1_duck_China_E319_2_03_A___H5N1__20149___Y:0.00729):0.00275,H5av_1_Muscovy_duck_Ca_Mau_22_2007_A___H5N1__406408___Y:0.0169):0.00157):0.00306,(((((((((((((((((((((((((((((((H5av_1_chicken_East_Java_Av240_2014_A___H5N1__1494569___Y:7.4E-4,H5av_1_duck_East_Java_Av172_2014_A___H5N1__1640410___Y:4.9E-4):0.00216,H5hum_Indonesia_NIHRD14157_2014_A___H5N1_1377825___Y:0.00571):4.9E-4,(H5hum_Indonesia_NIHRD13233_2013_A___H5N1_1377733___Y:0.00145,H5hum_Indonesia_NIHRD13233_2013_A___H5N1_492525___Y:4.9E-4):7.4E-4):4.9E-4,H5hum_Indonesia_NIHRD13269_2013_A___H5N1_509938___Y:0.00216):8.4E-4,((H5hum_Indonesia_NIHRD15028_2015_A___H5N1_1377762___Y:4.8E-4,H5hum_Indonesia_NIHRD_15023_2015_A___H5N1_643070___Y:4.9E-4):0.00643,H5hum_Indonesia_NIHRD15028_2015_A___H5N1_643071___Y:0.00288):0.00561):0.01553,H5av_1_chicken_Bengkulu_RJL24_2013_A___H5N1__1095774___Y:0.01544):0.00448,(((H5hum_Indonesia_NIHRD10728_2010_A___H5N1_1377651___Y:0.00116,H5hum_Indonesia_NIHRD11198_2011_A___H5N1_1377811___Y:0.00243):9.9E-4,H5hum_Indonesia_NIHRD10728_2010_A___H5N1_487456___Y:0.00375):0.00175,H5hum_Indonesia_NIHRD10459_2010_A___H5N1_1377635___Y:0.00121):0.00168):7.2E-4,(((H5hum_Indonesia_NIHRD13157_2013_A___H5N1_463649___Y:0.00136,H5hum_Indonesia_NIHRD14122_2014_A___H5N1_531960___Y:0.00877):0.00737,H5hum_Indonesia_NIHRD11931_2012_A___H5N1_356473___Y:6.7E-4):0.00654,H5hum_Indonesia_NIHRD10529_2010_A___H5N1_1377643___Y:0.00148):0.00149):0.00148,H5hum_Indonesia_NIHRD11046_2011_A___H5N1_1377659___Y:0.00719):6.9E-4,((H5hum_Indonesia_NIHRD10612_2010_A___H5N1_1377795___Y:4.9E-4,H5hum_Indonesia_NIHRD10459_2010_A___H5N1_487527___Y:0.00281):7.4E-4,H5hum_Indonesia_NIHRD11046_2011_A___H5N1_487551___Y:4.9E-4):6.9E-4):0.00636,H5hum_Indonesia_NIHRD11073_2011_A___H5N1_1377667___Y:4.8E-4):0.00237,H5hum_Indonesia_NIHRD9158_2009_A___H5N1_1377595___Y:0.00258):0.0027,(((((((H5hum_Indonesia_NIHRD12452_2012_A___H5N1_1377719___Y:0.00427,H5hum_Indonesia_NIHRD12550_2012_A___H5N1_442764___Y:0.00957):6.3E-4,H5hum_Indonesia_NIHRD12377_2012_A___H5N1_442760___Y:0.00296):7.2E-4,(H5hum_Indonesia_NIHRD12130_2012_A___H5N1_1377699___Y:0.00701,H5hum_Indonesia_NIHRD12078_2012_A___H5N1_1377691___Y:8.7E-4):0.0022):0.00861,(((H5hum_Indonesia_NIHRD11767_2011_H5N1__A___H5N1_342500___Y:4.9E-4,H5hum_Indonesia_NIHRD11771_2011_H5N1__A___H5N1_342499___Y:4.9E-4):0.00146,H5hum_Indonesia_NIHRD11771_2011_A___H5N1_1377683___Y:0.00716):0.00363,(H5av_1_chicken_East_Java_BP21_2012_A___H5N1__1095750___Y:0.00362,H5av_1_muscovy_duck_East_Java_SB29_2012_A___H5N1__1095734___Y:0.00355):0.0073):0.00286):0.00363,H5hum_Indonesia_NIHRD9160_2009_A___H5N1_1377771___Y:0.00502):0.00144,H5hum_Indonesia_NIHRD9665_2009_A___H5N1_1377619___Y:0.00288):0.00196,(H5hum_Indonesia_NIHRD9340_2009_A___H5N1_1377603___Y:7.4E-4,H5hum_Indonesia_NIHRD9653_2009_A___H5N1_1377611___Y:4.9E-4):0.00307):0.00145):0.00388,H5hum_Indonesia_NIHRD7503_2008_A___H5N1_1377787___Y:0.00145):4.9E-4,H5hum_Indonesia_NIHRD7802_2008_A___H5N1_1377571___Y:0.00216):0.00357,((H5hum_Indonesia_CDC938E_2006_A___H5N1_49168___Y:0.00216,H5hum_Indonesia_CDC1032N_2007_A___H5N1_55685___Y:0.00216):4.9E-4,H5hum_Indonesia_CDC887_2006_A___H5N1_49268___Y:0.00145):7.3E-4):4.9E-4,H5hum_Indonesia_CDC1031T_2007_A___H5N1_55609___Y:0.00216):0.00146,H5hum_Indonesia_NIHRD7781_2008_A___H5N1_1377563___Y:0.00358):7.3E-4,H5hum_Indonesia_CDC523T_2006_A___H5N1_41557___Y:7.4E-4):7.4E-4,H5hum_Indonesia_CDC699_2006_A___H5N1_41851___Y:0.00145):7.4E-4,(H5hum_Indonesia_CDC634P_2006_A___H5N1_41737___Y:0.00146,H5hum_Indonesia_CDC644_2006_A___H5N1_41883___Y:7.4E-4):0.00146):4.9E-4,(((((((((H5av_1_chicken_CentralJava_UT561_2010_A___H5N1__355191___Y:7.0E-4,H5av_1_chicken_Riau_UT531_2010_A___H5N1__355189___Y:4.9E-4):0.00571,(H5av_1_chicken_EastKalimantan_UT498_2010_A___H5N1__355186___Y:0.00147,H5av_1_chicken_SouthKalimantan_UT521_2010_A___H5N1__355188___Y:7.4E-4):0.00497):4.9E-4,H5hum_Indonesia_NIHRD10364_2010_A___H5N1_1377627___Y:0.00145):4.9E-4,H5av_1_chicken_Bali_U8661_2009_A___H5N1__548312___Y:0.00355):7.4E-4,H5hum_Indonesia_NIHRD7988_2008_A___H5N1_485820___Y:4.9E-4):0.00143,H5hum_Indonesia_NIHRD9152_2009_A___H5N1_1377832___Y:0.00357):4.9E-4,H5av_1_chicken_EastJava_UT551_2010_A___H5N1__355190___Y:0.00711):0.00678,H5av_1_chicken_Indonesia_NC_2009_A___H5N1__426156___Y:0.01426):0.00216,(((H5hum_Indonesia_NIHRD11454_2011_A___H5N1_1377675___Y:4.9E-4,H5hum_Indonesia_NIHRD7988_2008_A___H5N1_1377579___Y:0.00216):4.9E-4,H5av_1_chicken_Garut_BBVW_223_2007_A___H5N1__620934___Y:0.00146):4.9E-4,H5hum_Indonesia_NIHRD_11454_2011_A___H5N1_1328386___Y:7.4E-4):0.0026):0.00243):4.9E-4,H5hum_Indonesia_CDC582_2006_A___H5N1_41576___Y:0.00146):0.00147,((((((((((H5hum_Indonesia_CDC940_2006_A___H5N1_49187___Y:0.00287,H5hum_Indonesia_CDC759_2006_A___H5N1_41952___Y:0.00146):4.9E-4,H5hum_Indonesia_CDC739_2006_A___H5N1_41919___Y:7.4E-4):4.9E-4,(H5hum_Indonesia_CDC836T_2006_A___H5N1_49244___Y:4.9E-4,H5hum_Indonesia_CDC1046T_2007_A___H5N1_55742___Y:7.4E-4):4.9E-4):4.9E-4,H5hum_Indonesia_CDC669_2006_A___H5N1_41813___Y:7.4E-4):7.4E-4,((H5hum_Indonesia_283H_2006_A___H5N1_124203___Y:7.4E-4,H5hum_Indonesia_286H_2006_A___H5N1_124219___Y:0.00146):7.4E-4,(H5av_1_chicken_West_Java_29_2007_A___H5N1__620922___Y:0.00147,H5av_1_chicken_West_Java_TJA_2008_A___H5N1__620967___Y:0.00571):0.00216):4.9E-4):4.9E-4,(((H5hum_Indonesia_245H_2005_A___H5N1_124185___Y:7.5E-4,H5av_1_chicken_WestJava_SMI_PAT_2006_A___H5N1__620902___Y:0.00358):7.4E-4,H5hum_Indonesia_292H_2006_A___H5N1_124276___Y:4.9E-4):4.9E-4,((H5hum_Indonesia_CDC835_2006_A___H5N1_49206___Y:0.00358,H5hum_Indonesia_CDC610_2006_A___H5N1_41604___Y:4.9E-4):7.5E-4,H5hum_Indonesia_542H_2006_A___H5N1_124426___Y:4.9E-4):7.4E-4):4.9E-4):4.9E-4,(H5av_1_Chicken_Papua_TB15_2006_A___H5N1__2035393___Y:0.00221,H5av_1_chicken_EastKalimantan_UT582_2010_A___H5N1__355193___F:0.0198):0.00143):4.9E-4,H5hum_Indonesia_CDC742_2006_A___H5N1_41938___Y:0.0057):4.9E-4,H5av_1_chicken_WestJava_TASIKO_B_2006_A___H5N1__620803___Y:0.00424):7.4E-4,((H5hum_Indonesia_CDC624E_2006_A___H5N1_41680___Y:4.9E-4,H5hum_Indonesia_CDC624_2006_A___H5N1_41661___Y:7.4E-4):0.00145,H5hum_Indonesia_CDC623E_2006_A___H5N1_41642___Y:0.00359):0.00286):7.6E-4):7.4E-4,(((H5hum_Indonesia_5_2005_A___H5N1_376539___Y:0.0,H5mam_ferret_Indonesia_5_F2_2005_A___H5N1_376559___Y:0.0):4.9E-4,H5mam_ferret_Indonesia_5_F6_2005_A___H5N1_376580___Y:0.00216):0.00146,H5hum_Indonesia_5_2005_A___H5N1_124069___Y:7.4E-4):7.6E-4):0.00145,(H5hum_Indonesia_160H_2005_A___H5N1_226720___Y:7.4E-4,H5hum_Indonesia_UT3006_2005_A___H5N1_383628___Y:7.4E-4):0.00216):7.6E-4,(((((H5mam_swine_East_Java_UT6005_2006_A___H5N1_271724___Y:7.4E-4,H5mam_swine_North_Sumatra_UT6004_2006_A___H5N1_271716___Y:4.9E-4):0.00357,H5av_1_chicken_East_Java_UT6044_2007_A___H5N1__181515___Y:0.00147):7.4E-4,(H5av_1_chicken_South_Kalimantan_UT6029_2006_A___H5N1__181513___Y:0.00362,H5av_1_chicken_East_Java_UT6023_2006_A___H5N1__181519___Y:0.00357):4.9E-4):7.4E-4,((H5av_1_chicken_South_Kalimantan_UT6028_2006_A___H5N1__181520___Y:0.0,Avian_H6_duck_Viet_Nam_QN_0215_2013_A___H6N1_1579215___Y:0.0):0.00576,H5av_1_chicken_East_Java_UT6045_2007_A___H5N1__181516___Y:0.00147):7.3E-4):0.00717,((((H5av_1_chicken_Bali_UT2091_2005_A___H5N1__181504___Y:4.9E-4,H5av_1_chicken_Bali_UT2092_2005_A___H5N1__181505___Y:7.5E-4):0.00287,H5av_1_chicken_Sulawesi_Selatan_UT2093_2005_A___H5N1__181506___Y:4.9E-4):4.9E-4,H5av_1_chicken_East_Java_UT6020_2006_A___H5N1__181518___Y:7.3E-4):0.00627,(H5av_1_chicken_Gunung_Kidal_BBVW_2005_A___H5N1__226961___Y:5.7E-4,H5av_1_chicken_Magetan_BBVW_2005_A___H5N1__226996___Y:0.00163):0.00429):4.9E-4):7.5E-4):7.0E-4,H5hum_Indonesia_175H_2005_A___H5N1_124110___Y:0.00362):0.00289,(H5av_1_chicken_Indonesia_7_2003_A___H5N1__115480___Y:0.00216,H5av_1_quail_Tasikmalaya_BPPV4_2004_A___H5N1__103819___Y:0.00216):4.9E-4):0.00216,((((((((((H5mam_swine_North_Sumatra_UT6034_2007_A___H5N1_271764___Y:4.9E-4,H5mam_swine_South_Kalimantan_UT6015_2006_A___H5N1_271756___Y:7.4E-4):4.9E-4,H5av_1_chicken_East_Java_UT6031_2007_A___H5N1__181514___Y:0.00286):0.00501,H5av_1_chicken_Kulon_Progo_BBVW_2005_A___H5N1__226980___Y:0.00359):7.1E-4,H5av_1_chicken_Mangarai_NTT_BPPV6_2004_A___H5N1__103835___Y:0.00216):0.00358,H5av_1_chicken_West_Java_UT1001_2003_A___H5N1__181497___Y:7.4E-4):7.4E-4,(((H5av_1_chicken_East_Java_UT1006_2003_A___H5N1__181498___Y:4.9E-4,H5av_1_duck_East_Java_UT1107_2004_A___H5N1__181503___Y:0.00216):0.00216,H5av_1_chicken_Mangarai_NTT_BPPV6_2004_A___H5N1__103827___Y:7.4E-4):4.9E-4,(H5av_1_chicken_Denpasar_02_2004_A___H5N1__620584___Y:0.00433,H5av_1_duck_Badung_03_2005_A___H5N1__620585___Y:0.01014):0.00213):4.9E-4):7.3E-4,H5av_1_chicken_Purwakarta_BBVet_IV_2004_A___H5N1__228800___Y:0.00859):4.9E-4,((H5av_1_chicken_Indonesia_R132_2004_A___H5N1__354073___Y:4.9E-4,H5av_1_chicken_Indonesia_R134_03_A___H5N1__13988___Y:5.0E-4):0.00264,H5av_1_chicken_East_Kalimantan_UT1035_2004_A___H5N1__181500___Y:0.00216):4.9E-4):7.4E-4,((H5av_1_chicken_Indonesia_R60_05_A___H5N1__13990___Y:0.00216,H5mam_swine_Banten_UT2071_2005_A___H5N1_271668___Y:4.9E-4):0.01231,(H5av_1_chicken_Indonesia_11_2003_A___H5N1__115482___Y:7.4E-4,H5av_1_chicken_Indonesia_11_2003_A___H5N1__235011___Y:4.9E-4):0.00217):7.3E-4):4.9E-4,((((((((((H5hum_Indonesia_CDC625L_2006_A___H5N1_41775___Y:7.4E-4,H5hum_Indonesia_CDC625_2006_A___H5N1_41699___Y:4.9E-4):0.00145,H5hum_Indonesia_CDC595_2006_A___H5N1_41329___Y:4.9E-4):0.00642,H5av_1_chicken_Dairi_BPPVI_2005_A___H5N1__226944___Y:0.00144):7.6E-4,H5av_1_chicken_Simalanggang_BPPVI_2005_A___H5N1__227039___Y:0.00146):7.0E-4,((H5av_1_chicken_Tarutung_BPPVI_2005_A___H5N1__227047___H:0.00357,H5av_1_chicken_Tebing_Tinggi_BPPVI_2005_A___H5N1__227055___H:7.5E-4):7.4E-4,H5av_1_chicken_Deli_Serdang_BPPVI_2005_A___H5N1__226952___H:0.00215):0.00433):0.00651,H5av_1_turkey_Kedaton_BPPV3_2004_A___H5N1__103849___Y:0.0029):0.0029,(((H5hum_Indonesia_6_2005_A___H5N1_124073___Y:0.00216,H5mam_swine_Tabanan_061_2006_A___H5N1_620586___H:0.00571):4.9E-4,H5av_1_chicken_Central_Java_UT3091_2005_A___H5N1__181508___Y:7.4E-4):5.7E-4,H5av_1_chicken_Pekalongan_BBVW_2007_A___H5N1__620829___Y:0.01173):0.00955):7.1E-4,H5av_1_chicken_Purworejo_BBVW_2005_A___H5N1__227022___Y:0.00788):4.9E-4,H5av_1_chicken_Legok_2003_A___H5N1__235113___Y:0.00214):7.4E-4,(H5av_1_quail_Yogjakarta_BBVet_IX_2004_A___H5N1__228799___Y:0.0036,H5av_1_quail_Yogjakarta_UT1023_2004_A___H5N1__229447___Y:4.9E-4):0.00354):4.9E-4):4.9E-4):0.00425,H5av_1_Ck_HK_YU324_2003_A___H5N1__23083___Y:0.00358):4.9E-4):7.2E-4,H5av_1_duck_Hunan_795_2002_A___H5N1__426161___Y:4.9E-4):0.0021,H5av_1_chicken_Hunan_23_2002_A___H5N1__135847___Y:7.4E-4):0.00141,(((((((((((((((((((((((((((((((((((((((((((((((((((((((((((((((((((((((H5av_1_chicken_Egypt_N12638D_2016_A___H5N1__953351___Y:7.4E-4,H5av_1_chicken_Egypt_N12640A_2016_A___H5N1__953345___Y:4.9E-4):0.0043,(H5av_1_chicken_Egypt_B13826C_2017_A___H5N1__1585036___Y:0.00645,H5av_1_Duck_Egypt_AR526_2017_A___H5N1__1420357___Y:0.00215):0.00504):0.00288,((H5av_1_chicken_Egypt_F12505C_2016_A___H5N1__953363___Y:7.4E-4,H5av_1_chicken_Egypt_F12505E_2016_A___H5N1__953365___Y:4.9E-4):0.00931,H5av_1_chicken_Egypt_Q10920C_2015_A___H5N1__809020___Y:7.6E-4):7.4E-4):4.9E-4,(H5av_1_Duck_Egypt_S75_P10_du_2019_A___H5N1__1833062___Y:7.4E-4,H5av_1_duck_Giza_15292S_2015_A___H5N1__965982___Y:4.9E-4):7.4E-4):4.9E-4,H5av_1_chicken_Egypt_Q10777B_2015_A___H5N1__808991___Y:0.00357):8.9E-4,H5av_1_turkey_Jenin_39_2015_A___H5N1__623714___Y:0.00202):7.4E-4,((H5av_1_chicken_Egypt_D10658E_2015_A___H5N1__808933___Y:0.00359,H5av_1_chicken_Egypt_Q10574B_2015_A___H5N1__808995___Y:0.00147):7.3E-4,H5av_1_turkey_Egypt_AR1507_2016_A___H5N1__827071___Y:0.00146):4.9E-4):4.9E-4,(((H5av_1_chicken_Israel_156_2015_A___H5N1__623708___Y:4.9E-4,H5av_1_turkey_Israel_209_2015_A___H5N1__623711___Y:7.4E-4):7.4E-4,(H5av_1_turkey_Israel_174_2015_A___H5N1__623709___Y:0.00497,H5av_1_turkey_Israel_188_2015_A___H5N1__623710___Y:4.9E-4):0.00145):0.0039,H5av_1_chicken_Qalqilya_53_2015_A___H5N1__623706___Y:0.00256):0.00215):4.9E-4,((((((H5av_1_duck_Menia_1543S_2015_A___H5N1__965978___Y:0.0,H5hum_Egypt_MOH_NRC_7271_2014_A___H5N1_574127___Y:0.0):7.4E-4,H5hum_Egypt_682_2015_A___H5N1_1328395___Y:7.4E-4):4.9E-4,((H5av_1_turkey_Menia_15248S_2015_A___H5N1__965979___Y:0.00213,H5av_1_chicken_Egypt_A10758D_2015_A___H5N1__808921___Y:0.01153):4.9E-4,H5av_1_chicken_Egypt_A10544D_2015_A___H5N1__809003___Y:0.00145):4.9E-4):4.9E-4,(H5av_1_chicken_Egypt_A10543A_2015_A___H5N1__808968___Y:0.0,H5hum_Egypt_MOH_NRC_7305_2014_A___H5N1_574134___Y:0.0):4.9E-4):4.9E-4,((H5av_1_chicken_Egypt_A10540E_2015_A___H5N1__809014___Y:7.4E-4,H5av_1_chicken_Egypt_A10759E_2015_A___H5N1__808916___Y:0.00216):4.9E-4,H5av_1_chicken_Egypt_A10543B_2015_A___H5N1__808914___Y:0.00358):4.9E-4):4.9E-4,H5hum_Egypt_N04915_2014_A___H5N1_993792___Y:7.4E-4):0.00146):4.9E-4,(((H5av_1_chicken_Ismailia_144CA_2014_A___H5N1__965974___Y:7.4E-4,H5av_1_chicken_Sharkeya_14209SS_2014_A___H5N1__965975___Y:0.00216):0.00146,(H5av_1_duck_Cairo_1578CA_2015_A___H5N1__965980___Y:0.00359,H5hum_Egypt_MOH_NRC_8434_2014_A___H5N1_942369___Y:0.00288):7.3E-4):4.9E-4,(H5av_1_chicken_Egypt_A10351A_2014_A___H5N1__584780___Y:7.4E-4,H5av_1_chicken_Kafr_Elsheikh_UT_151CAD_2015_A___H5N1__965976___Y:4.9E-4):4.9E-4):4.9E-4):4.9E-4,((H5av_1_chicken_Egypt_D10552C_2015_A___H5N1__809004___Y:4.9E-4,H5av_1_chicken_Egypt_S10937B_2015_A___H5N1__809025___Y:0.00785):7.3E-4,H5av_1_chicken_Egypt_Q10646A_2015_A___H5N1__808966___Y:0.00216):0.00287):0.00496,((H5hum_Egypt_N01753_2014_A___H5N1_536596___Y:0.00426,H5hum_Egypt_N01754_2014_A___H5N1_537619___Y:0.00498):4.9E-4,H5av_1_chicken_Egypt_M7217B_2013_A___H5N1__493446___Y:0.00426):4.9E-4):7.3E-4,(H5av_1_chicken_Egypt_13VIR_2962_198_2013_A___H5N1__538790___Y:4.9E-4,H5av_1_chicken_Egypt_13VIR_2962_203_2013_A___H5N1__538814___Y:4.9E-4):0.00285):4.9E-4,H5av_1_chicken_Egypt_BSU_FA_M28_2012__H5N1__A___H5N1__504997___Y:0.00286):4.9E-4,(H5av_1_duck_Egypt_14VIR784_6_1328S_2013_A___H5N1__550502___Y:7.4E-4,H5av_1_duck_Egypt_14VIR784_8_1339S_2013_A___H5N1__550508___Y:0.00288):7.4E-4):0.00145,((H5av_1_chicken_Egypt_BSU_BS_R24_2012_A___H5N1__504999___Y:0.00146,H5av_1_chicken_Egypt_13VIR_2962_109_2013_A___H5N1__538766___Y:0.00569):4.9E-4,H5av_1_chicken_Egypt_Q5283C_2012_A___H5N1__493506___Y:0.00146):4.9E-4):0.0029,(((H5hum_Egypt_N7592_2011_A___H5N1_372914___Y:0.00358,H5hum_Egypt_N6658_2011_A___H5N1_372866___Y:0.00146):4.9E-4,H5hum_Egypt_N0544_2011_A___H5N1_372850___Y:4.9E-4):4.9E-4,(H5hum_Egypt_N6774_2011_A___H5N1_372882___Y:7.4E-4,H5hum_Egypt_N7724_2011_A___H5N1_372922___Y:0.00216):0.00147):0.00145):4.9E-4,H5av_1_chicken_Egypt_M2773A_2011_A___H5N1__493559___Y:4.9E-4):4.9E-4,(((((((((H5av_1_chicken_Egypt_D10566A_2015_A___H5N1__808992___Y:0.00287,H5av_1_chicken_Egypt_D10566C_2015_A___H5N1__808924___Y:0.00146):4.9E-4,H5av_1_chicken_Egypt_D10565B_2015_A___H5N1__808929___Y:4.9E-4):7.3E-4,(H5av_1_chicken_Egypt_S10738B_2015_A___H5N1__809021___Y:4.9E-4,H5av_1_chicken_Egypt_S10739C_2015_A___H5N1__809037___Y:0.01001):0.00216):0.00573,(H5hum_Egypt_N11126_2011_A___H5N1_372938___Y:4.9E-4,H5hum_Egypt_N14976_2011_A___H5N1_372954___Y:7.4E-4):0.00146):4.9E-4,H5hum_Egypt_N01400_2012_A___H5N1_460364___Y:0.00209):0.00427,((((H5av_1_duck_Egypt_S6419C_2012_A___H5N1__493565___Y:7.5E-4,H5av_1_turkey_Egypt_S6405A_2012_A___H5N1__493035___Y:0.00502):0.00861,H5hum_Egypt_N02137_2012_A___H5N1_393787___Y:7.3E-4):4.9E-4,H5av_1_duck_Egypt_BSU_FA_1D_2012_A___H5N1__504996___Y:0.00499):0.00359,H5av_1_duck_Egypt_1113SD_2011_A___H5N1__387566___Y:7.5E-4):6.5E-4):4.9E-4,((H5av_1_goose_Egypt_M2788A_2011_A___H5N1__493207___Y:4.9E-4,H5av_1_goose_Egypt_M2788E_2011_A___H5N1__493363___Y:7.5E-4):4.9E-4,H5av_1_goose_Egypt_M2794E_2011_A___H5N1__493471___Y:0.00427):0.00216):4.9E-4,H5av_1_duck_Egypt_Q2645C_2010_A___H5N1__493531___Y:0.00716):4.9E-4,((((H5av_1_duck_Egypt_M2583D_2010_A___H5N1__493356___Y:4.9E-4,H5av_1_duck_Egypt_M3075B_2011_A___H5N1__493127___Y:7.5E-4):7.4E-4,H5hum_Egypt_N7562_2011_A___H5N1_372906___Y:0.00426):4.9E-4,H5hum_Egypt_N6828_2011_A___H5N1_372890___Y:0.00146):0.00146,H5av_1_chicken_Egypt_S2938D_2011_A___H5N1__493499___Y:7.4E-4):4.9E-4):4.9E-4):4.9E-4,(((H5av_1_chicken_Egypt_S3280E_2011_A___H5N1__493432___Y:7.4E-4,H5av_1_chicken_Egypt_S3280D_2011_A___H5N1__493398___Y:4.9E-4):4.9E-4,H5av_1_chicken_Egypt_S3280B_2011_A___H5N1__493348___Y:7.4E-4):0.00146,(H5hum_Egypt_N00951_2012_A___H5N1_393784___Y:0.00502,H5hum_Egypt_N10621_2011_A___H5N1_372962___Y:0.00503):7.2E-4):4.9E-4):4.9E-4,(((H5av_1_duck_Egypt_Q4596C_2012_A___H5N1__398574___Y:0.00216,H5av_1_duck_Egypt_Q4596D_2012_A___H5N1__398580___Y:4.9E-4):0.00145,H5hum_Egypt_N09966_2011_A___H5N1_372930___Y:4.9E-4):0.00715,H5av_1_turkey_Jenin_341_2011_A___H5N1__336859___Y:7.4E-4):4.9E-4):7.4E-4,((H5av_1_chicken_Egypt_1158SF_2011_A___H5N1__387571___Y:0.00215,H5hum_Egypt_N6322_2011_A___H5N1_372858___Y:0.00287):4.9E-4,H5av_1_harrier_Israel_531_2011_A___H5N1__338186___Y:0.00287):0.00146):7.4E-4,H5hum_Egypt_N0677_2011_A___H5N1_372874___Y:0.00216):0.00144,H5av_1_chicken_Egypt_S3802B_2011_A___H5N1__493404___Y:0.00706):4.9E-4,H5av_1_chicken_Egypt_S3093A_2011_A___H5N1__493067___Y:0.00288):7.4E-4,H5hum_Egypt_N14604_2009_A___H5N1_255419___Y:4.9E-4):0.00146,(H5av_1_chicken_Egypt_1553_15_2010_A___H5N1__294490___Y:7.4E-4,H5hum_Egypt_N02127_2010_A___H5N1_255372___Y:7.5E-4):7.4E-4):4.9E-4,(H5av_1_chicken_Egypt_14VIR784_5_1318S_2013_A___H5N1__550488___Y:0.00217,H5hum_Egypt_N01982_2010_A___H5N1_255368___Y:4.9E-4):7.4E-4):7.4E-4,H5av_1_chicken_Egypt_3982_9_2010_A___H5N1__294576___Y:0.00216):4.9E-4,(H5hum_Egypt_9538_NAMRU3_2009_A___H5N1_372714___Y:0.00146,H5av_1_chicken_Egypt_3982_20_2010_A___H5N1__294611___Y:0.00216):4.9E-4):4.9E-4,H5hum_Egypt_N09174_2009_A___H5N1_255399___Y:4.9E-4):4.9E-4,H5hum_Egypt_N02770_2010_A___H5N1_255376___Y:0.00288):4.9E-4,H5av_1_chicken_Egypt_pt49_2014_A___H5N1__649154___Y:0.00354):0.00146,(((((H5hum_Egypt_N08835_2009_A___H5N1_255395___Y:0.00146,H5hum_Egypt_N00270_2010_A___H5N1_255362___Y:0.00146):4.9E-4,H5hum_Egypt_N02038_2010_A___H5N1_255370___Y:0.00287):7.5E-4,H5hum_Egypt_N07908_2009_A___H5N1_255393___Y:0.00216):4.9E-4,H5hum_Egypt_N05049_2009_A___H5N1_255387___Y:4.9E-4):4.9E-4,((H5hum_Egypt_N02554_2010_A___H5N1_255374___Y:7.5E-4,H5hum_Egypt_N03071_2010_A___H5N1_255378___Y:7.4E-4):0.00217,H5av_1_chicken_Egypt_1553_1_2010_A___H5N1__294469___Y:0.005):7.3E-4):4.9E-4):0.00141,H5hum_Egypt_N00585_2009_A___H5N1_184805___Y:7.5E-4):7.4E-4,((H5av_1_chicken_Egypt_BSU_BS_R10_2009_A___H5N1__504995___Y:4.9E-4,H5hum_Egypt_N00269_2010_A___H5N1_255360___Y:0.00343):0.00146,H5av_1_chicken_Egypt_BSU_BS_R8_2009_A___H5N1__504993___Y:0.0016):0.00132):4.9E-4,((((H5hum_Egypt_N04316_2009_A___H5N1_184833___Y:0.00146,H5hum_Egypt_N15262_2009_A___H5N1_255421___Y:0.00216):7.4E-4,H5hum_Egypt_N02563_2009_A___H5N1_184817___Y:4.9E-4):7.4E-4,H5hum_Egypt_N04823_2009_A___H5N1_184846___Y:0.00427):4.9E-4,(H5hum_Egypt_N01310_2009_A___H5N1_184811___Y:0.00216,H5av_1_duck_Egypt_N05804_CLEVB359_2008_A___H5N1__600765___Y:0.00146):4.9E-4):4.9E-4):4.9E-4,H5av_1_duck_Egypt_09184SM_NLQP_2009_A___H5N1__306404___Y:4.9E-4):4.9E-4,(((((H5hum_Egypt_N0423_2011_A___H5N1_372898___Y:0.00358,H5hum_Egypt_N04434_2010_A___H5N1_255383___Y:4.9E-4):0.00216,H5hum_Egypt_N03072_2010_A___H5N1_255380___Y:7.5E-4):0.00146,H5hum_Egypt_N00605_2009_A___H5N1_184807___Y:0.00145):4.9E-4,H5hum_Egypt_N00001_2009_A___H5N1_184803___Y:4.9E-4):7.4E-4,(H5hum_Egypt_N01360_2010_A___H5N1_255364___Y:0.00575,H5hum_Egypt_N04830_2009_A___H5N1_255385___Y:0.00363):0.00143):4.9E-4):4.9E-4,(((((H5hum_Egypt_4935_NAMRU3_2009_A___H5N1_372752___Y:7.5E-4,H5hum_Egypt_N04395_2009_A___H5N1_184836___Y:4.9E-4):7.5E-4,H5hum_Egypt_N11981_2009_A___H5N1_255412___Y:0.00428):7.4E-4,H5hum_Egypt_N02407_2009_A___H5N1_184815___Y:4.9E-4):4.9E-4,((H5hum_Egypt_N02039_2009_A___H5N1_184813___Y:0.00216,H5hum_Egypt_N04396_2009_A___H5N1_184838___Y:7.4E-4):4.9E-4,H5hum_Egypt_N03439_2009_A___H5N1_184829___Y:7.4E-4):4.9E-4):4.9E-4,H5hum_Egypt_N03228_2009_A___H5N1_184821___Y:7.4E-4):7.4E-4):0.00145,((((H5hum_Egypt_N03438_2009_A___H5N1_184827___Y:0.00145,H5hum_Egypt_N05056_2009_A___H5N1_184850___Y:0.00147):0.00287,H5hum_Egypt_N00606_2009_A___H5N1_184809___Y:0.00146):4.9E-4,(H5hum_Egypt_N03450_2009_A___H5N1_184831___Y:0.00145,H5hum_Egypt_N04527_2009_A___H5N1_184842___Y:4.9E-4):7.4E-4):4.9E-4,H5hum_Egypt_N02752_2009_A___H5N1_184819___Y:7.4E-4):0.00289):0.00429,H5hum_Egypt_0636_NAMRU3_2007_A___H5N1_115009___Y:4.9E-4):4.9E-4,H5av_1_chicken_Egypt_0847_NLQP_2008_A___H5N1__182309___Y:0.00427):7.4E-4,(H5av_1_chicken_Egypt_5169_2_2007_A___H5N1__152049___Y:0.00146,H5hum_Egypt_321_NAMRU3_2007_A___H5N1_397643___Y:4.9E-4):0.00146):4.9E-4,((((((((H5hum_Egypt_N04526_2009_A___H5N1_184840___Y:0.00216,H5hum_Egypt_N03434_2009_A___H5N1_184825___Y:0.00145):4.9E-4,H5hum_Egypt_N04822_2009_A___H5N1_184844___Y:0.00208):0.00216,H5av_1_chicken_Egypt_RIMD12_2_2008_A___H5N1__318223___Y:4.9E-4):6.5E-4,H5hum_Egypt_N04979_2009_A___H5N1_184848___Y:0.00146):0.00722,H5hum_Egypt_2472_NAMRU3_2008_A___H5N1_372658___Y:0.00216):7.3E-4,H5av_1_chicken_Egypt_08124S_NLQP_2008_A___H5N1__182323___Y:7.4E-4):4.9E-4,H5hum_Egypt_10211_NAMRU3_2007_A___H5N1_168505___Y:0.00212):0.00357,H5av_1_chicken_Egypt_5169_3_2007_A___H5N1__156773___Y:0.00212):4.9E-4):4.9E-4,H5av_1_duck_Egypt_07322S_NLQP_2007_A___H5N1__182299___Y:0.00287):0.00288,H5av_1_chicken_Egypt_06541_NLQP_2006_A___H5N1__182291___Y:4.9E-4):4.9E-4,H5av_1_chicken_Egypt_06553_NLQP_2006_A___H5N1__622500___Y:7.4E-4):7.4E-4,((((((((((((((H5av_1_chicken_Egypt_2628_3_2007_A___H5N1__156747___Y:4.9E-4,H5av_1_chicken_Egypt_RIMD5_3_2008_A___H5N1__318217___Y:0.00145):4.9E-4,H5av_1_duck_Egypt_0871_2008_A___H5N1__190438___Y:0.0028):7.4E-4,H5av_1_chicken_Egypt_1891N3_CLEVB_2007_A___H5N1__116148___Y:6.7E-4):4.9E-4,(H5av_1_chicken_Egypt_1709_2_2008_A___H5N1__154919___Y:0.00357,H5hum_Egypt_10215_NAMRU3_2007_A___H5N1_168506___Y:0.00288):0.00146):4.9E-4,H5av_1_chicken_Egypt_2628_4_2007_A___H5N1__156749___Y:0.00146):4.9E-4,H5av_1_chicken_Egypt_06959_NLQP_2006_A___H5N1__182293___Y:4.9E-4):7.4E-4,(H5av_1_duck_Egypt_13010N3_CLEVB_2006_A___H5N1__116154___Y:4.9E-4,H5av_1_goose_Egypt_13009N3_SM2_2006_A___H5N1__116158___Y:7.4E-4):0.00146):0.00216,((((((H5hum_Egypt_14724_NAMRU3_2006_A___H5N1_114965___Y:4.9E-4,H5hum_Egypt_14725_NAMRU3_2006_A___H5N1_114963___Y:0.00357):4.9E-4,H5av_1_chicken_Egypt_07118_NLQP_2007_A___H5N1__622520___Y:4.9E-4):4.9E-4,H5av_1_chicken_Egypt_1892N3_HK49_2007_A___H5N1__116150___Y:0.00146):0.00216,H5hum_Egypt_3401_NAMRU3_2008_A___H5N1_168515___Y:0.00216):0.00216,H5av_1_chicken_Egypt_0850_NLQP_2008_A___H5N1__182310___Y:0.00643):4.9E-4,H5av_1_duck_Egypt_BSU_BS_R7_2008_A___H5N1__504992___Y:7.4E-4):4.9E-4):4.9E-4,(H5av_1_chicken_Egypt_RIMD17_3_2009_A___H5N1__318225___Y:0.00145,H5av_1_duck_Egypt_D1Li10_2007_A___H5N1__259586___Y:4.9E-4):0.00145):4.9E-4,H5av_1_chicken_Egypt_2628_2_2007_A___H5N1__156745___Y:0.00216):4.9E-4,(H5av_1_chicken_Egypt_RIMD27_4_2009_A___H5N1__318232___Y:7.4E-4,H5av_1_chicken_Egypt_RIMD22_3_2009_A___H5N1__318227___Y:0.00284):4.9E-4):4.9E-4,(((((H5av_1_chicken_Gaza_714_2006_A___H5N1__224964___Y:7.4E-4,H5av_1_turkey_Israel_364_2006_A___H5N1__116434___Y:0.00145):4.9E-4,H5av_1_chicken_Gaza_713_2006_A___H5N1__224962___Y:4.9E-4):4.9E-4,(H5av_1_turkey_Israel_365_2006_A___H5N1__116436___Y:4.9E-4,H5hum_Egypt_2256_NAMRU3_2007_A___H5N1_168490___Y:0.00499):7.4E-4):5.4E-4,(H5av_1_chicken_Egypt_5169_5_2007_A___H5N1__156783___Y:7.4E-4,H5av_1_duck_Egypt_5169_6_2007_A___H5N1__156785___Y:4.9E-4):0.00427):4.9E-4,((((H5av_1_chicken_Egypt_C1Li27_2007_A___H5N1__259593___Y:7.4E-4,H5av_1_chicken_Egypt_C1Lu9_2007_A___H5N1__259592___Y:0.00146):0.00432,H5hum_Egypt_12374_NAMRU3_2006_A___H5N1_114967___Y:0.00362):7.0E-4,H5av_1_chicken_Egypt_06207_NLQP_2006_A___H5N1__182289___Y:4.9E-4):4.9E-4,H5av_1_chicken_Egypt_12379N3_CLEVB_2006_A___H5N1__116142___Y:7.4E-4):7.4E-4):4.9E-4):4.9E-4,(((H5av_1_chicken_Egypt_07175_NLQP_2007_A___H5N1__182295___Y:7.4E-4,H5av_1_duck_Egypt_5169_1_2007_A___H5N1__152041___Y:0.00146):7.4E-4,H5av_1_duck_Egypt_D2br10_2007_A___H5N1__314343___Y:0.00146):0.00146,(H5av_1_chicken_Egypt_12378N3_CLEVB_2006_A___H5N1__116140___Y:0.00216,H5av_1_chicken_Egypt_RIMD2_1_2008_A___H5N1__318215___Y:0.00145):4.9E-4):4.9E-4):4.9E-4,(((((((H5av_1_chicken_Egypt_RIMD1_2_2008_A___H5N1__318214___Y:0.00679,H5av_1_duck_Egypt_0923_NLQP_2009_A___H5N1__307138___Y:0.00626):0.00281,H5av_1_duck_Egypt_0923_NLQP_2009_A___H5N1__620987___Y:0.00194):0.00107,H5av_1_chicken_Egypt_RIMD10_2_2008_A___H5N1__318221___Y:0.00136):0.00287,((H5av_1_chicken_Egypt_0841_NLQP_2008_A___H5N1__182307___Y:0.00497,H5av_1_chicken_Egypt_0891_2008_A___H5N1__182003___Y:0.0064):4.9E-4,H5av_1_chicken_Egitto_2628_1_2007_A___H5N1__154956___Y:4.9E-4):4.9E-4):0.00209,H5hum_Egypt_1604_NAMRU3_2007_A___H5N1_168487___Y:0.00289):4.9E-4,H5av_1_chicken_Egypt_1129N3_HK9_2007_A___H5N1__116138___Y:0.00145):0.00145,(H5av_1_chicken_Egypt_3_2006_A___H5N1__124638___Y:7.4E-4,H5av_1_chicken_Egypt_1_2006_A___H5N1__124658___Y:4.9E-4):4.9E-4):4.9E-4):4.9E-4):4.9E-4,H5hum_Egypt_1731_NAMRU3_2007_A___H5N1_168488___Y:0.00146):4.9E-4,H5av_1_chicken_Egypt_2253_1_2006_A___H5N1__58624___Y:0.00216):4.9E-4,((H5av_1_chicken_Egypt_1889N3_SM26_2007_A___H5N1__116144___Y:4.9E-4,H5av_1_duck_Egypt_1888N3_SM25_2007_A___H5N1__116156___Y:4.9E-4):0.0028,(H5av_1_duck_Egypt_452_1VIR07_2006_A___H5N1__156736___Y:7.4E-4,H5av_1_duck_Egypt_5169_4_2007_A___H5N1__156781___Y:4.9E-4):4.9E-4):0.00287):6.7E-4,((((H5av_1_duck_Egypt_12380N3_CLEVB_2006_A___H5N1__116152___Y:0.00216,H5av_1_duck_Egypt_2253_3_2006_A___H5N1__225070___Y:7.4E-4):4.9E-4,H5av_1_chicken_Egypt_06495_NLQP_2006_A___H5N1__182290___Y:7.4E-4):4.9E-4,(H5av_1_chicken_Israel_625_2006_A___H5N1__116444___Y:4.9E-4,H5av_1_turkey_Israel_446_2006_A___H5N1__116440___Y:7.4E-4):7.4E-4):4.9E-4,H5av_1_duck_Gaza_760_2006_A___H5N1__225078___Y:7.4E-4):0.00146):4.9E-4,(((((((((((((H5av_1_chicken_Egypt_Q2247A_2010_A___H5N1__493248___Y:7.4E-4,H5av_1_chicken_Egypt_Q2247B_2010_A___H5N1__493579___Y:7.4E-4):0.00216,H5av_1_chicken_Egypt_Q1995A_2010_A___H5N1__493609___Y:4.9E-4):0.00288,(H5av_1_chicken_Egypt_Q1112E_2010_A___H5N1__493388___Y:4.9E-4,H5av_1_chicken_Egypt_1063_2010_A___H5N1__621000___Y:0.00146):4.9E-4):0.00145,H5av_1_chicken_Egypt_Q1184B_2010_A___H5N1__493177___Y:7.4E-4):4.9E-4,H5av_1_chicken_Egypt_Q1182_2010_A___H5N1__352544___Y:0.00145):7.4E-4,H5av_1_chicken_Egypt_Q1397D_2010_A___H5N1__493521___Y:7.4E-4):4.9E-4,(H5av_1_chicken_Egypt_Q1118D_2010_A___H5N1__493086___Y:4.9E-4,H5av_1_chicken_Egypt_Q1182E_2010_A___H5N1__493224___Y:7.4E-4):0.00145):0.00357,H5av_1_chicken_Egypt_N05807_CLEVB459_2009_A___H5N1__600760___Y:4.9E-4):4.9E-4,H5av_1_chicken_Egypt_N05811_CLEVB521_2009_A___H5N1__600762___Y:4.9E-4):0.00146,(((H5av_1_chicken_Egypt_Q1090E_2010_A___H5N1__493323___Y:0.00864,H5av_1_chicken_Egypt_Q1089E_2010_A___H5N1__493454___Y:4.9E-4):7.3E-4,H5av_1_chicken_Egypt_Q1011_2010_A___H5N1__352546___Y:4.9E-4):0.00358,H5av_1_duck_El_Fayoum_CAI1_2010_A___H5N1__398232___Y:0.00288):4.9E-4):4.8E-4,((H5av_1_chicken_Menofia_CAI35_2010_A___H5N1__398369___Y:4.9E-4,H5av_1_chicken_Menofia_CAI36_2010_A___H5N1__398377___Y:7.4E-4):4.9E-4,H5av_1_chicken_Giza_CAI37_2009_A___H5N1__398210___Y:7.1E-4):0.00356):4.8E-4,(((H5av_1_turkey_Israel_362_2011_A___H5N1__336860___Y:0.0057,H5av_1_chicken_Egypt_Q1769B_2010_A___H5N1__493162___Y:0.00357):4.9E-4,H5av_1_chicken_Egypt_3982_78_2010_A___H5N1__294667___Y:4.9E-4):0.00223,H5av_1_chicken_Egypt_1553_13_2010_A___H5N1__294483___Y:0.00209):0.00216):0.00418,(((((((((H5av_1_chicken_Egypt_RIMD21_1_2009_A___H5N1__318226___Y:4.9E-4,H5av_1_chicken_Egypt_RIMD26_1_2009_A___H5N1__318229___Y:0.00146):0.00145,H5av_1_chicken_Qalubia_CAI12_2008_A___H5N1__398288___Y:4.9E-4):0.00216,H5av_1_chicken_Egypt_0831_NLQP_2008_A___H5N1__182305___Y:0.00145):4.9E-4,H5av_1_chicken_Egypt_08194S_NLQP_2008_A___H5N1__182325___Y:0.00146):4.9E-4,H5av_1_chicken_Egypt_083_2008_A___H5N1__190430___Y:4.9E-4):7.4E-4,((H5av_1_chicken_Egypt_9403_NAMRU3_2007_A___H5N1__373009___Y:4.9E-4,H5av_1_chicken_Egypt_096L_NLQP_2009_A___H5N1__622519___Y:0.00492):4.9E-4,H5av_1_chicken_Egypt_RIMD4_5_2008_A___H5N1__318216___Y:0.00216):4.9E-4):4.9E-4,((H5av_1_chicken_Giza_CAI7_2008_A___H5N1__398264___Y:4.9E-4,H5av_1_chicken_Qalubia_CAI19_2008_A___H5N1__398320___Y:7.4E-4):7.4E-4,H5av_1_chicken_Egypt_1709_5_2008_A___H5N1__153493___Y:7.4E-4):4.9E-4):4.9E-4,(((((((H5av_1_chicken_Egypt_1_2008_A___H5N1__253929___Y:4.9E-4,H5av_1_chicken_Egypt_1_2009_A___H5N1__352547___Y:4.9E-4):7.4E-4,H5av_1_turkey_Egypt_07203_NLQP_2007_A___H5N1__182298___Y:7.5E-4):4.9E-4,H5av_1_chicken_Egypt_0869h3_NLQP_2008_A___H5N1__182313___Y:4.9E-4):4.9E-4,(H5av_1_chicken_Giza_CAI22_2008_A___H5N1__398344___Y:7.4E-4,H5hum_Egypt_3300_NAMRU3_2008_A___H5N1_168514___Y:4.9E-4):0.00217):7.2E-4,(H5av_1_chicken_Egypt_N05805_CLEVB380_2009_A___H5N1__600759___Y:4.9E-4,H5av_1_chicken_Giza_CAI17_2009_A___H5N1__398312___Y:7.4E-4):0.00643):4.9E-4,H5av_1_chicken_Egypt_RIMD11_4_2008_A___H5N1__318222___Y:0.00216):4.9E-4,H5av_1_chicken_Qalubia_CAI5_2008_A___H5N1__398248___Y:4.9E-4):4.9E-4):4.9E-4,H5av_1_chicken_Egypt_0836_2008_A___H5N1__181995___Y:7.4E-4):4.7E-4):0.00713):7.3E-4,(((((H5av_1_chicken_Nigeria_228_5_2006_A___H5N1__152330___Y:0.00146,H5av_1_chicken_Nigeria_SO494_2006_A___H5N1__14078___Y:0.00216):4.9E-4,H5av_1_chicken_Nigeria_SO452_2006_A___H5N1__14074___Y:0.00145):4.9E-4,H5av_1_chicken_Nigeria_SO493_2006_A___H5N1__14076___Y:4.9E-4):4.9E-4,H5av_1_chicken_Nigeria_SO300_2006_A___H5N1__14072___Y:0.00146):0.00146,H5av_1_falcon_Saudi_Arabia_D1795_2005_A___H5N1__154337___Y:0.00145):4.9E-4):7.4E-4,((((((((((((H5av_1_mute_swan_Bavaria_12_2006_A___H5N1__114637___Y:7.4E-4,H5av_1_common_bussard_Bavaria_2_2006_A___H5N1__105624___Y:4.9E-4):4.9E-4,H5av_1_duck_Schaerding_1398_2006_A___H5N1__231117___Y:7.5E-4):0.00124,H5av_1_cygnus_olor_Italy_808_2006_A___H5N1__57940___Y:0.00145):4.9E-4,H5av_1_mallard_Italy_835_2006_A___H5N1__47148___Y:0.00145):4.9E-4,H5av_1_Peregrine_falcon_Slovakia_Vh242_2006_A___H5N1__171684___Y:4.9E-4):4.9E-4,H5av_1_mute_swan_Hungary_4571_2006_A___H5N1__184089___Y:7.4E-4):4.9E-4,H5av_1_swan_Perg_1358_2006_A___H5N1__231241___Y:4.9E-4):0.00276,H5av_1_Cormorant_Strilkova_Kherson_63_2006_A___H5N1__1557371___Y:0.00216):4.9E-4,(H5av_1_common_pochard_France_06167_2006_A___H5N1__169436___Y:7.4E-4,H5av_1_mute_swan_France_06303_2006_A___H5N1__169457___Y:4.9E-4):0.00216):4.9E-4,H5av_1_turkey_Turkey_1_2005_A___H5N1__118777___Y:0.00216):4.9E-4,H5av_1_swan_Mellach_216_2006_A___H5N1__231239___Y:7.4E-4):4.9E-4,H5av_1_Anas_acuta_Slovenia_470_06_A___H5N1__171712___Y:4.9E-4):4.9E-4):0.00146,((((((((((((((H5av_1_swan_Bavaria_16_2006_A___H5N1__114645___Y:7.4E-4,H5av_1_swan_Bavaria_17_2006_A___H5N1__114647___Y:4.9E-4):7.4E-4,H5av_1_swan_Bavaria_28_2006_A___H5N1__237580___Y:0.00146):4.9E-4,H5av_1_common_pochard_Bavaria_30_2006_A___H5N1__237584___Y:7.4E-4):4.9E-4,H5av_1_duck_Switzerland_V487_2006_A___H5N1__124961___Y:7.4E-4):4.9E-4,H5av_1_goosander_Bavaria_18_2006_A___H5N1__114649___Y:7.4E-4):4.9E-4,((H5av_1_mallard_Switzerland_V537_2006_A___H5N1__124967___Y:7.4E-4,H5av_1_mallard_Switzerland_V558_2006_A___H5N1__124971___Y:7.4E-4):4.9E-4,H5av_1_falcon_Bavaria_15_2006_A___H5N1__114643___Y:7.4E-4):4.9E-4):4.9E-4,H5av_1_domestic_duck_Germany_R874_2008_A___H5N1__186117___Y:0.00146):4.9E-4,(H5av_1_egret_Wien_1977_2006_A___H5N1__231130___Y:0.00146,H5av_1_mute_swan_France_06299_2006_A___H5N1__115015___Y:7.4E-4):7.4E-4):4.9E-4,H5av_1_goldeneye_duck_Bavaria_19_2006_A___H5N1__114651___Y:4.9E-4):4.9E-4,(((((H5av_1_goose_Wien_1966_2006_A___H5N1__231132___Y:4.9E-4,H5av_1_swan_Wien_2323_2006_A___H5N1__231253___Y:7.4E-4):4.9E-4,H5av_1_swan_Schaerding_1499_2006_A___H5N1__231243___Y:4.9E-4):7.5E-4,(H5av_1_swan_Krems_2675_2006_A___H5N1__231234___Y:7.4E-4,H5av_1_swan_Wien_1410_2006_A___H5N1__231251___Y:4.9E-4):4.9E-4):4.9E-4,H5av_1_buzzard_Bavaria_5_2006_A___H5N1__114625___Y:0.00145):4.9E-4,(H5av_1_duck_Hungary_11804_2006_A___H5N1__223062___Y:7.4E-4,H5av_1_goose_Hungary_14756_2006_A___H5N1__184081___Y:4.9E-4):7.4E-4):4.9E-4):4.9E-4,H5av_1_tufted_duck_Bavaria_26_2006_A___H5N1__237574___Y:7.4E-4):7.4E-4,H5av_1_swan_Bavaria_14_2006_A___H5N1__114641___Y:0.00216):4.9E-4,H5av_1_goosander_Bavaria_34_2006_A___H5N1__237592___Y:4.9E-4):7.4E-4,H5av_1_tufted_duck_Bavaria_9_2006_A___H5N1__114631___Y:7.5E-4):0.00288):4.9E-4,((((((((((H5av_1_chicken_Sudan_1784_10_2006_A___H5N1__46005___Y:4.9E-4,H5av_1_chicken_Sudan_2115_12_2006_A___H5N1__58700___Y:7.4E-4):4.9E-4,H5av_1_chicken_Sudan_2115_9_2006_A___H5N1__58681___Y:0.00146):4.9E-4,H5av_1_chicken_Sudan_1784_8_2006_A___H5N1__58662___Y:7.4E-4):0.00287,H5av_1_chicken_Ivory_Coast_1787_35_2006_A___H5N1__60657___Y:0.00145):4.9E-4,H5av_1_duck_Cote_d_Ivoire_1787_18_2006_A___H5N1__47167___Y:0.00146):4.9E-4,(H5av_1_guinea_fowl_Burkina_Faso_1347_20_2006_A___H5N1__126791___Y:7.4E-4,H5av_1_chicken_Nigeria_641_2006_A___H5N1__45948___Y:7.4E-4):4.9E-4):4.9E-4,H5av_1_chicken_Burkina_Faso_1347_16_2006_A___H5N1__126772___Y:4.9E-4):4.9E-4,(H5av_1_chicken_Ghana_3160_NAMRU3_2007_A___H5N1__118962___Y:0.00358,H5av_1_turkey_Ivory_Coast_4372_4_2006_A___H5N1__58776___Y:7.3E-4):0.00147):0.00146,H5av_1_chicken_Kurgan_3_2005_A___H5N1__101321___Y:0.00146):4.8E-4,((H5av_1_chicken_Crimea_08_2005_A___H5N1__105600___Y:0.00216,H5av_1_chicken_Kurgan_05_2005_A___H5N1__103026___Y:4.9E-4):4.8E-4,H5av_1_duck_Kurgan_08_2005_A___H5N1__103042___Y:0.00203):0.00146):6.0E-4):4.9E-4,(((((H5av_1_Chicken_Turkey_Mus_09rs2841_51_2006_A___H5N1__293927___Y:0.0,H5hum_Turkey_65596_2006_A___H5N1_118840___Y:0.0):4.9E-4,H5hum_Turkey_651242_2006_A___H5N1_118821___Y:7.4E-4):4.9E-4,H5hum_Iraq_755_2006_A___H5N1_124644___Y:0.00145):0.00145,(H5av_1_bar_headed_goose_Mongolia_1_05_A___H5N1__1270___Y:0.00497,H5av_1_whooper_swan_Mongolia_6_05_A___H5N1__1318___Y:4.9E-4):4.9E-4):4.9E-4,(((H5av_1_bar_headed_goose_Qinghai_6_2006_A___H5N1__171559___Y:7.5E-4,H5av_1_whooper_swan_Mongolia_3_05_A___H5N1__1286___Y:4.9E-4):4.9E-4,H5av_1_bar_headed_goose_Qinghai_3_2006_A___H5N1__171556___Y:7.5E-4):4.8E-4,H5av_1_duck_Mongolia_301_2001_A___H5N1__426159___Y:4.9E-4):4.9E-4):4.9E-4):7.4E-4,((((((((((((((((((H5av_1_chicken_Bangladesh_1151_11_2010_A___H5N1__283286___Y:4.9E-4,H5av_1_chicken_Bhutan_248015_2010_A___H5N1__317303___Y:7.4E-4):0.0029,H5av_1_chicken_Bangladeh_BL_499_2011_A___H5N1__476611___Y:0.00862):7.2E-4,(H5av_1_chicken_Bangladesh_0411_2010_A___H5N1__448086___Y:4.9E-4,H5av_1_chicken_Bangladesh_1012_2010_A___H5N1__448078___Y:7.4E-4):0.00215):4.8E-4,H5av_1_chicken_Bangladesh_BL_470_2010_A___H5N1__476623___Y:0.00749):0.00742,((((H5av_1_poultry_Bangladesh_11255_C_2011_A___H5N1__448134___Y:0.00216,H5hum_Bangladesh_5487_2011_A___H5N1_448094___Y:0.00146):0.00145,H5av_1_chicken_Bangladesh_31289_1_2011_A___H5N1__448126___Y:0.00431):0.00294,H5av_1_chicken_Bangladesh_1151_10_2010_A___H5N1__283275___Y:0.00143):0.00433,H5av_1_chicken_Bangladesh_1151_9_2010_A___H5N1__283270___Y:0.00501):4.9E-4):7.0E-4,H5av_1_chicken_West_Bengal_155505_2009_A___H5N1__287609___Y:0.00654):0.00249,((((H5av_1_duck_India_TR_NIV4396_2008_A___H5N1__221343___Y:4.9E-4,H5av_1_goose_Tripura_103596_2008_A___H5N1__295961___Y:7.5E-4):7.4E-4,H5av_1_chicken_West_Bengal_100879_2008_A___H5N1__287563___Y:4.9E-4):4.9E-4,((H5av_1_chicken_India_816720_2008_A___H5N1__1508925___Y:7.4E-4,H5av_1_crow_Assam_142119_2008_A___H5N1__255775___Y:4.9E-4):0.00145,H5av_1_chicken_India_AS_NIV15983_2008_A___H5N1__220310___Y:0.00289):0.00147):0.00403,((H5av_1_chicken_West_Bengal_239020_2010_A___H5N1__287686___Y:0.00216,H5av_1_chicken_West_Bengal_239022_2010_A___H5N1__287694___Y:7.4E-4):0.00294,H5av_1_chicken_India_241272_2010_A___H5N1__372249___Y:0.00214):0.01363):0.0014):4.9E-4,H5av_1_chicken_India_81890_2008_A___H5N1__438848___Y:0.00642):4.9E-4,((((((H5av_1_chicken_India_82544_2008_A___H5N1__438859___Y:4.9E-4,H5av_1_chicken_India_88761_2008_A___H5N1__1508901___Y:0.00358):4.9E-4,H5av_1_chicken_India_85459_2008_A___H5N1__438901___Y:4.9E-4):0.00145,H5av_1_chicken_West_Bengal_80995_2008_A___H5N1__184275___Y:0.00288):0.00216,H5av_1_chicken_India_82580_2008_A___H5N1__438867___Y:4.9E-4):0.00145,(((H5av_1_chicken_India_88765_2008_A___H5N1__1508917___Y:0.00427,H5av_1_chicken_India_81766_2008_A___H5N1__372257___Y:0.00498):4.9E-4,H5av_1_chicken_India_83093_2008_A___H5N1__438884___Y:0.00216):4.9E-4,H5av_1_chicken_India_81754_2008_A___H5N1__438840___Y:4.9E-4):4.9E-4):7.4E-4,H5av_1_chicken_India_100071_2008_A___H5N1__372241___Y:0.00717):4.9E-4):4.9E-4,((((H5av_1_chicken_India_WB_NIV92456_2009_A___H5N1__219318___Y:0.00146,H5av_1_chicken_Sikkim_151464_2009_A___H5N1__354418___Y:0.00427):4.9E-4,(H5av_1_chicken_West_Bengal_162642_2009_A___H5N1__287561___Y:7.4E-4,H5av_1_chicken_India_WB_NIV96526_2009_A___H5N1__219320___Y:0.00358):0.00146):4.9E-4,H5av_1_chicken_West_Bengal_148713_2009_A___H5N1__287633___Y:7.3E-4):0.00943,(H5av_1_chicken_India_88763_2008_A___H5N1__1508909___Y:4.9E-4,H5av_1_chicken_India_WB_NIV16915_2008_A___H5N1__221250___Y:0.00427):0.00503):0.00143):0.00216,((((((((((((((H5av_1_swan_Bavaria_9_2007_A___H5N1__237631___Y:7.4E-4,H5av_1_swan_Bavaria_8_2007_A___H5N1__237629___Y:7.4E-4):4.9E-4,H5av_1_greylag_goose__Bavaria_11_2007_A___H5N1__237633___Y:4.9E-4):4.9E-4,(H5av_1_swan_Bavaria_2_2007_A___H5N1__237615___Y:4.9E-4,H5av_1_swan_Bavaria_7_2007_A___H5N1__237627___Y:4.9E-4):7.4E-4):7.5E-4,H5av_1_swan_Bavaria_5_2007_A___H5N1__237623___Y:7.4E-4):7.4E-4,H5av_1_Canada_goose_Bavaria_4_2007_A___H5N1__237621___Y:7.4E-4):7.4E-4,H5av_1_mute_swan_Germany_R1359_07_A___H5N1__171729___Y:4.9E-4):4.9E-4,(H5av_1_chicken_Krasnodar_300_07_A___H5N1__125415___Y:4.9E-4,H5av_1_Cygnus_cygnus_Krasnodar_329_07_A___H5N1__126537___Y:0.00146):0.00216):7.4E-4,((H5av_1_domestic_goose_Germany_R1400_07_A___H5N1__171738___Y:4.9E-4,H5av_1_mute_swan_France_070203_2007_A___H5N1__184643___Y:0.00287):7.4E-4,H5av_1_great_crested_grebe_Germany_R1406_07_A___H5N1__171746___Y:0.00287):4.9E-4):4.9E-4,((((((H5av_1_chicken_Germany_R3294_2007_A___H5N1__171654___Y:7.4E-4,H5av_1_Peking_duck_Germany_R1959_2007_A___H5N1__171622___Y:0.00216):4.9E-4,H5av_1_domestic_duck_Germany_R2048_2007_A___H5N1__171760___Y:7.4E-4):4.9E-4,H5av_1_chicken_Germany_R3272_2007_A___H5N1__171646___Y:4.9E-4):4.9E-4,H5av_1_domestic_duck_Germany_R1772_2007_A___H5N1__171750___Y:0.00146):0.00146,H5av_1_great_crested_grebe_Sevastopol_11_173_2008_A___H5N1__1180558___Y:0.00357):4.9E-4,(((H5av_1_wild_duck_Bavaria_13_2007_A___H5N1__237637___Y:0.00287,H5av_1_wild_duck_Bavaria_12_2007_A___H5N1__237635___Y:4.9E-4):4.9E-4,H5av_1_duck_Nigeria_3724_2_2008_A___H5N1__161707___Y:0.00216):4.9E-4,(H5av_1_turkey_Poland_R3249_2007_A___H5N1__171606___Y:7.4E-4,H5av_1_common_pochard_Switzerland_WV4080110_2008_A___H5N1__240789___Y:0.00357):4.9E-4):4.9E-4):7.4E-4):7.4E-4,H5av_1_houbara_bustard_Saudi_Arabia_6732_1_2007_A___H5N1__222742___Y:0.00146):4.9E-4,H5av_1_saker_falcon_Kuwait_0286_2007_A___H5N1__222561___Y:4.9E-4):4.9E-4,((H5av_1_chicken_Kuwait_KISR7_2007_A___H5N1__132648___Y:4.5E-4,H5av_1_chicken_Kuwait_KISR8_2007_A___H5N1__132667___Y:4.9E-4):7.4E-4,H5av_1_chicken_Kuwait_KISR5_2007_A___H5N1__132610___Y:4.9E-4):0.00117):4.9E-4,H5av_1_chicken_Kuwait_KISR9_2007_A___H5N1__132686___Y:0.00146):0.00287,H5av_1_Chicken_Turkey_Batman_09rs2842_92_2007_A___H5N1__293951___Y:0.00146):4.9E-4):7.4E-4,(((H5av_1_chicken_Miyazaki_K11_2007_A___H5N1__993186___Y:4.9E-4,H5av_1_chicken_Okayama_T6_2007_A___H5N1__993178___Y:7.4E-4):4.9E-4,H5av_1_chicken_Miyazaki_H358_2007_A___H5N1__993090___Y:0.00145):0.00146,((H5av_1_chicken_West_Bengal_81760_2008_A___H5N1__287565___Y:0.00435,H5mam_pika_Qinghai_BI_2007_A___H5N1_222454___Y:0.00723):6.7E-4,H5av_1_duck_Omsk_1822_2006_A___H5N1__225107___Y:4.9E-4):4.9E-4):7.4E-4):4.9E-4,(((((H5av_1_chicken_Korea_IS2_2006_A___H5N1__126198___Y:7.4E-4,H5av_1_chicken_Korea_IS_2006_A___H5N1__225007___Y:4.9E-4):7.4E-4,H5av_1_chicken_Miyazaki_S749_2007_A___H5N1__993066___Y:7.5E-4):0.00358,H5av_1_common_goldeneye_Mongolia_12_2006_A___H5N1__2715___Y:0.00146):4.9E-4,(H5av_1_Grebe_Tyva_Tyv06_8_2006_A___H5N1__106372___Y:0.00216,H5av_1_whooper_swan_Mongolia_2_06_A___H5N1__1789___Y:0.00146):4.9E-4):4.9E-4,H5av_1_grebe_Tyva_Tyv06_1_2006_A___H5N1__106730___Y:7.4E-4):6.8E-4):7.4E-4,H5av_1_duck_Tuva_01_2006_A___H5N1__106338___Y:0.0042):8.1E-4,(((((((((H5av_1_chicken_Pakistan_SPVC_15_2008_A___H5N1__321380___Y:4.9E-4,H5av_1_chicken_Pakistan_SPVC_20_2008_A___H5N1__321382___Y:0.00357):4.9E-4,H5av_1_chicken_Pakistan_SPVC_7_2008_A___H5N1__321388___Y:7.4E-4):4.9E-4,H5av_1_chicken_Pakistan_Lhr_NARC_610_2008_A___H5N1__382224___Y:7.4E-4):0.00146,H5av_1_chicken_Rawalakot_NARC2441A_2006_A___H5N1__175678___Y:4.9E-4):4.9E-4,(H5av_1_bar_headed_goose_Qinghai_8_2006_A___H5N1__171561___Y:0.00147,H5av_1_goose_Lahore_Pakistan_NARC_3321_4_2006_A___H5N1__225132___Y:0.00216):4.9E-4):4.9E-4,H5av_1_chicken_Afghanistan_1573_65_2006_A___H5N1__58586___Y:4.9E-4):4.9E-4,(H5av_1_chicken_Afghanistan_1573_47_2006_A___H5N1__58567___Y:0.00146,H5av_1_chicken_Pakistan_NARC_228_2006_A___H5N1__321376___Y:0.00146):4.9E-4):4.9E-4,((((H5av_1_chicken_Pakistan_SPVC_1_2008_A___H5N1__321378___Y:4.9E-4,H5av_1_chicken_Pakistan_SPVC_8_2007_A___H5N1__321390___Y:0.00146):0.00145,H5av_1_peacock_Chakshahzad_NARC9238_2007_A___H5N1__222449___Y:0.00217):4.9E-4,H5av_1_crow_Peshawer_NARC7914_2007_A___H5N1__221861___Y:4.9E-4):4.9E-4,H5av_1_peacock_Mansehra_Pakistan_NARC_7558_02_2007_A___H5N1__222451___Y:0.00146):0.00146):7.5E-4,H5av_1_chicken_Afghanistan_1573_92_2006_A___H5N1__58605___Y:0.00146):7.4E-4):7.4E-4,(((((((H5av_1_bar_headed_goose_Qinghai_9_2006_A___H5N1__171562___Y:7.4E-4,H5av_1_chicken_Nandurbar_7972_2006_A___H5N1__313106___Y:7.4E-4):4.9E-4,H5av_1_chicken_India_NIV33491_06_A___H5N1__114992___Y:4.9E-4):4.9E-4,(H5av_1_chicken_Nandurbar_7979_2006_A___H5N1__354410___Y:4.9E-4,H5av_1_chicken_Surat_Gujrat_India_9257_2006_A___H5N1__225044___Y:0.00498):7.4E-4):0.00146,(H5av_1_cygnus_olor_Italy_742_2006_A___H5N1__105457___Y:7.4E-4,H5av_1_cygnus_olor_Italy_742_2006_A___H5N1__47718___Y:4.9E-4):7.4E-4):4.9E-4,(((((H5av_1_chicken_Rostov_864_07_A___H5N1__210037___Y:7.4E-4,H5av_1_pigeon_Rostov_on_Don_6_2007_A___H5N1__133613___Y:4.9E-4):4.9E-4,H5av_1_starling_Rostov_on_Don_39_2007_A___H5N1__133522___Y:7.4E-4):0.00426,(H5av_1_chicken_Domodedovo_MK_2007_A___H5N1__221739___Y:7.4E-4,H5av_1_chicken_Moscow_2_2007_A___H5N1__116131___Y:4.9E-4):0.00224):0.00142,H5av_1_chicken_Rostov_22_1_2007_A___H5N1__128391___Y:0.0021):4.9E-4,H5av_1_chicken_Russia_Krasnodar_2_2007_A___H5N1__132955___Y:0.00358):4.9E-4):4.9E-4,((H5hum_Azerbaijan_001_161_2006_A___H5N1_124654___Y:4.9E-4,H5hum_Azerbaijan_002_115_2006_A___H5N1_124656___Y:7.5E-4):0.00286,H5av_1_cygnus_cygnus_Iran_754_2006_A___H5N1__47110___Y:7.5E-4):4.9E-4):4.9E-4,((H5av_1_chicken_Krasnodar_01_2006_A___H5N1__105710___Y:0.00353,H5av_1_chicken_Krasnodar_123_06_A___H5N1__114839___Y:7.9E-4):0.00146,H5av_1_chicken_Mahachkala_05_2006_A___H5N1__105702___Y:0.00212):4.9E-4):7.4E-4):7.4E-4,H5av_1_chicken_Reshoty_02_2006_A___H5N1__225039___Y:0.00216):7.4E-4,((((H5av_1_wild_duck_Liaoning_8_2006_A___H5N1__276080___Y:7.4E-4,H5av_1_chicken_Liaoning_23_2005_A___H5N1__275808___Y:7.5E-4):4.9E-4,H5av_1_goose_Suzdalka_10_05_A___H5N1__114833___Y:4.9E-4):4.9E-4,(H5av_1_pied_megpie_Liaoning_7_2006_A___H5N1__276064___Y:7.4E-4,H5hum_Xinjiang_1_2006_A___H5N1_280127___Y:7.4E-4):4.9E-4):4.9E-4,((H5av_1_chicken_Tula_4_05_A___H5N1__114841___Y:0.00288,H5av_1_duck_Novosibirsk_02_05_A___H5N1__227149___Y:0.00358):7.4E-4,H5av_1_chicken_Suzdalka_06_05_A___H5N1__114829___Y:4.9E-4):4.9E-4):4.9E-4):4.9E-4):4.9E-4,(((((((((((((((((H5av_1_chicken_Nigeria_OG10_2007_A___H5N1__160909___Y:4.9E-4,H5av_1_chicken_Nigeria_OG5_2007_A___H5N1__160907___Y:4.9E-4):4.9E-4,H5av_1_chicken_Nigeria_OG2_2007_A___H5N1__160905___Y:0.00146):0.00146,(H5av_1_chicken_Benin_6693_16_2007_A___H5N1__152010___S:0.00286,H5av_1_chicken_Benin_6693_1_2007_A___H5N1__156787___Y:4.9E-4):0.00215):7.4E-4,(H5av_1_chicken_Nigeria_1071_9_2007_A___H5N1__124832___Y:0.00147,H5av_1_chicken_Nigeria_LAG6_2007_A___H5N1__160908___Y:0.00358):7.4E-4):0.00145,(H5av_1_chicken_Nigeria_1071_10_2007_A___H5N1__124850___Y:0.00358,H5hum_Nigeria_6e_07_A___H5N1_124735___Y:0.00287):4.9E-4):4.9E-4,((((H5av_1_chicken_Nigeria_BA211_2006_A___H5N1__14082___Y:0.00716,H5av_1_chicken_Nigeria_1047_62_2006_A___H5N1__47471___Y:0.00216):4.9E-4,H5av_1_chicken_Nigeria_1047_34_2006_A___H5N1__47509___Y:0.00146):4.9E-4,(H5av_1_guinea_fowl_Nigeria_957_12_2006_A___H5N1__48060___Y:4.9E-4,H5av_1_chicken_Nigeria_1047_8_2006_A___H5N1__47414___Y:0.00216):7.4E-4):4.9E-4,(H5av_1_ostrich_Nigeria_1047_25_2006_A___H5N1__47433___Y:4.9E-4,H5av_1_chicken_Niger_2130_7_2006_A___H5N1__156743___Y:7.4E-4):4.9E-4):4.9E-4):4.9E-4,(((((H5av_1_duck_Saudi_Arabia_6732_7_2007_A___H5N1__154514___Y:4.9E-4,H5av_1_chicken_Saudi_Arabia_6732_18_2007_A___H5N1__154530___Y:4.9E-4):4.9E-4,H5av_1_turkey_Saudi_Arabia_6732_6_2007_A___H5N1__142350___Y:0.00145):7.4E-4,H5av_1_falcon_Saudi_Arabia_D1936_2007_A___H5N1__166054___Y:0.00215):0.00216,H5av_1_chicken_Saudi_Arabia_6732_4_2007_A___H5N1__154506___Y:4.9E-4):7.4E-4,H5av_1_ostrich_Saudi_Arabia_6732_3_2007_A___H5N1__154498___Y:4.9E-4):0.00498):7.4E-4,H5av_1_duck_Niger_914_2006_A___H5N1__47699___Y:4.9E-4):4.9E-4,((((((H5av_1_chicken_Togo_4106_4_2007_A___H5N1__156765___Y:0.00216,H5av_1_avian_Togo_3618_10_2007_A___H5N1__156757___Y:7.4E-4):4.9E-4,H5av_1_chicken_Togo_4106_1_2007_A___H5N1__151976___Y:7.4E-4):4.9E-4,H5av_1_chicken_Togo_4501_7_2008_A___H5N1__167281___Y:0.01002):0.00787,H5av_1_chicken_Nigeria_1047_54_2006_A___H5N1__47452___Y:7.5E-4):7.4E-4,H5av_1_duck_Niger_2090_2006_A___H5N1__1067634___Y:0.00146):7.4E-4,H5av_1_chicken_Nigeria_1047_30_2006_A___H5N1__47490___Y:7.4E-4):4.9E-4):7.4E-4,H5av_1_chicken_Omsk_14_05_A___H5N1__114831___Y:7.4E-4):4.9E-4,(((((H5av_1_bar_headed_goose_Qinghai_1_HVRI_2006_A___H5N1__275696___Y:0.00241,H5av_1_great_cormorant_Tibet_12_2006_A___H5N1__276056___Y:0.00405):0.0017,H5av_1_bar_headed_goose_Tibet_8_2006_A___H5N1__275712___Y:0.00238):0.00312,H5av_1_Cygnus_olor_Astrakhan_Ast05_2_5_2005_A___H5N1__101821___Y:5.0E-4):4.9E-4,H5av_1_bar_headed_goose_Qinghai_3_2005_A___H5N1__275704___Y:0.00145):4.9E-4,H5av_1_Cygnus_olor_Astrakhan_Ast05_2_1_2005_A___H5N1__102619___Y:7.4E-4):4.9E-4):4.9E-4,((((((((H5av_1_great_crested_grebe_Denmark_7498_2006_A___H5N1__241650___Y:7.4E-4,H5av_1_buzzard_Denmark_6370_06_A___H5N1__116250___Y:0.00145):4.9E-4,H5mam_stone_marten_Germany_R747_2006_A___H5N1_14280___Y:7.4E-4):4.9E-4,(H5mam_cat_Germany_606_2006__A___H5N1_105571___Y:7.4E-4,H5av_1_whooper_swan_Denmark_7224_06_A___H5N1__116260___Y:0.00145):4.9E-4):4.9E-4,(H5av_1_tufted_duck_Denmark_6540_2006_A___H5N1__241675___Y:7.4E-4,H5av_1_tufted_duck_Denmark_6431_2006_A___H5N1__241723___Y:4.9E-4):4.9E-4):4.9E-4,H5av_1_grey_lag_goose_Denmark_6692_06_A___H5N1__116252___Y:0.00145):4.9E-4,H5av_1_hawk_Poland_937_138V08_2006_A___H5N1__156831___Y:7.4E-4):7.4E-4,H5av_1_Bar_headed_goose_Qinghai_1A_2005_A___H5N1__227593___Y:7.4E-4):4.9E-4,((H5av_1_Cygnus_olor_Astrakhan_Ast05_2_8_2005_A___H5N1__102662___Y:4.9E-4,H5av_1_Cygnus_olor_Astrakhan_Ast05_2_9_2005_A___H5N1__102674___Y:4.9E-4):4.9E-4,H5av_1_goose_Krasnoozerskoe_627_05_A___H5N1__114835___Y:0.00287):7.4E-4):4.9E-4):4.9E-4,H5av_1_Bar_headed_Goose_Qinghai_65_05_A___H5N1__97295___Y:7.4E-4):4.9E-4,(((H5av_1_Great_Black_headed_Gull_Qinghai_2_05_A___H5N1__97279___Y:7.4E-4,H5av_1_grebe_Novosibirsk_29_2005_A___H5N1__99671___Y:0.00146):4.9E-4,H5av_1_Bar_headed_Goose_Qinghai_12_05_A___H5N1__97293___Y:7.4E-4):4.9E-4,(H5av_1_Bar_headed_goose_Qinghai_1_2005_A___H5N1__426155___Y:4.9E-4,H5av_1_Cygnus_olor_Caspian_Sea_2006_A___H5N1__263406___Y:0.00146):4.9E-4):4.9E-4):4.9E-4,(H5av_1_Cygnus_olor_Astrakhan_Ast05_2_4_2005_A___H5N1__101773___Y:4.9E-4,H5av_1_Cygnus_olor_BIH_1_2006_A___H5N1__232376___Y:0.00145):7.4E-4):4.9E-4,((H5av_1_bar_headed_goose_Qinghai_4_2006_A___H5N1__171557___Y:0.00146,H5av_1_Cygnus_olor_Astrakhan_Ast05_2_2_2005_A___H5N1__101485___Y:4.9E-4):4.9E-4,H5av_1_Cygnus_olor_Astrakhan_Ast05_2_10_2005_A___H5N1__103006___Y:4.9E-4):4.9E-4):4.9E-4,((H5av_1_mute_swan_Hungary_3472_2006_A___H5N1__184097___Y:8.8E-4,H5av_1_duck_Novosibirsk_56_2005_A___H5N1__99673___Y:0.00344):0.00146,H5av_1_cygnus_olor_Croatia_1_2005_A___H5N1__47205___Y:8.9E-4):5.9E-4):7.4E-4):0.00287,H5av_1_duck_Eastern_China_58_2005_A___H5N1__132394___Y:0.00426):7.4E-4,(H5mam_raccoon_dog_Shandong_sd1_2005_A___H5N1_227433___Y:0.0036,H5mam_tiger_Shanghai_01_2005_A___H5N1_140809___Y:0.00217):7.3E-4):0.00146,H5av_1_Chicken_Jiangxi_25_2004_A___H5N1__164733___Y:0.00287):0.00145,((((((((H5av_1_duck_Korea_ESD1_03_A___H5N1__24649___Y:4.9E-4,H5av_1_chicken_Korea_ES_03_A___H5N1__235107___Y:0.00216):7.3E-4,H5av_1_magpie_Korea_Y_S_M1_2004_A___H5N1__229551___Y:4.9E-4):4.9E-4,H5av_1_chicken_Oita_8_2004_A___H5N1__1085___Y:0.00146):7.4E-4,H5av_1_chicken_Yamaguchi_7_2004_A___H5N1__1067___Y:0.00285):4.9E-4,H5av_1_crow_Osaka_1660_2004_A___H5N1__993106___Y:0.00145):7.4E-4,H5av_1_crow_Osaka_102_2004_A___H5N1__1139___Y:0.00356):4.9E-4,(((H5av_1_crow_Kyoto_907_2004_A___H5N1__993042___Y:7.4E-4,H5av_1_crow_Kyoto_53_2004_A___H5N1__1121___Y:7.3E-4):4.9E-4,H5av_1_chicken_Kagawa_865_2004_A___H5N1__993138___Y:4.9E-4):4.9E-4,H5av_1_crow_Kyoto_36_2004_A___H5N1__993162___Y:7.4E-4):0.00145):0.0029,H5av_1_goose_Jilin_hb_2003_A___H5N1__235177___Y:0.0043):7.1E-4):4.9E-4,(((H5av_1_chicken_Shantou_3744_2003_A___H5N1__135790___Y:4.9E-4,H5av_1_Ck_ST_4231_2003_A___H5N1__23113___Y:7.4E-4):0.00216,H5av_1_chicken_Guangdong_174_04_A___H5N1__21803___Y:0.00359):7.3E-4,H5av_1_duck_Hubei_wq_2003_A___H5N1__235138___Y:0.00216):7.4E-4):4.9E-4,(((((H5av_1_chicken_Hubei_wo_2003_A___H5N1__235003___Y:4.9E-4,H5mam_swine_Anhui_cb_2004_A___H5N1_228840___Y:0.00145):0.00146,H5av_1_chicken_Hubei_wj_1997_A___H5N1__239103___Y:7.4E-4):0.00332,H5av_1_blackbird_Hunan_1_2004_A___H5N1__25074___Y:0.00314):0.00425,H5av_1_tree_sparrow_Henan_2_2004_A___H5N1__25082___Y:0.00972):0.00476,H5av_1_duck_Eastern_China_304_2002_A___H5N1__132360___Y:4.8E-4):7.4E-4):7.4E-4,H5av_1_Mallard_Huadong_Y_2003_A___H5N1__235196___Y:0.00356):4.9E-4,(((((((((((((((H5av_1_chicken_China_E93_2012_A___H5N1__1062214___Y:0.00145,H5av_1_chicken_China_E96_2012_A___H5N1__1062215___Y:0.00146):0.00216,(H5av_1_Chicken_Shandong_J02_2009_A___H5N1__553231___Y:0.00357,H5av_1_wild_duck_Shandong_1_2011_A___H5N1__475565___Y:0.00145):7.3E-4):4.9E-4,H5av_1_Chicken_Shandong_J03_2009_A___H5N1__553283___Y:0.00425):7.4E-4,((H5av_1_chicken_Gansu_6_2012_A___H5N1__837482___Y:4.9E-4,H5av_1_chicken_Ningxia_222_2012_A___H5N1__476660___Y:4.9E-4):0.00357,H5av_1_chicken_Liaoning_S4092_2011_A___H5N1__837505___Y:0.00145):4.9E-4):4.9E-4,H5av_1_Chicken_Shandong_J05_2009_A___H5N1__553299___Y:0.00426):4.8E-4,H5av_1_Chicken_Shandong_J04_2009_A___H5N1__553291___Y:0.00478):0.00149,H5av_1_chicken_Vietnam_NCVD_1104_2013_A___H5N1__898791___Y:0.00766):0.01552,H5av_1_chicken_Vietnam_NCVD_093_2008_A___H5N1__349949___Y:0.005):7.6E-4,H5av_1_chicken_Hebei_A_8_2009_A___H5N1__275752___Y:0.00566):0.00177,(((H5mam_swine_Jiangsu_1_2008_A___H5N1_463683___Y:0.0064,H5av_1_chicken_Shanxi_QX2_2009_A___H5N1__339379___Y:7.4E-4):4.9E-4,H5av_1_chicken_Huadong_4_2008_A___H5N1__297553___Y:0.00145):7.4E-4,H5av_1_chicken_Jiangsu_18_2008_A___H5N1__275792___Y:0.00216):4.9E-4):0.00443,H5av_1_chicken_Shandong_A_1_2009_A___H5N1__275840___Y:0.01636):0.00403,H5hum_Jiangxi_1_2005_A___H5N1_337948___Y:0.00681):0.00403,((((((H5av_1_chicken_Xinjiang_27_2006_A___H5N1__275904___Y:0.00145,H5av_1_chicken_Xinjiang_28_2006_A___H5N1__275912___Y:7.4E-4):0.00145,(H5av_1_chicken_Xinjiang_53_2005_A___H5N1__275920___Y:4.9E-4,H5av_1_chicken_Xinjiang_67_2005_A___H5N1__275936___Y:4.9E-4):4.9E-4):0.00431,(H5av_1_chicken_Pyigyitagon_204_2006_A___H5N1__408120___Y:0.00216,H5av_1_goose_Yunnan_5539_2005_A___H5N1__111997___Y:7.5E-4):0.00429):0.00142,H5av_1_goose_Yunnan_3644_2005_A___H5N1__112219___Y:0.00356):4.9E-4,H5av_1_domestic_Mallard_duck_Hunan_67_2005_A___H5N1__227101___Y:4.9E-4):7.4E-4,(((H5av_1_chicken_Xinjiang_54_2005_A___H5N1__275928___Y:0.00422,H5av_1_chicken_Xinjiang_68_2005_A___H5N1__275944___Y:0.00356):4.9E-4,H5av_1_chicken_Xinjiang_78_2005_A___H5N1__275952___Y:4.9E-4):4.8E-4,(H5av_1_chicken_Xinjiang_17_2005_A___H5N1__275896___Y:0.00152,H5av_1_chicken_Xinjiang_16_2005_A___H5N1__275888___Y:0.00492):0.00216):0.0021):0.00146):7.3E-4,((((((((((((((H5av_1_chicken_Vietnam_NCVD_04_2008_A___H5N1__349875___Y:0.00173,H5av_1_chicken_Vietnam_NCVD_05_2008_A___H5N1__349882___Y:0.00192):0.00216,H5av_1_chicken_Vietnam_NCVD_03_2008_A___H5N1__349847___Y:0.0012):4.9E-4,H5av_1_chicken_Vietnam_NCVD_03_2008_A___H5N1__622495___Y:4.9E-4):4.9E-4,H5av_1_chicken_Vietnam_NCVD_swab276_2008_A___H5N1__350484___Y:0.00426):0.00703,H5av_1_chicken_Shanxi_10_2006_A___H5N1__275864___Y:0.00445):0.00241,H5av_1_chicken_Vietnam_NCVD_03_08_2008_A___H5N1__559156___Y:0.00606):0.003,(H5av_1_chicken_Liaoning_A_11_2006_A___H5N1__275824___Y:0.00653,H5av_1_chicken_Sheny_0606_2008_A___H5N1__376259___Y:0.00792):0.00166):4.9E-4,((H5av_1_chicken_Liaoning_A_1_2007_A___H5N1__275816___Y:0.00427,H5av_1_chicken_Hebei_706_2005_A___H5N1__168682___Y:0.00144):4.9E-4,H5av_1_Mallard_Huadong_hn_2005_A___H5N1__227303___Y:0.00198):0.00216):8.9E-4,H5av_1_chicken_Shandong_A_10_2006_A___H5N1__275848___Y:0.01834):7.6E-4,(((H5av_1_chicken_Henan_A_7_2006_A___H5N1__275760___Y:0.00497,H5av_1_chicken_Ningxia_24_2006_A___H5N1__275832___Y:0.00357):4.9E-4,(H5av_1_chicken_Shanxi_2_2006_A___H5N1__106744___Y:0.0093,H5av_1_chicken_Shandong_A_5_2006_A___H5N1__275856___Y:0.00642):4.9E-4):7.2E-4,H5av_1_chicken_Hebei_126_2005_A___H5N1__168672___Y:0.00289):0.00288):7.6E-4,H5av_1_chicken_Hebei_102_2005_A___H5N1__168675___Y:7.5E-4):0.00215,H5av_1_chicken_Hebei_326_2005_A___H5N1__101667___Y:7.4E-4):0.00717,H5hum_Beijing_01_2003_A___H5N1_117859___Y:7.4E-4):6.9E-4,H5av_1_chicken_Jilin_hf_2002_A___H5N1__235815___Y:0.01154):0.00221):0.00223,H5av_1_chicken_Jilin_xv_2002_A___H5N1__235840___Y:0.00349):0.00146):0.0021,((((H5av_1_Dk_HN_101_2004_A___H5N1__23105___Y:7.4E-4,H5av_1_duck_Hunan_733_2004_A___H5N1__135999___Y:0.00145):7.4E-4,H5av_1_Dk_HN_5806_2003_A___H5N1__23103___Y:0.00358):0.00147,(H5av_1_duck_Hunan_533_2004_A___H5N1__135980___Y:0.00431,H5av_1_duck_Hunan_70_2004_A___H5N1__276016___Y:0.00657):0.00213):7.1E-4,H5av_1_chicken_Guangdong_191_04_A___H5N1__25015___Y:0.0036):0.00573):4.9E-4,((((((((((H5av_1_chicken_Yunnan_207_2004_A___H5N1__136436___Y:7.4E-4,H5av_1_duck_Hunan_69_2004_A___H5N1__276008___Y:0.00643):7.5E-4,H5av_1_duck_Yunnan_6603_2003_A___H5N1__136360___Y:4.9E-4):7.4E-4,H5av_1_chicken_Yunnan_6885_2003_A___H5N1__136398___Y:4.9E-4):4.9E-4,H5av_1_chicken_Yunnan_6957_2003_A___H5N1__136417___Y:7.4E-4):4.9E-4,H5av_1_Dk_YN_6255_2003_A___H5N1__23119___Y:7.4E-4):7.4E-4,H5av_1_duck_Yunnan_5090_2003_A___H5N1__136265___Y:4.9E-4):4.9E-4,((H5av_1_duck_Yunnan_426_2004_A___H5N1__136455___Y:7.4E-4,H5av_1_duck_Yunnan_522_2004_A___H5N1__136493___Y:4.9E-4):7.4E-4,H5av_1_chicken_Yunnan_6797_2003_A___H5N1__136379___Y:0.00146):7.4E-4):0.00297,H5av_1_Chicken_Yunnan_493_05_A___H5N1__97301___Y:0.01237):6.1E-4,((((H5av_1_chicken_Guangdong_1_2005_A___H5N1__175353___Y:0.00358,H5av_1_Quail_Shantou_911_05_A___H5N1__97305___Y:7.4E-4):0.0029,(H5av_1_Goose_Shantou_1621_05_A___H5N1__97307___Y:0.00363,H5av_1_duck_Hunan_1204_2006_A___H5N1__112205___Y:0.00936):6.7E-4):0.00289,(H5av_1_peregrine_falcon_HK_D0028_2004_A___H5N1__23101___Y:0.00426,H5av_1_goose_Guangdong_72_2004_A___H5N1__276040___Y:0.00287):4.9E-4):0.00216,H5av_1_Ck_HK_WF157_2003_A___H5N1__23091___Y:0.00287):0.00291):0.00147,(H5av_1_chicken_jiyuan_1_03__A___H5N1__99360___Y:0.00216,H5av_1_chicken_zhengzhou_1_02__A___H5N1__99362___Y:0.00146):0.00147):0.00216):4.8E-4):7.2E-4,((((((((((((((((((((((((((((((((((((((((((((((((((((((((((((((((((((((((((H5av_1_quail_Vietnam_NCVD_3789_2013_A___H5N1__898159___Y:0.00216,H5hum_Vietnam_14012902_2014_A___H5N1_624924___Y:0.00358):4.9E-4,H5av_1_quail_Vietnam_NCVD_3793_2013_A___H5N1__898193___Y:4.9E-4):4.9E-4,H5av_1_quail_Vietnam_NCVD_3790_2013_A___H5N1__898165___Y:0.00145):0.00288,H5hum_Cambodia_X0828324_2013_A___H5N1_1328388___Y:4.9E-4):4.9E-4,((H5av_1_duck_Cambodia_1281W40M3_2013_A___H5N1__497954___Y:7.4E-4,H5hum_Cambodia_X1107305_2013_A___H5N1_537658___Y:0.00146):7.5E-4,H5hum_Cambodia_Y0307302_2014_A___H5N1_956108___Y:0.00287):7.4E-4):7.4E-4,(H5hum_Vietnam_VP13_28H_2013_A___H5N1_1328392___Y:7.4E-4,H5hum_Vietnam_VP39_2013_A___H5N1_639613___Y:7.3E-4):4.9E-4):4.9E-4,((H5av_1_chicken_DongNai_0182_2013_A___H5N1__775059___Y:0.00145,H5av_1_chicken_Vietnam_NCVD_3798_2013_A___H5N1__898203___Y:4.9E-4):7.4E-4,H5av_1_quail_Vietnam_NCVD_3791_2013_A___H5N1__898172___Y:7.4E-4):4.9E-4):4.9E-4,H5av_1_chicken_Vietnam_NCVD_3800_2013_A___H5N1__898212___Y:0.00217):4.9E-4,H5mam_tiger_Vietnam_NCVD_3797_2013_A___H5N1_898200___Y:0.0014):7.4E-4,H5hum_Cambodia_X0628313_2013_A___H5N1_531268___Y:0.00281):4.8E-4,H5mam_civet_cat_Cambodia_X0313307_2013_A___H5N1_542902___Y:0.00358):4.9E-4,H5av_1_duck_Cambodia_X0220302_2013_A___H5N1__542885___Y:7.4E-4):4.9E-4,((H5av_1_duck_Cambodia_191W5M4_2013_A___H5N1__542860___Y:0.00146,H5av_1_duck_Cambodia_587W16M1_2013_A___H5N1__587510___Y:7.4E-4):7.4E-4,H5av_1_duck_Cambodia_250W7M1_2013_A___H5N1__542867___Y:0.00145):4.9E-4):4.9E-4,(((((((((((H5hum_Cambodia_X0810301_2013_A___H5N1_485589___Y:0.00287,H5hum_Cambodia_X0817302_2013_A___H5N1_531296___Y:0.00289):7.3E-4,H5hum_Cambodia_X1024307_2013_A___H5N1_531334___Y:0.00216):4.9E-4,(H5hum_Cambodia_X0808305_2013_A___H5N1_531276___Y:7.4E-4,H5av_1_chicken_Cambodia_X0815303_2013_A___H5N1__531290___Y:4.9E-4):4.9E-4):4.9E-4,H5hum_Cambodia_X1030304_2013_A___H5N1_497962___Y:7.4E-4):0.00145,H5hum_Cambodia_X0207301_2013_A___H5N1_1328389___Y:0.00145):4.9E-4,H5hum_Cambodia_X0913301_2013_A___H5N1_531318___Y:0.00145):7.4E-4,H5av_1_chicken_Cambodia_X0305302_2013_A___H5N1__542908___Y:0.00216):4.9E-4,H5hum_Cambodia_X0219301_2013_A___H5N1_542838___Y:0.00146):4.9E-4,(H5av_1_duck_Cambodia_33W2M3_2013_A___H5N1__542846___Y:7.4E-4,H5hum_Cambodia_X0215301_2013_A___H5N1_542842___Y:7.4E-4):4.9E-4):4.9E-4,H5av_1_chicken_Cambodia_X0218304_2013_A___H5N1__542883___Y:4.9E-4):4.9E-4,(((H5hum_Cambodia_Y0208301_2014_A___H5N1_954437___Y:0.00357,H5hum_Cambodia_X0125302_2013_A___H5N1_485583___Y:0.00146):4.9E-4,H5av_1_chicken_Cambodia_X0218303_2013_A___H5N1__542881___Y:0.00216):4.9E-4,H5av_1_duck_Vietnam_NCVD_3116_2013_A___H5N1__898131___Y:7.4E-4):4.9E-4):4.9E-4):4.9E-4,H5av_1_duck_Cambodia_143W4M4_2013_A___H5N1__542852___Y:0.00145):4.9E-4,H5av_1_duck_Cambodia_59W3M1_2013_A___H5N1__542848___Y:0.00145):4.9E-4,H5av_1_duck_Cambodia_X0124311_2013_A___H5N1__542879___Y:0.00133):7.4E-4,H5av_1_chicken_Cambodia_X0124310_2013_A___H5N1__542875___Y:6.2E-4):4.9E-4,H5av_1_duck_Cambodia_11W2M1_2013_A___H5N1__542844___Y:0.00286):7.2E-4,H5hum_Cambodia_X0123311_2013_A___H5N1_542806___Y:0.00217):0.00289,(H5av_1_chicken_Vietnam_NCVD_2750_2013_A___H5N1__898761___Y:0.00498,H5av_1_muscovy_duck_Vietnam_OIE_0043_2012_A___H5N1__381892___Y:4.9E-4):4.9E-4):4.9E-4,H5av_1_duck_Vietnam_OIE_3038_2012_A___H5N1__413968___Y:0.00216):4.9E-4,((H5av_1_chicken_Cambodia_W0530391_2012_A___H5N1__542938___Y:0.0,H5hum_Vietnam_VP12_3_2012_A___H5N1_460328___Y:0.0):4.9E-4,H5hum_Cambodia_W0526301_2012_A___H5N1_542924___Y:0.00146):4.9E-4):7.4E-4,((((((((((H5av_1_duck_Vietnam_NCVD_2721_2013_A___H5N1__898688___Y:4.9E-4,H5av_1_duck_Vietnam_NCVD_2722_2013_A___H5N1__898696___Y:7.5E-4):0.00145,H5av_1_duck_Vietnam_NCVD_3804_2013_A___H5N1__898228___Y:0.00498):4.9E-4,(H5av_1_duck_Vietnam_NCVD_0193_2012_A___H5N1__898851___Y:0.00147,H5av_1_duck_Vietnam_NCVD_3801_2013_A___H5N1__898220___Y:0.00289):7.3E-4):4.9E-4,(H5av_1_duck_Vietnam_NCVD_A3799_2013_A___H5N1__898541___Y:0.00216,H5av_1_duck_Vietnam_R7_05_0158_2013_A___H5N1__898549___Y:0.00433):0.00359):0.0027,(H5av_1_duck_Vietnam_ST1490_1_2012_A___H5N1__840468___Y:7.4E-4,H5av_1_duck_Vietnam_ST1491_1_2012_A___H5N1__840448___Y:4.9E-4):0.00287):9.5E-4,H5av_1_duck_Viet_Nam_ST_1550_2_2012_A___H5N1__1580388___Y:0.00641):7.4E-4,H5av_1_chicken_Vietnam_NCVD_1148_2011_A___H5N1__425834___Y:0.00215):4.9E-4,H5av_1_chicken_Vietnam_NCVD_1188_2012_A___H5N1__425663___Y:0.0057):7.4E-4,H5av_1_chicken_Vietnam_NCVD_1192_2012_A___H5N1__425207___Y:0.00216):7.3E-4,H5av_1_duck_Vietnam_NCVD_0139_2013_A___H5N1__898827___Y:0.00791):4.9E-4):0.00146,(H5av_1_chicken_Vietnam_NCVD_KA42_2012_A___H5N1__559129___Y:0.00291,H5av_1_duck_Vietnam_NCVD_2153_2012_A___H5N1__898647___Y:0.0079):7.1E-4):7.4E-4,((((((((H5av_1_chicken_Cambodia_083LC_2011_A___H5N1__361785___Y:7.4E-4,H5av_1_duck_Cambodia_083D1_2011_A___H5N1__361777___Y:4.9E-4):0.00146,H5av_1_duck_Cambodia_072D6_2011_A___H5N1__361762___Y:4.9E-4):4.9E-4,((H5av_1_heron_Cambodia_TM068_2011_A___H5N1__360027___Y:4.9E-4,H5av_1_marabou_stork_Cambodia_TM068_2011_A___H5N1__360037___Y:7.4E-4):0.00146,H5av_1_duck_Cambodia_072D1_2011_A___H5N1__360044___Y:4.9E-4):4.9E-4):4.9E-4,(H5hum_Cambodia_W0112303_2012_A___H5N1_361796___Y:0.00215,H5hum_Cambodia_W0329318_2012_A___H5N1_542916___Y:0.00146):7.4E-4):0.00142,(((H5av_1_duck_Vietnam_NCVD_1279_2012_A___H5N1__425119___Y:0.00146,H5av_1_duck_Vietnam_NCVD_1276_2012_A___H5N1__425455___Y:7.4E-4):4.9E-4,H5av_1_chicken_Vietnam_NCVD_1277_2012_A___H5N1__424759___Y:0.00145):0.00284,H5hum_Cambodia_V0203306_2011_A___H5N1_341490___Y:4.9E-4):0.00287):4.9E-4,H5av_1_chicken_Cambodia_008LC1_2011_A___H5N1__341492___Y:0.00357):4.9E-4,(H5av_1_chicken_Vietnam_NCVD_878_2011_A___H5N1__424353___Y:7.4E-4,H5hum_Cambodia_V0417301_2011_A___H5N1_341487___Y:0.00215):4.9E-4):4.9E-4,H5hum_Cambodia_V0219301_2011_A___H5N1_341489___Y:0.00146):4.9E-4):0.00216,((H5av_1_duck_Cambodia_PV027D1_2010_A___H5N1__341495___Y:7.4E-4,H5av_1_chicken_Cambodia_TKCMB1F_2010_A___H5N1__341499___Y:0.00145):4.9E-4,H5hum_Cambodia_U0417030_2010_A___H5N1_341491___Y:4.9E-4):4.9E-4):4.9E-4,(((H5av_1_chicken_Vietnam_NCVD_883_2011_A___H5N1__425591___Y:0.00146,H5av_1_chicken_Vietnam_NCVD_A675_2011_A___H5N1__559159___Y:0.00289):4.9E-4,(H5av_1_chicken_Vietnam_NCVD_775_2011_A___H5N1__425479___Y:0.00291,H5av_1_chicken_Vietnam_NCVD_780_2011_A___H5N1__425519___Y:0.00289):4.8E-4):0.00358,H5av_1_duck_Vietnam_ST0970_2009_A___H5N1__398901___Y:0.00469):4.9E-4):0.00146,((((H5av_1_duck_Vietnam_NCVD_366_2009_A___H5N1__350792___Y:4.9E-4,H5av_1_duck_Vietnam_NCVD_371_2009_A___H5N1__350848___Y:4.9E-4):4.9E-4,H5av_1_duck_Vietnam_NCVD_361_2009_A___H5N1__350785___Y:0.00146):7.4E-4,H5av_1_duck_Vietnam_NCVD_368_2009_A___H5N1__350862___Y:7.4E-4):4.9E-4,H5av_1_duck_Vietnam_NCVD_362_2009_A___H5N1__350799___Y:4.9E-4):5.0E-4):0.0017,((H5av_1_duck_Vietnam_NCVD_364_2009_A___H5N1__350813___Y:7.4E-4,H5av_1_duck_Vietnam_NCVD_365_2009_A___H5N1__350820___Y:7.4E-4):0.00146,(H5av_1_chicken_Vietnam_NCVD_369_2009_A___H5N1__350080___Y:4.9E-4,H5av_1_duck_Vietnam_NCVD_370_2009_A___H5N1__350841___Y:7.4E-4):0.00216):7.5E-4):7.4E-4,H5av_1_chicken_Vietnam_NCVD_380_2009_A___H5N1__350066___Y:0.00145):4.9E-4,H5av_1_chicken_Vietnam_NCVD_425_2009_A___H5N1__348803___Y:0.00147):0.00127,H5av_1_chicken_Vietnam_DT382_2008_A___H5N1__398898___Y:0.00232):7.3E-4,(((((((((((H5av_1_chicken_Vietnam_NCVD_876_2011_A___H5N1__424791___Y:4.9E-4,H5av_1_duck_Vietnam_NCVD_1280_2012_A___H5N1__425463___Y:0.00287):0.00145,H5hum_Cambodia_V0606321_2011_A___H5N1_341486___Y:0.00146):4.9E-4,H5av_1_duck_Vietnam_OIE_0062_2012_A___H5N1__376145___Y:0.00866):4.9E-4,((H5av_1_chicken_Vietnam_NCVD_779_2011_A___H5N1__425087___Y:4.9E-4,H5av_1_chicken_Vietnam_NCVD_882_2011_A___H5N1__425583___Y:0.00146):7.4E-4,H5av_1_chicken_Vietnam_NCVD_880_2011_A___H5N1__424799___Y:4.9E-4):4.9E-4):4.9E-4,(H5av_1_chicken_Vietnam_NCVD_1224_2012_A___H5N1__425263___Y:0.00146,H5av_1_chicken_Vietnam_NCVD_1225_2012_A___H5N1__425359___Y:0.00428):7.4E-4):0.00146,(H5av_1_chicken_Vietnam_NCVD_879_2011_A___H5N1__425575___Y:0.00146,H5av_1_duck_Vietnam_NCVD_784_2010_A___H5N1__424751___Y:0.005):0.00146):4.9E-4,(((H5av_1_chicken_Vietnam_NCVD_881_2011_A___H5N1__424807___Y:7.4E-4,H5hum_Vietnam_C076H_2012_A___H5N1_1328393___Y:0.00571):4.9E-4,H5hum_Cambodia_V0401301_2011_A___H5N1_341488___Y:0.00145):4.9E-4,H5av_1_duck_Vietnam_NCVD_827_2011_A___H5N1__425095___Y:0.00146):0.00216):7.6E-4,((H5av_1_muscovy_duck_Vietnam_OIE_559_2011_A___H5N1__321746___Y:0.00146,H5av_1_chicken_Vietnam_NCVD_2716_2013_A___H5N1__898663___Y:0.0086):7.5E-4,(H5av_1_chicken_Vietnam_NCVD_776_2011_A___H5N1__425071___Y:0.00426,H5av_1_chicken_Vietnam_NCVD_777_2011_A___H5N1__425511___Y:4.9E-4):0.00217):0.00216):0.00432,(((H5av_1_muscovy_duck_Vietnam_NCVD_426_2009_A___H5N1__348810___Y:4.8E-4,H5av_1_chicken_Vietnam_NCVD_385_2009_A___H5N1__350129___Y:0.00712):7.3E-4,H5av_1_chicken_Vietnam_NCVD_428_2010_A___H5N1__348824___Y:0.00714):4.9E-4,(H5av_1_chicken_Vietnam_NCVD_427_2010_A___H5N1__348817___Y:0.00216,H5av_1_chicken_Vietnam_NCVD_429_2010_A___H5N1__348831___Y:0.00287):7.5E-4):7.0E-4):0.00437,H5hum_Vietnam_HN31673_2009_A___H5N1_460336___Y:0.00502):0.00142,((H5av_1_chicken_Vietnam_TV98_2008_A___H5N1__398869___Y:0.00865,H5av_1_duck_Vietnam_NCVD_363_2009_A___H5N1__350806___Y:0.00146):7.4E-4,H5av_1_duck_Vietnam_NCVD_010_2008_A___H5N1__350526___Y:4.9E-4):4.9E-4):0.002):4.9E-4,H5av_1_duck_Vietnam_NCVD_011_2008_A___H5N1__350582___Y:0.00356):4.9E-4,((((((H5av_1_chicken_Vietnam_KH_2010_A___H5N1__398899___Y:0.00501,H5av_1_duck_Viet_Nam_12A_LA_2008_A___H5N1__184188___Y:7.5E-4):7.3E-4,H5av_1_duck_Vietnam_NCVD_101_2008_A___H5N1__350589___Y:0.00146):0.00146,(H5av_1_chicken_Cambodia_67F1_2008_A___H5N1__341485___Y:0.00216,H5av_1_duck_Vietnam_NCVD_103_2008_A___H5N1__350596___Y:0.00286):7.5E-4):7.4E-4,(H5av_1_chicken_Vietnam_NCVD_117_2008_A___H5N1__349958___Y:7.5E-4,H5av_1_chicken_Vietnam_NCVD_117_2008_A___H5N1__622512___Y:7.4E-4):0.00359):4.9E-4,((((H5av_1_duck_Vietnam_NCVD_372_2009_A___H5N1__350897___Y:7.4E-4,H5av_1_ostrich_Vietnam_NCVD_373_2009_A___H5N1__351573___Y:4.9E-4):0.00497,H5hum_Cambodia_S1211394_2008_A___H5N1_284003___Y:0.00287):4.9E-4,(H5av_1_chicken_Vietnam_KG88_2008_A___H5N1__398870___Y:0.00861,H5av_1_duck_Vietnam_NCVD_118_2008_A___H5N1__350659___Y:4.9E-4):0.00496):4.8E-4,(H5av_1_chicken_Vietnam_NCVD_008_2008_A___H5N1__349807___Y:0.00485,H5av_1_duck_Vietnam_NCVD_009_2008_A___H5N1__350519___Y:0.00231):0.00216):5.9E-4):4.9E-4,(((H5av_1_chicken_Vietnam_NCVD_387_2009_A___H5N1__350136___H:7.3E-4,H5av_1_chicken_Vietnam_NCVD_424_2009_A___H5N1__348796___H:0.00146):0.00641,H5av_1_duck_Viet_Nam_17A_TV_2008_A___H5N1__184190___Y:7.4E-4):4.9E-4,H5av_1_duck_Viet_Nam_15A_TV_2008_A___H5N1__184189___Y:4.9E-4):4.9E-4):4.9E-4):4.9E-4,(H5av_1_duck_Viet_Nam_19A_TV_2008_A___H5N1__184196___Y:0.00146,H5av_1_duck_Viet_Nam_20A_TV_2008_A___H5N1__184197___Y:4.9E-4):6.7E-4):7.4E-4,(H5av_1_duck_Viet_Nam_2B_TV_2008_A___H5N1__184191___Y:0.00286,H5av_1_duck_Viet_Nam_7B_TV_2008_A___H5N1__184200___Y:4.9E-4):0.0021):4.9E-4,(((H5av_1_duck_Viet_Nam_38ST_2008_A___H5N1__184193___Y:4.9E-4,H5av_1_duck_Viet_Nam_40ST_2008_A___H5N1__184195___Y:4.9E-4):7.4E-4,H5av_1_duck_Viet_Nam_36ST_2008_A___H5N1__184192___Y:4.9E-4):0.00146,(H5av_1_duck_Vietnam_NCVD_360_2009_A___H5N1__350778___Y:0.00146,H5av_1_duck_Vietnam_NCVD_367_2009_A___H5N1__350855___Y:0.00286):0.0043):7.3E-4):0.00216,(((H5av_1_duck_Vietnam_Hau_Giang_NCVD_12_2007_A___H5N1__622552___Y:4.9E-4,H5av_1_duck_Vietnam_NCVD_13_2007_A___H5N1__167571___Y:4.9E-4):7.4E-4,H5av_1_duck_Hau_Giang_07_12_2007_A___H5N1__221888___Y:0.00145):4.9E-4,((H5av_1_chicken_Vietnam_NCVD_21_2007_A___H5N1__167627___Y:7.4E-4,H5av_1_Muscovy_duck_Vietnam_NCVD_11_2007_A___H5N1__167555___Y:7.4E-4):4.9E-4,H5av_1_chicken_Vietnam_NCVD_15_2007_A___H5N1__167579___Y:4.9E-4):4.9E-4):7.4E-4):0.00287,((H5av_1_duck_Bac_Lieu_1213_2007_A___H5N1__406426___Y:0.00145,H5av_1_Muscovy_duck_Ca_Mau_07_04_2007_A___H5N1__221603___Y:4.9E-4):7.4E-4,H5av_1_Muscovy_duck_Vietnam_NCVD_23_2007_A___H5N1__167643___Y:4.9E-4):4.9E-4):8.2E-4,(H5av_1_duck_Vietnam_34_2007_A___H5N1__140681___Y:4.9E-4,H5av_1_Muscovy_duck_Ca_Mau_1159_2006_A___H5N1__406450___Y:7.4E-4):0.00209):0.00145,H5av_1_Muscovy_duck_Vietnam_33_2007_A___H5N1__140673___Y:0.0035):0.00154,H5av_1_duck_Vietnam_NCVD_25_2007_A___H5N1__167659___Y:7.4E-4):7.4E-4,((((H5av_1_duck_Vietnam_BacLiu_NCVD_10_2007_A___H5N1__620835___Y:7.4E-4,H5av_1_duck_Vietnam_6_2007_A___H5N1__140625___Y:0.00287):4.9E-4,H5av_1_duck_Vietnam_5_2007_A___H5N1__140617___Y:0.00216):4.9E-4,H5av_1_duck_Vietnam_8_2007_A___H5N1__140641___Y:0.00146):4.9E-4,((H5av_1_duck_Bac_Lieu_07_06_2007_A___H5N1__221873___Y:4.9E-4,H5av_1_duck_Vietnam_NCVD_6_2007_A___H5N1__167515___Y:7.4E-4):7.4E-4,H5av_1_duck_Bac_Lieu_07_09_2007_A___H5N1__221881___Y:7.4E-4):4.9E-4):4.9E-4):4.9E-4,((((H5av_1_chicken_Vietnam_NCVD_3_2007_A___H5N1__167491___Y:4.9E-4,H5av_1_Muscovy_duck_Ca_Mau_1185_2006_A___H5N1__406436___Y:0.00642):7.4E-4,H5av_1_duck_Vietnam_7_2007_A___H5N1__140633___Y:4.9E-4):4.9E-4,(H5av_1_chicken_Bac_Lieu_1214_2007_A___H5N1__406370___Y:7.4E-4,H5av_1_Muscovy_duck_Vietnam_NCVD_5_2007_A___H5N1__167507___Y:4.9E-4):7.4E-4):7.4E-4,(H5av_1_chicken_Ca_Mau_1180_2006_A___H5N1__406418___Y:4.9E-4,H5av_1_duck_Vietnam_NCVD_16_2007_A___H5N1__167587___Y:0.00216):4.9E-4):4.9E-4):4.9E-4,(H5av_1_duck_Vietnam_NCVD_8_2007_A___H5N1__167531___Y:4.9E-4,H5av_1_Muscovy_duck_Ca_Mau_1181_2006_A___H5N1__406358___Y:7.5E-4):7.4E-4):7.4E-4,H5av_1_duck_Vietnam_1_2007_A___H5N1__140593___Y:0.00147):0.00356,(((((((H5av_1_duck_Vietnam_NCVD_18_2007_A___H5N1__167603___Y:7.4E-4,H5av_1_duck_Vietnam_NCVD_2_2007_A___H5N1__167483___Y:7.5E-4):0.001,H5av_1_chicken_Vietnam_29_2007_A___H5N1__140665___Y:0.0012):0.00208,H5av_1_duck_Vietnam_NCVD_12_2007_A___H5N1__167563___Y:0.00201):0.00171,H5av_1_duck_Vietnam_NCVD_17_2007_A___H5N1__167595___Y:0.00277):4.9E-4,(((H5av_1_duck_Vietnam_NCVD_19_2007_A___H5N1__167611___Y:7.4E-4,H5av_1_duck_Viet_Nam_DT_9_2007_A___H5N1__184187___Y:0.00499):6.2E-4,H5av_1_duck_Cao_Bang_43_2007_A___H5N1__406402___Y:0.00335):0.00249,(H5av_1_duck_Vietnam_NCVD_26_2007_A___H5N1__167667___Y:7.7E-4,H5av_1_duck_Vinh_Long_07_26_2007_A___H5N1__285615___Y:0.00284):7.4E-4):4.8E-4):0.00216,H5av_1_duck_Cambodia_D3PV_2006_A___H5N1__283881___Y:0.00285):4.9E-4,((H5av_1_chicken_Cambodia_LC3AL_2007_A___H5N1__283987___Y:4.9E-4,H5hum_Cambodia_R0405050_2007_A___H5N1_165066___Y:7.4E-4):0.00287,H5av_1_duck_Cambodia_D2KC167_2006_A___H5N1__283896___Y:0.00426):4.9E-4):7.6E-4):8.7E-4,(H5av_1_duck_Vietnam_NCVD_1_2007_A___H5N1__167475___Y:0.00145,H5av_1_duck_Vietnam_NCVD_7_2007_A___H5N1__167523___Y:4.9E-4):0.00698):7.6E-4,H5av_1_duck_Vietnam_S640_2005_A___H5N1__103899___Y:8.7E-4):6.1E-4,(((((((((H5av_1_duck_Cambodia_D3KP_2006_A___H5N1__283925___Y:0.00426,H5av_1_muscovy_duck_Vietnam_NCVD02_2005_A___H5N1__152851___Y:7.5E-4):7.4E-4,H5hum_Cambodia_408008_2005_A___H5N1_317083___Y:0.00217):4.9E-4,H5av_1_duck_Cambodia_D14AL_2006_A___H5N1__283860___Y:0.00569):4.9E-4,H5av_1_chicken_Cambodia_047LC4_2005_A___H5N1__283968___Y:0.00356):4.9E-4,H5av_1_wild_bird_Vietnam_434_2005_A___H5N1__103921___Y:0.00145):4.9E-4,((H5av_1_chicken_Vietnam_398_2005_A___H5N1__103917___Y:0.00144,H5hum_Viet_Nam_BL_014_05_A___H5N1_97169___Y:0.00147):4.9E-4,H5av_1_duck_Vietnam_557_2005_A___H5N1__103929___Y:0.00216):4.9E-4):4.9E-4,(H5av_1_chicken_Vietnam_933_2004_A___H5N1__171047___Y:0.00216,H5av_1_chicken_Vietnam_949B_2004_A___H5N1__327598___Y:4.9E-4):7.4E-4):4.9E-4,((H5av_1_duck_Vietnam_177_2005_A___H5N1__164828___Y:0.0,H5hum_Viet_Nam_JP14_2005_A___H5N1_115177___Y:0.0):4.9E-4,H5av_1_duck_Vietnam_543_2005_A___H5N1__103945___Y:0.00145):4.9E-4):4.9E-4,((H5av_1_duck_Cambodia_D1KC_2006_A___H5N1__283999___Y:0.00641,H5av_1_chicken_Vietnam_VL_2005_A___H5N1__398865___Y:0.00286):4.9E-4,H5av_1_chicken_Vietnam_393_2005_A___H5N1__103935___Y:7.4E-4):4.9E-4):4.9E-4):7.3E-4,H5av_1_duck_Viet_Nam_TV_V2_2004_A___H5N1__97165___Y:0.00643):7.5E-4,H5av_1_chicken_Vietnam_945_2004_A___H5N1__327605___Y:0.00357):4.9E-4,((((((H5hum_Viet_Nam_HG_207_2005_A___H5N1_97173___Y:0.00216,H5hum_Viet_Nam_JP4207_2005_A___H5N1_115175___Y:4.9E-4):7.4E-4,H5av_1_duck_Viet_Nam_CM_V7_2004_A___H5N1__97167___Y:0.00216):4.9E-4,H5av_1_chicken_Vietnam_890_2004_A___H5N1__160675___Y:7.5E-4):4.9E-4,(H5av_1_chicken_Vietnam_925_2004_A___H5N1__171039___Y:7.4E-4,H5av_1_chicken_Vietnam_921_2004_A___H5N1__171031___Y:0.00215):4.9E-4):4.9E-4,H5av_1_duck_Vietnam_376_2005_A___H5N1__103919___Y:0.00357):0.00286,(H5av_1_chicken_Vietnam_132_2004_A___H5N1__103947___Y:0.00216,H5av_1_chicken_Vietnam_NCVD10_2005_A___H5N1__327594___Y:0.00715):7.3E-4):4.9E-4):4.9E-4,(((((H5av_1_chicken_Vietnam_NCVD11_2005_A___H5N1__171055___Y:4.9E-4,H5hum_Viet_Nam_DT_036_2005_A___H5N1_97171___Y:0.00216):7.4E-4,H5hum_Vietnam_CL115_2005_A___H5N1_99850___Y:4.9E-4):0.00425,(H5av_1_chicken_Vietnam_NCVD12_2005_A___H5N1__167320___Y:0.00497,H5av_1_chicken_Vietnam_18_2004_A___H5N1__160667___Y:7.4E-4):4.9E-4):4.9E-4,(H5hum_Viet_Nam_HG_178_2004_A___H5N1_97161___Y:7.4E-4,H5hum_Viet_Nam_JP178_2004_A___H5N1_115167___Y:4.9E-4):7.4E-4):4.9E-4,((H5av_1_Ck_Viet_Nam_39_2004_A___H5N1__23061___Y:7.4E-4,H5av_1_chicken_Vietnam_134_2004_A___H5N1__103939___Y:0.00145):4.9E-4,(H5av_1_chicken_Vietnam_52_2004_A___H5N1__103907___Y:0.00283,H5av_1_chicken_Vietnam_53_2004_A___H5N1__103931___Y:4.9E-4):7.4E-4):4.9E-4):4.9E-4):4.9E-4,(H5av_1_Ck_Viet_Nam_36_2004_A___H5N1__23055___Y:0.0,H5hum_Vietnam_CL01_2004_A___H5N1_99842___Y:0.0):4.9E-4):4.9E-4,((H5av_1_Ck_Viet_Nam_37_2004_A___H5N1__23057___Y:7.4E-4,H5av_1_chicken_Viet_Nam_HCM_022_2004_A___H5N1__97155___Y:4.9E-4):4.9E-4,H5hum_Vietnam_CL36_2004_A___H5N1_99846___Y:7.4E-4):7.4E-4):4.9E-4,((((H5av_1_duck_Vietnam_286_2005_A___H5N1__103905___Y:7.5E-4,H5hum_Vietnam_CL105_2005_A___H5N1_103963___Y:4.9E-4):0.00145,H5av_1_quail_Vietnam_177_2004_A___H5N1__103941___Y:0.00146):0.0021,(H5av_1_Ck_Viet_Nam_35_2004_A___H5N1__23053___Y:4.9E-4,H5av_1_chicken_Vietnam_159_2005_A___H5N1__228802___Y:0.00425):4.9E-4):7.4E-4,H5hum_Vietnam_CL20_2004_A___H5N1_103955___Y:4.9E-4):6.6E-4):5.0E-4,H5hum_Cambodia_JP52a_2005_A___H5N1_115161___H:0.00569):4.9E-4,(H5hum_Vietnam_PEV16T_2005_A___H5N1_105525___Y:7.4E-4,H5av_1_chicken_Viet_Nam_LA_024_2004_A___H5N1__97153___Y:4.9E-4):4.9E-4):4.9E-4,(H5av_1_chicken_Vietnam_135_2004_A___H5N1__103901___Y:0.00472,H5av_1_chicken_Vietnam_147_2004_A___H5N1__103913___Y:0.0054):0.00137):4.9E-4,(H5av_1_chicken_Viet_Nam_1_2004_A___H5N1__116664___Y:7.4E-4,H5av_1_duck_Vietnam_17_2003_A___H5N1__103855___Y:4.9E-4):0.00146):4.9E-4,(H5av_1_chicken_Viet_Nam_DT_015_2004_A___H5N1__97147___Y:7.4E-4,H5av_1_chicken_Vietnam_30_2003_A___H5N1__103875___Y:0.00357):4.9E-4):4.9E-4,((H5hum_Vietnam_CL100_2004_A___H5N1_99848___Y:0.00286,H5av_1_chicken_Vietnam_24_2004_A___H5N1__77526___Y:4.9E-4):7.4E-4,H5av_1_chicken_Viet_Nam_LD_080_2004_A___H5N1__97163___Y:0.00145):4.9E-4):4.9E-4,H5av_1_mallard_Vietnam_21_2003_A___H5N1__103871___Y:7.4E-4):0.00128,(((((((((((((((((((((((((((((((((((H5av_1_open_billed_stork_Nakhonsawan_BBA0627May_05_A___H5N1__111030___Y:7.4E-4,H5av_1_open_billed_stork_Nakhonsawan_BBD3616M_05_A___H5N1__111028___Y:4.9E-4):4.9E-4,H5av_1_open_billed_stork_Nakhonsawan_BBA2711M_05_A___H5N1__111008___Y:4.9E-4):4.9E-4,(H5av_1_open_billed_stork_Nakhonsawan_BBA2111M_05_A___H5N1__111004___Y:0.00206,H5av_1_open_billed_stork_Nakhonsawan_BBD1821J_05_A___H5N1__110988___Y:4.9E-4):7.4E-4):4.9E-4,H5av_1_open_billed_stork_Nakhonsawan_BBD1421J_05_A___H5N1__110982___Y:4.9E-4):4.9E-4,H5av_1_open_billed_stork_Nakhonsawan_BBD1721J_05_A___H5N1__110986___Y:7.4E-4):4.9E-4,(H5av_1_open_billed_stork_Nakhonsawan_BBD1621J_05_A___H5N1__110984___Y:4.9E-4,H5av_1_open_billed_stork_Nakhonsawan_BBD4211M_05_A___H5N1__111022___Y:7.4E-4):7.4E-4):7.4E-4,(((((((H5av_1_open_billed_stork_Nakhonsawan_BBD4011M_05_A___H5N1__111020___Y:4.9E-4,H5av_1_open_billed_stork_Nakhonsawan_BBA2611M_05_A___H5N1__111006___Y:4.9E-4):4.9E-4,H5av_1_open_billed_stork_Nakhonsawan_BBA2911M_05_A___H5N1__111012___Y:0.00145):4.9E-4,H5av_1_open_billed_stork_Nakhonsawan_BBA2911M_05_A___H5N1__111016___Y:0.00145):4.9E-4,H5av_1_open_billed_stork_Nakhonsawan_BBD3516M_05_A___H5N1__111026___Y:7.4E-4):4.9E-4,H5av_1_open_billed_stork_Nakhonsawan_BBA2911M_05_A___H5N1__111014___Y:0.00145):7.4E-4,(H5av_1_open_billed_stork_Nakhonsawan_BBD2316F_05_A___H5N1__110990___Y:4.9E-4,H5av_1_open_billed_stork_Nakhonsawan_BBD2316F_05_A___H5N1__110992___Y:4.9E-4):4.9E-4):0.00357,H5av_1_chicken_Nakhon_Sawan_NIAH01503_2004_A___H5N1__167180___Y:7.4E-4):4.9E-4):7.4E-4,(((H5av_1_chicken_NaraThiwat_NIAH1703_2004_A___H5N1__167176___Y:7.4E-4,H5av_1_chicken_Malaysia_5744_2004_A___H5N1__514997___Y:0.00498):7.4E-4,(H5av_1_chicken_Suphanburi_NIAH7618_2004_A___H5N1__167182___Y:7.4E-4,H5av_1_chicken_Nakhon_Sawan_NIAH01502_2004_A___H5N1__167179___Y:0.00146):4.9E-4):4.9E-4,H5av_1_chicken_Thailand_CU_353_2008_A___H5N1__220356___Y:7.4E-4):4.9E-4):4.9E-4,H5av_1_chicken_Loei_NIAH2373_2004_A___H5N1__167177___Y:7.4E-4):7.4E-4,H5hum_Prachinburi_6231_2004_A___H5N1_116186___Y:0.00146):4.9E-4,(((H5av_1_tree_sparrow_Thailand_VSMU_12_KRI_2005_A___H5N1__167195___Y:0.0,H5hum_Thailand_NBL1_2006_A___H5N1_610975___Y:0.0,H5mam_tiger_Thailand_VSMU_23_CBI_2004_A___H5N1_114728___Y:0.0):4.9E-4,H5av_1_chicken_Samutprakan_NIAH6604_2004_A___H5N1__167178___Y:4.9E-4):4.9E-4,(H5hum_Thailand_NBL1_2006_A___H5N1_224904___Y:4.9E-4,H5av_1_chicken_Kalasin_NIAH316_2004_A___H5N1__167170___Y:0.00427):4.9E-4):4.9E-4):7.5E-4,H5hum_Thailand_NBL1_2006_A___H5N1_1620080___Y:4.9E-4):7.3E-4,H5hum_Thailand_NBL1_2006_A___H5N1_1620064___Y:5.0E-4):0.00287,(H5hum_Thailand_1_KAN_1__2004_A___H5N1_20482___Y:7.4E-4,H5hum_Thailand_1_KAN_1__2004_A___H5N1_361817___Y:7.4E-4):7.4E-4):4.9E-4,(H5hum_Thailand_Kan353_2004_A___H5N1_116656___Y:0.0,H5mam_cat_Thailand_KU_02_04_A___H5N1_99743___Y:0.0):4.9E-4):4.9E-4,H5av_1_common_myna_Thailand_VSMU_10_BRM_2005_A___H5N1__167192___Y:4.9E-4):4.8E-4,H5av_1_chicken_Thailand_ST_351_2008_A___H5N1__220371___Y:0.00287):4.9E-4,H5hum_Thailand_4_SP_528__2004_A___H5N1_20712___Y:7.4E-4):4.9E-4,((H5av_1_openbill_stork_Thailand_VSMU_5_NSN_2004_A___H5N1__327175___Y:4.9E-4,H5av_1_open_billed_stork_Suphanburi_TSD0912F_2004_A___H5N1__107226___Y:7.5E-4):7.4E-4,(H5av_1_chicken_Nonthaburi_NIAH2879_2004_A___H5N1__167175___Y:4.9E-4,H5av_1_Ck_Thailand_1_2004_A___H5N1__23031___Y:4.9E-4):4.9E-4):4.9E-4):4.9E-4,(H5hum_Thailand_16_2004_A___H5N1_152382___Y:0.00146,H5av_1_openbill_stork_Thailand_VSMU_6_BKK_2004_A___H5N1__327176___Y:7.4E-4):4.9E-4):4.9E-4,((H5av_1_chicken_Kohn_Kaen_NIAH330_2004_A___H5N1__167172___Y:0.0,H5mam_Tiger_Thailand_VSMU_1_SPB_2004_A___H5N1_25641___Y:0.0):4.9E-4,H5hum_Thailand_5_KK_494__2004_A___H5N1_21927___Y:0.00216):4.9E-4):4.9E-4,H5av_1_chicken_Thailand_TS02_2006_A___H5N1__368258___Y:0.00146):4.9E-4,H5hum_Thailand_Chaiyaphum_622_2004_A___H5N1_116660___Y:7.4E-4):4.9E-4,(((((H5av_1_open_billed_stork_Nakhonsawan_BBD0104F_2004_A___H5N1__107184___Y:4.9E-4,H5av_1_open_bill_stork_Thailand_VSMU_2_NSN_2004_A___H5N1__228349___Y:4.9E-4):4.8E-4,H5av_1_open_bill_stork_Thailand_VSMU_20_AYA_2004_A___H5N1__228351___Y:4.9E-4):4.9E-4,H5av_1_openbill_stork_Thailand_VSMU_12_BKK_2003_A___H5N1__327178___Y:4.9E-4):0.00146,H5av_1_pigeon_Thailand_VSMU_7_NPT_2004_A___H5N1__314322___Y:7.4E-4):4.9E-4,(((H5av_1_duck_Thailand_TS04_2006_A___H5N1__368274___Y:7.3E-4,H5av_1_chicken_Thailand_TS03_2006_A___H5N1__368266___Y:0.00426):4.9E-4,H5av_1_chicken_Phichit_NIAH606988_2006_A___H5N1__167188___Y:4.9E-4):0.00717,H5av_1_duck_Ang_Thong_71_A___H5N1__229665___Y:0.0029):7.6E-4):4.9E-4):4.9E-4,(((H5av_1_open_billed_stork_Bangkok_LBD0111F_04_A___H5N1__110976___Y:0.00145,H5av_1_open_billed_stork_Bangkok_LBD0511F_04_A___H5N1__110978___Y:4.9E-4):0.00216,H5av_1_pigeon_Thailand_1B_2004_A___H5N1__229543___Y:0.00146):4.9E-4,(H5av_1_chicken_Thailand_vsmu_3_BKK_2004_A___H5N1__117930___Y:4.9E-4,H5av_1_Kalij_pheasant_Thailand_vsmu_1_2008_A___H5N1__154809___Y:0.00146):7.4E-4):4.9E-4):4.9E-4,H5av_1_chicken_Kalasin_NIAH317_2004_A___H5N1__167171___Y:0.00217):7.4E-4,((((((((((((((((H5av_1_chicken_Uthaithani_NIAH115067_2008_A___H5N1__174585___Y:0.00146,H5av_1_chicken_Uthaithani_NIAH115067_2008_A___H5N1__220382___Y:4.9E-4):0.00146,(H5av_1_chicken_Thailand_PC_340_2008_A___H5N1__156642___Y:4.9E-4,H5av_1_pigeon_Thailand_TS01_2007_A___H5N1__368282___Y:7.5E-4):7.4E-4):7.4E-4,H5av_1_chicken_Thailand_ICRC_195_2007_A___H5N1__154774___Y:0.0029):4.9E-4,((H5av_1_chicken_Thailand_ICRC_618_2008_A___H5N1__165085___Y:4.9E-4,H5av_1_duck_Thailand_ICRC_V629_2008_A___H5N1__154801___Y:7.4E-4):0.00217,(H5av_1_chicken_Sukhothai_NIAH114843_2008_A___H5N1__174592___Y:0.00216,H5av_1_chicken_Sukhothai_NIAH114843_2008_A___H5N1__220351___Y:7.4E-4):0.0072):0.00143):0.00713,(H5hum_Thailand_676_2005_A___H5N1_101749___Y:4.9E-4,H5hum_Thailand_NK165_2005_A___H5N1_101927___Y:7.4E-4):4.9E-4):0.00284,(((H5av_1_chicken_Thailand_Kanchanaburi_CK_160_2005_A___H5N1__227070___Y:0.0,H5hum_Thailand_WRAIR1720H_2004_A___H5N1_275640___Y:0.0):0.00217,H5av_1_chicken_Suphanburi_NIAH108192_2005_A___H5N1__167185___Y:0.00285):7.4E-4,H5av_1_golden_pheasant_Thailand_VSMU_21_SPB_2005_A___H5N1__114696___Y:7.4E-4):4.9E-4):7.4E-4,H5av_1_quail_Thailand_Nakhon_Pathom_QA_161_2005_A___H5N1__227428___Y:4.9E-4):0.00142,H5av_1_duck_Angthong_NIAH8246_2004_A___H5N1__167183___Y:0.00287):4.9E-4,(H5av_1_chicken_Kalasin_NIAH3776_2005_A___H5N1__167187___Y:7.4E-4,H5av_1_chicken_Suphanburi_NIAH7540_2004_A___H5N1__167181___Y:0.00146):4.9E-4):7.4E-4,H5av_1_quail_Nakhon_Pathom_NIAH7562_2005_A___H5N1__167186___Y:0.00358):0.00146,(H5av_1_chicken_Angthong_NIAH8334_2004_A___H5N1__167184___Y:0.00217,H5av_1_crested_eagle_Belgium_01_2004_A___H5N1__229697___Y:0.00146):0.00146):7.5E-4,((H5hum_Thailand_WRAIR1723H_2004_A___H5N1_275664___Y:4.9E-4,H5hum_Thailand_3_SP_83__2004_A___H5N1_20710___Y:7.5E-4):4.9E-4,H5hum_Thailand_WRAIR1724H_2004_A___H5N1_275672___Y:7.4E-4):0.00146):4.9E-4,H5av_1_pigeon_Thailand_KU_03_04_A___H5N1__99759___Y:4.9E-4):0.00125,((H5av_1_Openbill_stork_Thailand_VSMU_16_AYA_2004_A___H5N1__568224___Y:7.4E-4,H5av_1_pigeon_Thailand_VSMU_11_KRI_2005_A___H5N1__167193___Y:0.00216):4.9E-4,H5av_1_chicken_Laos_7191_2004_A___H5N1__116666___Y:4.9E-4):4.9E-4):7.5E-4,((H5av_1_duck_PhangNga_NIAH181_2004_A___H5N1__167173___Y:7.4E-4,H5av_1_open_billed_stork_Nakhonsawan_BBD0404F_2004_A___H5N1__107203___Y:4.9E-4):4.9E-4,H5av_1_openbill_stork_Thailand_VSMU_4_NSN_2004_A___H5N1__327174___Y:7.4E-4):4.9E-4):4.9E-4,((H5av_1_chicken_Thailand_KU14_2004_A___H5N1__338294___Y:4.9E-4,H5av_1_quail_Thailand_CU_320_06_A___H5N1__152246___Y:4.9E-4):7.4E-4,H5av_1_moorhen_Thailand_CU_317_06_A___H5N1__225307___Y:4.9E-4):0.00216):4.9E-4):7.4E-4,H5av_1_Ck_Thailand_73_2004_A___H5N1__82236___Y:0.00495):4.9E-4,H5hum_Thailand_LFPN_2004_2004_A___H5N1_24673___Y:4.9E-4):0.00494,(H5av_1_chicken_Vietnam_20_2003_A___H5N1__103869___Y:0.00146,H5hum_Viet_Nam_3046_2004_A___H5N1_23045___Y:0.00145):0.00148):7.4E-4,H5av_1_chicken_Vietnam_C58_04_A___H5N1__25609___Y:0.00638):4.9E-4,H5av_1_chicken_Vietnam_8_2003_A___H5N1__103897___Y:4.9E-4):4.9E-4,H5av_1_duck_Vietnam_MB2_2007_A___H5N1__398866___Y:7.4E-4):4.9E-4,(((((((((H5av_1_chicken_Vietnam_P22_05_A___H5N1__13984___Y:0.00144,H5av_1_chicken_Viet_Nam_2_2005_A___H5N1__47243___Y:4.9E-4):0.00288,(H5av_1_chicken_Viet_Nam_9_2005_A___H5N1__47300___Y:4.9E-4,H5av_1_Duck_Viet_Nam_NCVD08_2005_A___H5N1__156491___Y:4.9E-4):0.00145):0.00146,(H5av_1_duck_Vietnam_219_2004_A___H5N1__103879___Y:7.4E-4,H5av_1_duck_Vietnam_220_2004_A___H5N1__103881___Y:4.9E-4):7.4E-4):7.5E-4,((H5av_1_duck_Vietnam_NCVD05_2005_A___H5N1__160699___H:7.4E-4,H5av_1_duck_Viet_Nam_NCVDCDC9_2005_A___H5N1__227176___H:7.4E-4):0.00287,(H5av_1_duck_Vietnam_272_2005_A___H5N1__103859___Y:7.4E-4,H5av_1_duck_Vietnam_NCVD06_2005_A___H5N1__164836___Y:7.4E-4):4.9E-4):0.00642):4.9E-4,((((H5av_1_mallard_Vietnam_347_2005_A___H5N1__103861___Y:4.9E-4,H5av_1_mallard_Vietnam_352_2005_A___H5N1__103865___Y:0.00286):4.9E-4,H5av_1_duck_Viet_Nam_5001_2004_A___H5N1__426150___Y:0.00146):4.9E-4,(H5av_1_duck_Vietnam_TG24_O1_05_A___H5N1__13982___Y:0.0,H5hum_duck_Vietnam_TG24_05_A___H5N1_244097___Y:0.0):7.4E-4):4.9E-4,(((H5hum_Hanoi_30408_2005_A___H5N1_1260___Y:4.9E-4,H5hum_Viet_Nam_HN30408_2005_A___H5N1_115183___Y:4.9E-4):7.4E-4,H5av_1_duck_Viet_Nam_NCVDCDC14_2005_A___H5N1__227168___Y:4.9E-4):7.4E-4,H5av_1_duck_Viet_Nam_1_2005_A___H5N1__47224___Y:7.5E-4):7.4E-4):0.00146):0.00146,H5av_1_chicken_Vietnam_32_2004_A___H5N1__103885___Y:7.4E-4):0.00216,(((H5av_1_chicken_Jogjakarta_bbvet_ix_2004_A___H5N1__438174___Y:0.0,H5hum_Viet_Nam_1203_2004_A___H5N1_361525___Y:0.0):4.9E-4,H5hum_Viet_Nam_1203_2004_A___H5N1_25607___Y:7.4E-4):0.00216,(H5av_1_duck_Vietnam_40_2004_A___H5N1__103857___Y:0.00363,H5hum_Viet_Nam_1194_2004_A___H5N1_23043___G:0.00577):6.8E-4):4.9E-4):7.4E-4,H5av_1_duck_Viet_Nam_NCVD18_2003_A___H5N1__426149___Y:7.4E-4):4.9E-4,(((H5av_1_Dk_Viet_Nam_11_2004_A___H5N1__23065___Y:0.00216,H5av_1_chicken_Vietnam_G04_2004_A___H5N1__123414___Y:7.4E-4):4.9E-4,H5av_1_chicken_Vietnam_5_2003_A___H5N1__103895___Y:7.4E-4):4.9E-4,((H5av_1_mallard_Vietnam_3_2003_A___H5N1__103891___Y:7.4E-4,H5av_1_duck_Vietnam_48_2004_A___H5N1__103877___Y:0.00426):4.9E-4,H5hum_Viet_Nam_3062_2004_A___H5N1_23049___Y:0.00145):4.9E-4):4.9E-4):4.9E-4):4.9E-4,(((H5av_1_chicken_Navapur_Nandurbar_India_7966_2006_A___H5N1__225014___Y:7.4E-4,H5av_1_Hatay_2004__A___H5N1__228357___Y:4.9E-4):0.00357,H5av_1_duck_Vietnam_15_2003_A___H5N1__103851___Y:0.00146):0.00287,(H5av_1_chicken_Vietnam_19_2003_A___H5N1__103867___Y:7.4E-4,H5av_1_mallard_Vietnam_16_2003_A___H5N1__103853___Y:4.9E-4):7.4E-4):7.4E-4):4.9E-4):0.00123,(((H5av_1_duck_Can_Tho_07_28_2007_A___H5N1__285616___Y:0.00282,H5av_1_chicken_Nam_Dinh_07_32_2007_A___H5N1__285617___Y:0.01092):0.00622,H5av_1_duck_Vietnam_NCVD_43_2007_A___H5N1__167753___Y:0.0029):0.00432,H5av_1_duck_Vietnam_37_2007_A___H5N1__140689___Y:0.01352):0.0054):0.00339,((H5av_1_chicken_Yunnan_1252_2003_A___H5N1__136189___Y:7.4E-4,H5av_1_chicken_Yunnan_1215_2002_A___H5N1__136056___Y:4.9E-4):4.9E-4,H5av_1_chicken_Yunnan_564_2003_A___H5N1__136113___Y:7.4E-4):0.00157):0.00274,((((H5av_1_Ck_HK_NT93_2003_A___H5N1__23087___Y:0.00216,H5av_1_duck_Hong_Kong_821_2002_A___H5N1__24643___Y:7.4E-4):4.9E-4,H5av_1_RB_Pochard_Hong_Kong_821_03_A___H5N1__115388___Y:4.9E-4):4.9E-4,H5av_1_condor_Guangdong_139_2003_A___H5N1__383277___Y:0.00425):0.00355,H5av_1_Ck_HK_FY157_2003_A___H5N1__23081___Y:0.0064):4.9E-4):0.00142,H5av_1_quail_Shantou_3054_2002_A___H5N1__135543___Y:0.00218):0.00216,((H5av_1_brown_headed_gull_Qinghai_3_2007_A___H5N1__171567___Y:0.00287,H5av_1_brown_headed_gull_Qinghai_6_2007_A___H5N1__171570___Y:4.8E-4):4.9E-4,H5av_1_chicken_Yunnan_1628_2003_A___H5N1__136208___Y:4.9E-4):0.00486):4.9E-4,((H5av_1_Ck_HK_2133_1_2003_A___H5N1__23085___Y:4.9E-4,H5av_1_duck_Guangdong_173_04_A___H5N1__25054___Y:0.00216):0.00219,H5av_1_chicken_Vietnam_G62_2005_A___H5N1__123416___Y:0.00499):0.00216):4.9E-4,((((((H5av_1_goose_Huadong_220_2004_A___H5N1__106135___Y:0.00641,H5mam_swine_Shandong_SD2_2014_A___H5N1_781588___Y:0.00786):4.9E-4,(H5av_1_partridge_Shantou_1075_2002_A___H5N1__135524___Y:0.00145,H5av_1_chicken_Hubei_327_2004_A___H5N1__24693___Y:7.4E-4):4.9E-4):4.9E-4,H5av_1_chicken_Hubei_489_2004_A___H5N1__25310___Y:4.9E-4):7.4E-4,(H5av_1_chicken_Shantou_133_2003_A___H5N1__135695___Y:7.4E-4,H5av_1_pheasant_Shantou_4567_2002_A___H5N1__135657___Y:4.9E-4):7.4E-4):7.4E-4,(H5av_1_duck_Guangxi_50_2001_A___H5N1__21162___Y:7.4E-4,H5av_1_parrot_Guangdong_C99_2005_A___H5N1__384246___Y:0.00145):4.9E-4):4.9E-4,(((H5av_1_chicken_Henan_01_2004_A___H5N1__26416___Y:0.0,H5mam_swine_Henan_wy_2004_A___H5N1_228865___Y:0.0):7.4E-4,(H5mam_swine_Guangxi_wz_2004_A___H5N1_228874___Y:7.4E-4,H5av_1_Chicken_Henan_16_2004_A___H5N1__26424___Y:4.9E-4):4.9E-4):0.00145,(((H5av_1_bar_headed_goose_Qinghai_13_2007_A___H5N1__171577___Y:0.00146,H5av_1_great_black_headed_gull_Qinghai_12_2007_A___H5N1__171576___Y:7.6E-4):4.9E-4,H5av_1_mallard_Guangxi_wt_2004_A___H5N1__228846___Y:4.9E-4):0.00495,H5av_1_chicken_Henan_wu_2004_A___H5N1__228855___Y:4.9E-4):7.4E-4):4.9E-4):4.9E-4):4.9E-4):7.1E-4,((H5av_1_chicken_Hong_Kong_409_1_2002_A___H5N1__235758___Y:4.9E-4,H5av_1_Ck_HK_YU22_2002_A___H5N1__139641___Y:6.0E-4):7.4E-4,H5av_1_Ck_HK_96_1_02_A___H5N1__139544___Y:8.8E-4):0.00413):7.2E-4,((((((H5av_1_chicken_Guangxi_12_2004_A___H5N1__101895___Y:4.9E-4,H5av_1_duck_Guangxi_13_2004_A___H5N1__101911___Y:4.9E-4):4.9E-4,H5av_1_chicken_China_1204_04_A___H5N1__13986___Y:7.3E-4):0.00738,H5av_1_chicken_Guiyang_237_2006_A___H5N1__112213___Y:0.01453):0.00499,(((H5av_1_chukar_Shantou_4690_2003_A___H5N1__135809___Y:0.00356,H5av_1_chicken_Hunan_41_2004_A___H5N1__275784___Y:0.00567):4.9E-4,H5av_1_chicken_Hubei_14_2004_A___H5N1__119152___Y:0.00145):0.00503,H5av_1_Dk_ST_4003_2003_A___H5N1__23111___Y:0.00502):0.002):0.00163,(H5av_1_chicken_Anhui_39_2004_A___H5N1__275720___Y:4.9E-4,H5av_1_chicken_Gansu_44_2004_A___H5N1__275736___Y:5.0E-4):0.01294):7.5E-4,H5av_1_duck_Shanghai_xj_2002_A___H5N1__235895___Y:0.00145):0.00216):0.00292,H5av_1_chicken_Hubei_wk_1997_A___H5N1__239113___Y:0.01304):0.00618,(H5av_1_chicken_Jilin_hd_2002_A___H5N1__235799___Y:0.00575,H5av_1_chicken_Jilin_hg_2002_A___H5N1__235823___Y:0.00143):0.00241):0.0033,H5av_1_chicken_Jilin_hl_2004_A___H5N1__228886___Y:0.00827):0.00422,(((((((((((((((((H5av_1_chicken_Shantou_5738_2001_A___H5N1__135372___Y:7.3E-4,H5av_1_chicken_Shantou_5746_2001_A___H5N1__135391___Y:4.9E-4):0.00215,H5av_1_chicken_Shantou_9_2002_A___H5N1__135410___Y:4.9E-4):4.9E-4,H5av_1_Ck_HK_37_4_2002_A___H5N1__139639___Y:0.00708):0.00215,H5av_1_duck_Hubei_46_2009_A___H5N1__249978___Y:0.00423):4.9E-4,(H5av_1_duck_Eastern_China_22_2005_A___H5N1__132432___Y:0.00215,H5av_1_duck_Shandong_093_2004_A___H5N1__25734___Y:0.00144):0.00355):4.9E-4,((H5av_1_duck_Eastern_China_97_2001_A___H5N1__132300___Y:0.00215,H5av_1_ostrich_Suzhou_097_2003_A___H5N1__314925___Y:4.9E-4):0.00494,H5av_1_duck_Shanghai_38_2001_A___H5N1__21174___Y:7.3E-4):4.9E-4):7.3E-4,H5av_1_duck_kaifeng_1_01__A___H5N1__99368___Y:4.9E-4):7.4E-4,H5av_1_Duck_Anyang_AVL_1_2001_A___H5N1__9642___Y:7.3E-4):7.3E-4,(((((H5av_1_duck_Shanghai_37_2002_A___H5N1__21172___Y:0.00495,H5av_1_duck_Fujian_13_2002_A___H5N1__21140___Y:0.00144):4.8E-4,H5av_1_duck_Fujian_01_2002_A___H5N1__21138___Y:4.9E-4):4.9E-4,H5av_1_duck_Guangxi_53_2002_A___H5N1__21164___Y:0.00703):7.3E-4,((H5av_1_duck_Guangxi_27_2003_A___H5N1__132553___Y:4.9E-4,H5av_1_chicken_Hebei_108_02_A___H5N1__101663___Y:0.00561):4.9E-4,H5av_1_duck_Guangxi_12_2003_A___H5N1__132534___Y:0.00144):4.9E-4):6.9E-4,H5av_1_chicken_Jilin_hh_2002_A___H5N1__235832___Y:7.4E-4):0.00144):4.9E-4,H5av_1_duck_Shanghai_35_2002_A___H5N1__21170___Y:7.3E-4):4.9E-4,H5av_1_wild_duck_Hunan_211_2005_A___H5N1__127402___Y:0.00284):8.0E-4,(H5av_1_Ck_HK_31_2_2002_A___H5N1__139638___Y:0.00146,H5av_1_SCk_HK_YU100_2002_A___H5N1__139640___Y:0.00712):0.0042):0.00145,H5av_1_goose_Guangdong_xb_2001_A___H5N1__236696___Y:0.00221):0.00267,(((((((((((H5av_1_bar_headed_goose__Qinghai_14_2008_A___H5N1__171591___Y:0.00145,H5av_1_bar_headed_goose_Qinghai_7_2008_A___H5N1__171584___Y:7.5E-4):4.9E-4,(H5av_1_bar_headed_goose_Qinghai_11_2008_A___H5N1__171588___Y:7.4E-4,H5av_1_bar_headed_goose_Qinghai_13_2008_A___H5N1__171590___Y:7.4E-4):4.9E-4):4.9E-4,((H5av_1_bar_headed_goose_Qinghai_10_2008_A___H5N1__171587___Y:4.9E-4,H5av_1_bar_headed_goose_Qinghai_3_2008_A___H5N1__171580___Y:7.5E-4):4.9E-4,H5av_1_bar_headed_goose_Qinghai_4_2008_A___H5N1__171581___Y:4.9E-4):4.9E-4):4.9E-4,(H5av_1_bar_headed_goose_Qinghai_1_2008_A___H5N1__171578___Y:4.9E-4,H5av_1_bar_headed_goose_Qinghai_2_2008_A___H5N1__171579___Y:7.4E-4):4.9E-4):4.9E-4,H5av_1_bar_headed_goose_Qinghai_5_2008_A___H5N1__171582___Y:4.9E-4):7.4E-4,H5mam_swine_Shandong_2_03_A___H5N1_22693___Y:0.00215):4.9E-4,H5av_1_chicken_Hubei_wn_2003_A___H5N1__234996___Y:4.9E-4):4.9E-4,(H5av_1_chicken_China_1_02_A___H5N1__81638___Y:7.4E-4,H5mam_plateau_pika_Qinghai_04_2007_A___H5N1_222497___Y:0.00145):4.9E-4):4.9E-4,H5av_1_duck_Fujian_19_2000_A___H5N1__21144___Y:0.00279):0.00215,(H5av_1_duck_Guangdong_12_2000_A___H5N1__21150___Y:0.00216,H5av_1_duck_Zhejiang_11_2000_A___H5N1__21176___Y:0.00216):6.7E-4):4.6E-4,((H5av_1_Chicken_Hong_Kong_822_1_01_A___H5N1__139521___Y:7.5E-4,H5av_1_Silky_Chicken_Hong_Kong_SF189_01_A___H5N1__139519___Y:4.9E-4):0.00649,H5av_1_duck_Shanghai_08_2001_A___H5N1__21166___Y:0.00575):0.00137):4.9E-4):0.00167,(H5av_1_Goose_Guangdong_1_96_A___H5N1__5787___Y:0.00517,H5av_1_goose_Guangdong_3_1997_A___H5N1__8801___Y:0.00165):0.0017):0.00219,H5av_1_chicken_Jilin_ha_2003_A___H5N1__235043___Y:0.00851):0.00228,H5av_1_chicken_Jilin_hj_2003_A___H5N1__235051___Y:0.00755):0.00209):7.4E-4,((H5av_1_chicken_Hubei_wl_1997_A___H5N1__239122___Y:0.01132,H5av_1_chicken_Hubei_wh_1997_A___H5N1__239091___Y:0.00795):0.00283,H5av_1_chicken_Hubei_wf_2002_A___H5N1__235768___Y:0.00574):0.0017):0.00434,((((((((((((((H5mam_swine_Fujian_2003_A___H5N1_235260___Y:4.8E-4,H5mam_swine_Fujian_F1_2001_A___H5N1_25225___Y:0.00272):4.9E-4,H5mam_swine_Fujian_2001_A___H5N1_236921___Y:7.0E-4):4.9E-4,H5mam_swine_Shandong_SD1_2014_A___H5N1_781580___Y:4.9E-4):4.9E-4,H5mam_swine_Fujian_1_2003_A___H5N1_25209___Y:7.1E-4):0.00138,((H5av_1_chicken_Viet_Nam_NCVD5_2003_A___H5N1__426151___Y:4.9E-4,H5av_1_chicken_Viet_Nam_Ncvd8_2003_A___H5N1__116650___Y:0.00139):0.00512,(H5av_1_duck_Viet_Nam_Ncvd1_2002_A___H5N1__116644___Y:0.00171,H5av_1_teal_Hong_Kong_2978_03_A___H5N1__115386___Y:0.00308):0.00208):0.00242):4.9E-4,H5av_1_duck_Zhejiang_52_2000_A___H5N1__21178___Y:0.00207):0.00342,((((H5av_1_Hong_Kong_213_DkPass_2003_A___H5N1__259560___Y:0.00138,H5hum_Hong_Kong_213_03_A___H5N1_1165___Y:4.9E-4):0.00274,H5av_1_goose_Hong_Kong_739_2_2002_A___H5N1__235946___Y:4.9E-4):0.00418,(H5av_1_duck_Yokohama_aq10_2003_A___H5N1__1183___Y:0.00353,H5av_1_goose_Shantou_3624_2006_A___H5N1__112211___Y:0.02106):0.00275):0.00471,H5av_1_duck_Zhejiang_bj_2002_A___H5N1__235903___Y:0.00275):0.00141):0.00138,H5av_1_duck_Fujian_17_2001_A___H5N1__21142___Y:0.00614):9.9E-4,((((((H5av_1_tree_sparrow_Henan_1_2004_A___H5N1__25078___Y:0.00625,H5av_1_tree_sparrow_Henan_3_2004_A___H5N1__25086___Y:0.01329):0.00439,H5av_1_chicken_Jiangsu_cz1_2002_A___H5N1__108739___Y:0.0068):0.00184,H5av_1_tree_sparrow_Henan_4_2004_A___H5N1__25090___Y:0.02693):7.3E-4,H5av_1_duck_Hubei_wg_2002_A___H5N1__235868___Y:0.00311):0.00489,H5av_1_chicken_Jilin_hp_2003_A___H5N1__235081___Y:0.01053):0.00484,H5av_1_chicken_Jilin_hn_2003_A___H5N1__235062___Y:0.01654):0.00138):0.0014,((H5av_1_duck_Guangdong_22_2002_A___H5N1__21152___H:0.00695,H5av_1_goose_Fujian_bb_2003_A___H5N1__235172___Y:0.00472):0.00841,(H5av_1_partridge_Shantou_2886_2003_A___H5N1__135752___Y:7.2E-4,H5av_1_pheasant_Shantou_3535_2003_A___H5N1__135771___Y:0.00138):0.01461):5.0E-4):4.5E-4,(H5av_1_Goose_Hong_Kong_3014_5_2000_A___H5N1__15215___Y:4.9E-4,H5av_1_Goose_Hong_Kong_3014_5_2000_A___H5N1__237900___Y:4.9E-4):0.00408):4.9E-4,(((H5av_1_goose_Viet_Nam_113_2001_A___H5N1__116662___Y:4.9E-4,H5av_1_goose_Viet_Nam_113_2001_A___H5N1__236712___Y:7.1E-4):0.00545,H5av_1_duck_Guangxi_22_2001_A___H5N1__21158___Y:0.00342):0.00622,H5av_1_duck_Shanghai_13_2001_A___H5N1__21168___Y:0.00476):4.9E-4):7.0E-4,((((((((H5av_1_Chicken_Hong_Kong_317_5_2001_A___H5N1__15208___Y:0.00139,H5av_1_Chicken_Hong_Kong_317_5_2001_A___H5N1__236544___Y:4.9E-4):7.1E-4,H5av_1_goose_Hong_Kong_437_8_1999_A___H5N1__238477___Y:4.9E-4):0.00208,(H5av_1_duck_Guangdong_07_2000_A___H5N1__21148___Y:0.00407,H5av_1_goose_Hong_Kong_437_6_1999_A___H5N1__238469___Y:7.0E-4):4.9E-4):7.1E-4,((H5av_1_goose_Hong_Kong_485_3_2000_A___H5N1__238012___Y:4.9E-4,H5av_1_Goose_Hong_Kong_385_3_2000_A___H5N1__9106___Y:0.00139):4.9E-4,H5av_1_Goose_Hong_Kong_385_5_2000_A___H5N1__9108___Y:0.00274):0.00208):7.0E-4,H5av_1_goose_Hong_Kong_1032_9_2000_A___H5N1__238004___Y:4.9E-4):0.00274,(((H5av_1_Chicken_Hong_Kong_715_5_01_A___H5N1__139520___Y:4.9E-4,H5av_1_Chicken_Hong_Kong_FY150_01_A___H5N1__10425___Y:0.00207):7.1E-4,(H5av_1_Goose_Hong_Kong_76_1_01_A___H5N1__10461___Y:0.00752,H5av_1_goose_Hong_Kong_668_1_2001_A___H5N1__236704___Y:0.0041):4.9E-4):4.9E-4,H5av_1_duck_Guangdong_01_2001_A___H5N1__21146___Y:0.00341):7.1E-4):4.9E-4,((H5av_1_Duck_Hong_Kong_380_5_2001_A___H5N1__15222___Y:7.1E-4,H5hum_Hong_Kong_378_1_2001_A___H5N1_236563___Y:4.9E-4):0.00274,H5av_1_duck_Hong_Kong_2986_1_2_2000_A___H5N1__237962___Y:0.00139):4.9E-4):4.9E-4,((H5av_1_duck_Guangxi_35_2001_A___H5N1__21160___Y:0.00207,H5av_1_waterfowl_Hong_Kong_378_5_2001_A___H5N1__236930___Y:0.00207):4.9E-4,H5av_1_duck_Guangxi_xa_2001_A___H5N1__236663___Y:0.00139):7.1E-4):4.8E-4):0.00222,(Avian_chicken_Jiangsu_YZ_1999_A___H9N1__1775988___Y:0.00464,H5av_1_Goose_Huadong_1_2000_A___H5N1__99342___Y:0.00286):0.01554):0.00301):0.00115,(H5av_1_Chicken_Hong_Kong_YU563_01_A___H5N1__10423___Y:0.01869,H5av_1_duck_Guangxi_07_1999_A___H5N1__21156___Y:0.00289):0.02103):0.01879,((((((((((((((((((Avian_H6_chicken_Netherlands_10011774_011015_2010_A___H6N1_1841363___Y:7.1E-4,Avian_H6_Chicken_Netherlands_10012103_2010_A___H6N1_1229857___Y:0.00139):4.9E-4,Avian_H6_chicken_Netherlands_917_2010_A___H6N1_1896223___Y:6.1E-4):4.9E-4,Avian_H6_Chicken_Netherlands_10010413_2010_A___H6N1_1229849___Y:8.0E-4):0.00535,Avian_mallard_Germany_RP_R193_09_A___H1N1__248500___Y:0.0014):4.9E-4,(((Avian_mallard_duck_Netherlands_25_2009_A___H1N1__1013422___Y:7.1E-4,Avian_mallard_duck_Netherlands_28_2009_A___H1N1__890286___Y:7.1E-4):7.1E-4,Avian_mallard_duck_Netherlands_26_2009_A___H1N1__1306889___Y:4.8E-4):0.0034,Avian_mallard_Bavaria_185_8_2008_A___H1N1__284599___Y:7.1E-4):7.0E-4):7.1E-4,Avian_H6_mallard_duck_Netherlands_24_2009_A___H6N1_889892___Y:0.00544):7.0E-4,(Avian_Eurasian_wigeon_Netherlands_2_2007_A___H1N1__889430___Y:7.1E-4,Avian_Eurasian_wigeon_Netherlands_6_2007_A___H1N1__889400___Y:0.00139):0.00139):7.1E-4,Avian_Anas_crecca_Spain_1384_2007_A___H1N1__186589___Y:0.00475):4.9E-4,(((((Avian_mallard_duck_Netherlands_77_2008_A___H7N1__890469___Y:4.9E-4,Avian_mallard_duck_Netherlands_78_2008_A___H7N1__1307502___Y:7.0E-4):0.00139,Avian_bean_goose_Netherlands_2_2009_A___H7N1__890563___Y:0.00207):4.9E-4,Avian_Tadorna_tadorna_Belgium_3441_P3_2009_A___H7N1__718536___Y:4.9E-4):7.1E-4,(Avian_bewicks_swan_Netherlands_7_2008_A___H7N1__890606___Y:7.1E-4,Avian_mallard_duck_Netherlands_61_2008_A___H7N1__1307525___Y:7.0E-4):4.9E-4):0.00137,Avian_white_front_goose_Germany_NI_R482_09_A___H1N1__248524___Y:0.00956):4.9E-4):6.9E-4,Avian_mallard_Sweden_105527_2009_A___H10N1__618738___Y:0.00822):4.9E-4,(((Avian_mallard_duck_Netherlands_16_2009_A___H1N1__889325___Y:4.9E-4,Avian_H6_greater_white_fronted_goose_Netherlands_1_2010_A___H6N1_890583___Y:0.00274):0.00478,(Avian_duck_Denmark_53_147_8_2008_A___H7N1__272770___Y:0.00208,Avian_mallard_duck_Netherlands_86_2008_A___H7N1__1307452___Y:7.0E-4):0.0021):0.00139,((Avian_Anas_crecca_Spain_1404_2007_A___H1N1__186591___Y:0.00139,Avian_Anas_plathyrhynchos_Spain_1365_2007_A___H1N1__221530___Y:4.9E-4):4.9E-4,Avian_Anas_crecca_Spain_1402_2007_A___H1N1__186590___Y:0.00341):0.00274):0.00139):0.00138,Avian_mallard_PT_23059_2007_A___H1N1__272801___Y:0.01026):4.9E-4,Avian_mallard_Italy_4518_2007_A___H10N1__511812___Y:0.00889):0.00274,((((((((Avian_H6_Eurasian_teal_Netherlands_1_2008_A___H6N1_890397___Y:7.1E-4,Avian_H6_Eurasian_wigeon_Netherlands_1_2008_A___H6N1_890060___Y:0.00139):4.9E-4,Avian_H6_Eurasian_teal_Netherlands_3_2008_A___H6N1_890656___Y:4.9E-4):4.9E-4,Avian_H6_mallard_duck_Netherlands_31_2008_A___H6N1_890055___Y:7.1E-4):7.1E-4,((Avian_H6_Muscovy_duck_France_09010_2009_A___H6N1_368967___Y:4.9E-4,Avian_H6_turkey_France_09010_1_2009_A___H6N1_368975___Y:4.9E-4):4.9E-4,Avian_H6_turkey_France_09010_2_2009_A___H6N1_368986___Y:7.6E-4):0.00118):4.9E-4,Avian_H6_mallard_duck_Netherlands_32_2008_A___H6N1_1307269___Y:7.1E-4):4.9E-4,Avian_H6_mallard_duck_Netherlands_8_2008_A___H6N1_889639___Y:4.9E-4):0.00543,((Avian_lesser_black_backed_gull_Netherlands_1_2007_A___H11N1__1307346___Y:0.00892,Avian_H6_turkey_France_10_040_2010_A___H6N1_397269___Y:0.00623):0.00339,Avian_mallard_duck_Netherlands_23_2006_A___H1N1__890466___Y:0.00545):4.8E-4):4.9E-4,Avian_mallard_Netherlands_22_2007_A___H7N1__190334___Y:0.00543):0.00141):0.00343,((Avian_common_teal_Netherlands_3_2005_A___H1N1__1013845___Y:0.00206,Avian_duck_Germany_R2555_2006_A___H3N1__1841256___Y:0.00276):0.00478,(Avian_mallard_Sweden_57_2003_A___H1N1__251756___Y:7.1E-4,Avian_H6_mallard_Sweden_54_2003_A___H6N1_485561___Y:7.0E-4):0.00138):5.0E-4):0.01098,((Avian_mallard_duck_Netherlands_8_1999_A___H1N1__1307243___Y:4.9E-4,Avian_mallard_Netherlands_10_Cam_1999_A___H1N1__451163___Y:7.0E-4):0.00211,Avian_H6_mallard_duck_Netherlands_1_2001_H6N1__A___H6N1_1307627___Y:0.0055):0.00135):0.00639,((Avian_Mallard_France_M_2526_01_A___H7N1__13247___Y:7.2E-4,Avian_Pekin_Duck_France_M_2060_01_A___H1N1__13251___Y:0.00207):6.9E-4,Avian_Mallard_France_M_2525_01_A___H7N1__13249___Y:4.9E-4):0.00987):0.01337,((((((Avian_duck_Vietnam_OIE_0178_2012_A___H7N1__381878___Y:0.02141,Avian_duck_Hunan_S10078_2015_A___H10N1__1556388___Y:0.04785):0.00968,H5av_1_teal_Viet_Nam_MBP5_2006_A___H5N1__184186___Y:0.00488):0.03024,(Avian_H6_chicken_Taiwan_165_99_A___H6N1_102157___Y:7.1E-4,Avian_H6_duck_Taiwan_WB29_99_A___H6N1_102159___Y:4.9E-4):0.0063):5.8E-4,(Avian_pink_eared_duck_Victoria_15_00617_001_2015_A___H10N1__2144208___Y:0.04312,Avian_H6_plumed_whistling_duck_Western_Australia_AS09_2965_220_2009_A___H6N1_2144445___Y:0.01874):0.03125):0.00421,((((H5av_1_duck_Hokkaido_Vac_3_2007_A___H5N1__3498___Y:0.0,Avian_H6_duck_Hokkaido_257_2004_A___H6N1_168539___Y:0.0):0.00386,Avian_duck_Akita_212_05_A___H7N1__860943___Y:0.00162):0.01257,Avian_duck_Shimane_188_1999_A___H1N1__321568___Y:0.00684):0.0036,H5av_1_duck_Hyogo_36_2001_A___H5N1__1886405___Y:0.01029):6.3E-4):0.00548,Avian_H6_greylag_goose_Netherlands_4_1999_A___H6N1_251619___Y:0.00976):0.00475):0.00966):0.00123,((((((((((((((((((((Avian_H6_chicken_Taiwan_4020_2013_A___H6N1_1513535___F:4.9E-4,Avian_H6_chicken_Taiwan_4030_2014_A___H6N1_1513536___F:7.5E-4):7.5E-4,Avian_H6_chicken_Taiwan_4011_2013_A___H6N1_1513542___F:7.5E-4):7.5E-4,Avian_H6_chicken_Taiwan_2084_2012_A___H6N1_510841___F:0.00217):5.0E-4,Avian_H6_chicken_China_Influenza_A_virus_2017_A___H6N1_1889860___F:0.01869):0.01107,(Avian_H6_chicken_Taiwan_3937_2012_A___H6N1_1513550___F:0.00491,Avian_H6_chicken_Taiwan_67_2013_A___H6N1_510876___F:0.00522):0.00486):0.00201,(Avian_H6_chicken_Taiwan_0702_2013_A___H6N1_1555538___F:0.00288,Avian_H6_chicken_Taiwan_A2837_2013_A___H6N1_459897___F:0.01012):0.00879):0.0045,(((Avian_H6_chicken_Taiwan_2267_2012_A___H6N1_510848___F:4.9E-4,Avian_H6_chicken_Taiwan_2331_2012_A___H6N1_510855___F:5.1E-4):0.00632,Avian_H6_chicken_Taiwan_1843_2012_A___H6N1_510834___F:0.00405):0.00628,Atypical_Taiwan_2_2013_A___H6N1_459857___F:0.01134):0.00431):0.00539,Avian_H6_chicken_Taiwan_3709_2010_A___H6N1_1513532___F:0.00235):0.01499,Avian_H6_chicken_Taiwan_CF22_2009_A___H6N1_441444___F:0.01455):4.8E-4,(((Avian_H6_chicken_Taiwan_CF24_2009_A___H6N1_441492___F:7.4E-4,Avian_H6_chicken_Taiwan_TC147_2010_A___H6N1_439102___F:4.9E-4):7.4E-4,Avian_H6_chicken_Taiwan_CF16_2009_A___H6N1_441412___F:4.9E-4):0.00893,Avian_H6_chicken_Taiwan_3511_2008_A___H6N1_1513529___F:0.00196):0.00842):0.00925,((Avian_H6_chicken_Taiwan_3340_2005_A___H6N1_1513528___F:0.00429,Avian_H6_chicken_Taiwan_A342_05_A___H6N1_102211___F:0.00431):0.00286,Avian_H6_chicken_Taiwan_3127_2003_A___H6N1_1513526___F:4.9E-4):5.0E-4):0.00712,(Avian_H6_chicken_Taiwan_0222_02_A___H6N1_102173___F:7.4E-4,Avian_H6_chicken_Taiwan_0320_02_A___H6N1_102181___F:0.00145):4.5E-4):0.00524,((Avian_H6_chicken_Taiwan_0107_02_A___H6N1_102185___F:0.00146,Avian_H6_chicken_Taiwan_0408_02_A___H6N1_102189___F:0.00147):0.0043,Avian_H6_chicken_Taiwan_1212_01_A___H6N1_102169___F:0.00501):0.00229):0.00498,((((((Avian_H6_chicken_Taiwan_0114_04_A___H6N1_102199___F:0.00216,Avian_H6_chicken_Taiwan_1203_03_A___H6N1_102195___F:0.00217):0.00215,Avian_H6_chicken_Taiwan_A37_02_A___H6N1_102183___F:0.00216):7.4E-4,(Avian_H6_chicken_Taiwan_PF1_02_A___H6N1_102175___F:4.9E-4,Avian_H6_chicken_Taiwan_3072_2003_A___H6N1_1513524___F:0.00638):4.9E-4):4.9E-4,(Avian_H6_chicken_Taiwan_PF2_02_A___H6N1_102177___F:4.8E-4,Avian_H6_duck_Taiwan_WB239_03_A___H6N1_102191___F:7.4E-4):7.4E-4):4.9E-4,Avian_H6_chicken_Taiwan_0706_03_A___H6N1_102193___F:0.01069):0.00931,Avian_H6_chicken_Taiwan_0208_02_A___H6N1_102187___F:0.0086):4.9E-4):0.0013,((Avian_H6_chicken_Taiwan_0305_04_A___H6N1_102201___F:0.0109,Avian_H6_chicken_Taiwan_3153_2003_A___H6N1_1513527___F:0.00503):0.00286,Avian_H6_chicken_Taiwan_1205_01_A___H6N1_102167___F:7.3E-4):0.00334):0.00607,((((((Avian_H6_chicken_Taiwan_2831_2000_A___H6N1_1513522___F:4.8E-4,Avian_H6_chicken_Taiwan_2896_2000_A___H6N1_1513523___F:0.0068):0.00269,Avian_H6_chicken_Taiwan_3652_2009_A___H6N1_1513530___F:8.0E-4):0.00205,Avian_H6_chicken_Taiwan_ns2_99_A___H6N1_102151___F:0.00471):4.8E-4,((Avian_H6_duck_Taiwan_29_3_00_A___H6N1_102161___F:9.2E-4,Avian_H6_partridge_Taiwan_LU1_99_A___H6N1_102155___F:0.00187):0.00409,Avian_H6_chicken_Taiwan_SP1_00_A___H6N1_102163___F:0.00807):0.00432):0.00223,((((Avian_H6_chicken_Taiwan_0204_05_A___H6N1_102209___F:0.00498,Avian_H6_chicken_Taiwan_ch1006_04_A___H6N1_102205___F:6.9E-4):0.00499,Avian_H6_chicken_Taiwan_1215_01_A___H6N1_102171___F:0.00145):0.00141,Avian_H6_chicken_Taiwan_PF3_02_A___H6N1_102179___F:0.013):0.00433,Avian_H6_chicken_Taiwan_0329_01_A___H6N1_102165___F:0.0062):0.0074):7.0E-4,((Avian_H6_chicken_Taiwan_2838N_00_A___H6N1_119797___F:0.00146,Avian_H6_chicken_Taiwan_3115_2003_A___H6N1_1513525___F:0.00145):0.00287,Avian_H6_chicken_Taiwan_0705_99_A___H6N1_102153___F:0.00215):0.00219):0.00139):0.00765,Avian_H6_chicken_Taiwan_0824_97_A___H6N1_102147___Y:0.00673):0.00589,Avian_H6_chicken_Taiwan_na3_98_A___H6N1_102149___Y:0.01401):0.0062,Avian_H6_duck_Hong_Kong_3461_99_A___H6N1_12186___Y:0.01833):0.00903,Avian_swan_Hokkaido_55_1996_A___H1N1__239288___Y:0.01162):0.00249):0.00483,((((((((((((((((((((((((((((((((((((((((((((((((((((((((((((((((((((((((((((((((H5av_2_Falco_peregrinus_Belgium_01823_0003_2023_A___H5N1__2540195___Y:0.00138,H5av_2_Black_headed_gull_Netherlands_8_2023_A___H5N1__2461840___Y:4.9E-4):4.9E-4,(H5av_2_black_headead_gull_Spain_171_1_23VIR1687_20_2023_A___H5N1__2560142___Y:7.0E-4,H5mam_Vulpes_vulpes_Belgium_01924_0003_2023_A___H5N1_2468406___Y:7.0E-4):4.9E-4):4.9E-4,H5av_2_black_headead_gull_Spain_512_7_23VIR1687_7_2023_A___H5N1__2560206___Y:4.9E-4):4.9E-4,(((H5av_2_black_headed_gull_Luxembourg_23111454_2023_A___H5N1__2555736___Y:4.9E-4,H5av_2_Common_tern_Luxembourg_23109715_2023_A___H5N1__2553189___Y:7.0E-4):0.00206,H5av_2_black_headed_gull_Czech_Republic_6634_1_2023_A___H5N1__2578019___Y:0.00472):6.9E-4,H5av_2_black_headed_gull_Austria_23060170_008_2023_A___H5N1__2576573___Y:0.00338):4.9E-4):7.0E-4,H5mam_Vulpes_Vulpes_Belgium_03704_0001_2023_A___H5N1_2585302___Y:7.0E-4):4.9E-4,((H5av_2_Chroicocephalus_ridibundus_Belgium_00374_0005_2023_A___H5N1__2540210___Y:6.8E-4,H5mam_Vulpes_vulpes_Belgium_01295_0002_2023_A___H5N1_2540299___Y:4.9E-4):4.9E-4,H5av_2_black_headed_gull_Czech_Republic_5487_4_2023_A___H5N1__2537019___Y:0.00138):4.9E-4):4.9E-4,((H5av_2_guinea_fowl_England_049422_2023_A___H5N1__2527992___Y:0.00138,H5av_2_Gallus_gallus_Belgium_01742_0001_2023_A___H5N1__2540187___Y:0.00137):4.9E-4,H5mam_Vulpes_Vulpes_Belgium_03703_0007_2023_A___H5N1_2585294___Y:7.0E-4):4.9E-4):4.9E-4,(H5av_2_black_headed_gull_Czech_Republic_6947_4_2023_A___H5N1__2578043___Y:0.0,H5mam_Vulpes_Vulpes_Belgium_04016_0001_2023_A___H5N1_2585310___Y:0.0):4.9E-4):4.9E-4,(((((((H5av_2_black_headed_gull_Czech_Republic_6634_3_2023_A___H5N1__2552808___Y:7.1E-4,H5av_2_black_headed_gull_Czech_Republic_6634_5_2023_A___H5N1__2552824___Y:4.9E-4):4.9E-4,H5av_2_black_headed_gull_Czech_Republic_6634_4_2023_A___H5N1__2552816___Y:7.0E-4):7.0E-4,H5av_2_peregrine_falcon_Czech_Republic_7735_1_2023_A___H5N1__2579774___Y:7.0E-4):4.9E-4,(H5av_2_black_headed_gull_Czech_Republic_6577_5_2023_A___H5N1__2552792___Y:7.0E-4,H5av_2_black_headed_gull_Czech_Republic_7334_5_2023_A___H5N1__2578091___Y:7.0E-4):4.9E-4):4.9E-4,H5av_2_black_headed_gull_Austria_23037203_001_2023_A___H5N1__2526424___Y:4.9E-4):4.8E-4,(H5av_2_black_headed_gull_Austria_23031105_002_2023_A___H5N1__2526496___Y:4.9E-4,H5av_2_black_headed_gull_Austria_23033899_002_2023_A___H5N1__2576485___Y:0.00206):0.00138):7.0E-4,H5av_2_black_headed_gull_Czech_Republic_6633_1_2023_A___H5N1__2578003___Y:0.00138):4.9E-4):4.9E-4,(((((((H5av_2_black_headed_gull_Austria_23056483_005_2023_A___H5N1__2576533___Y:4.9E-4,H5av_2_black_headed_gull_Austria_23052993_001_2023_A___H5N1__2576509___Y:4.9E-4):4.9E-4,H5av_2_black_headed_gull_Italy_23VIR2383_2_2023_A___H5N1__2559694___Y:7.0E-4):4.9E-4,((H5av_2_black_headed_gull_Austria_23061383_001_2023_A___H5N1__2576581___Y:7.0E-4,H5av_2_black_headed_gull_Czech_Republic_7334_4_2023_A___H5N1__2578083___Y:7.0E-4):4.9E-4,H5av_2_black_headed_gull_Czech_Republic_6947_1_2023_A___H5N1__2578027___Y:7.0E-4):4.9E-4):4.9E-4,H5av_2_black_headed_gull_Czech_Republic_6577_2_2023_A___H5N1__2577979___Y:0.00127):7.0E-4,H5av_2_Black_headed_gull_Netherlands_24_2023_A___H5N1__2475197___Y:0.00126):4.9E-4,H5av_2_Falco_peregrinus_Belgium_02423_0004_2023_A___H5N1__2585261___Y:7.0E-4):4.9E-4,((H5av_2_European_herring_gull_Netherlands_12_2023_A___H5N1__2530110___Y:7.1E-4,H5av_2_Black_headed_gull_Netherlands_39_2023_A___H5N1__2545091___Y:0.00206):4.9E-4,H5av_2_European_herring_gull_Netherlands_6_2023_A___H5N1__2461872___Y:4.9E-4):4.9E-4):4.9E-4):4.9E-4,((H5av_2_black_headed_gull_Czech_Republic_5695_2_2023_A___H5N1__2537043___Y:4.9E-4,H5av_2_black_headed_gull_Czech_Republic_6947_3_2023_A___H5N1__2578035___Y:4.9E-4):4.9E-4,H5av_2_black_headed_gull_Czech_Republic_5695_4_2023_A___H5N1__2537059___Y:0.00138):7.0E-4):4.9E-4,H5mam_Vulpes_vulpes_Belgium_02359_0002_2023_A___H5N1_2540308___Y:7.0E-4):0.0013,(((((((((((H5av_2_turkey_Czech_Republic_6734_orig_2023_A___H5N1__2552832___Y:0.00205,H5av_2_black_headed_gull_Czech_Republic_5695_8_2023_A___H5N1__2537083___Y:4.9E-4):4.9E-4,H5av_2_black_headed_gull_Czech_Republic_5695_5_2023_A___H5N1__2537067___Y:7.0E-4):7.0E-4,H5av_2_black_headed_gull_Czech_Republic_5695_3_2023_A___H5N1__2537051___Y:7.0E-4):4.9E-4,((H5av_2_black_headed_gull_Czech_Republic_5695_7_2023_A___H5N1__2537075___Y:4.9E-4,H5av_2_black_headed_gull_Czech_Republic_5152_3_2023_A___H5N1__2510263___Y:4.9E-4):4.9E-4,H5av_2_peregrine_falcon_Czech_Republic_7459_2_2023_A___H5N1__2578107___Y:7.0E-4):4.9E-4):4.9E-4,H5av_2_black_headed_gull_Czech_Republic_5695_1_2023_A___H5N1__2537035___Y:0.00137):4.9E-4,H5av_2_black_headed_gull_Czech_Republic_6577_4_2023_A___H5N1__2577995___Y:7.0E-4):7.0E-4,H5av_2_black_headed_gull_Austria_23058525_004_2023_A___H5N1__2576549___Y:7.0E-4):4.9E-4,(((((H5av_2_black_headed_gull_Austria_23060170_003_2023_A___H5N1__2576557___Y:7.0E-4,H5av_2_black_headed_gull_Austria_23060170_007_2023_A___H5N1__2576565___Y:4.9E-4):4.8E-4,H5av_2_black_headed_gull_Czech_Republic_5452_2_2023_A___H5N1__2536987___Y:0.00205):4.9E-4,H5av_2_black_headed_gull_Czech_Republic_5152_5_2023_A___H5N1__2510279___Y:4.9E-4):4.9E-4,H5av_2_black_headed_gull_Czech_Republic_5425_1_2023_A___H5N1__2536963___Y:7.0E-4):4.9E-4,(H5av_2_black_headed_gull_Austria_23024615_2023_A___H5N1__2526584___Y:0.00112,H5av_2_black_headed_gull_Czech_Republic_6634_2_2023_A___H5N1__2552800___Y:4.9E-4):7.0E-4):4.9E-4):4.9E-4,((H5av_2_Anser_anser_Belgium_00286_0004_2023_A___H5N1__2415347___Y:0.00138,H5av_2_black_headed_gull_Czech_Republic_5487_2_2023_A___H5N1__2537011___Y:4.9E-4):4.9E-4,H5av_2_falcon_Austria_23032458_2023_A___H5N1__2526592___Y:7.0E-4):4.9E-4):4.9E-4,H5av_2_black_headed_gull_Czech_Republic_6633_2_2023_A___H5N1__2578011___Y:7.0E-4):0.00137,(((H5mam_Vulpes_vulpes_Belgium_01784_0010_2023_A___H5N1_2468398___Y:0.00206,H5av_2_Meleagris_gallopavo_Belgium_14826_0002_2022_A___H5N1__2415417___Y:0.00138):4.9E-4,H5av_2_black_headed_gull_Czech_Republic_5452_1_2023_A___H5N1__2536979___Y:0.00137):4.9E-4,H5av_2_black_headead_gull_Spain_416_11_23VIR1687_6_2023_A___H5N1__2560198___Y:4.9E-4):4.9E-4):4.9E-4):7.0E-4,(((((((((((H5av_2_black_headed_gull_Italy_23VIR2556_2_2023_A___H5N1__2559606___Y:0.00138,H5av_2_black_headed_gull_Italy_23VIR1204_1_2023_A___H5N1__2559894___Y:7.0E-4):4.9E-4,H5av_2_black_headed_gull_Italy_23VIR2787_2_2023_A___H5N1__2559566___Y:4.9E-4):4.9E-4,H5av_2_black_headed_gull_Italy_23VIR2039_6_2023_A___H5N1__2559622___Y:7.0E-4):7.0E-4,((H5av_2_black_headed_gull_Czech_Republic_5452_3_2023_A___H5N1__2536995___Y:4.9E-4,H5av_2_chicken_Italy_23VIR3022_15_2023_A___H5N1__2559598___Y:7.0E-4):7.1E-4,H5av_2_black_headed_gull_Italy_23VIR1099_4_2023_A___H5N1__2415000___Y:0.00207):7.0E-4):4.9E-4,H5av_2_black_headed_gull_Italy_23VIR1484_4_2023_A___H5N1__2559790___Y:7.0E-4):4.9E-4,(H5av_2_black_headed_gull_Czech_Republic_5487_5_2023_A___H5N1__2537027___Y:4.9E-4,H5av_2_goshawk_Austria_23048718_001_2023_A___H5N1__2576653___Y:0.00138):7.0E-4):4.9E-4,H5av_2_black_headed_gull_Italy_23VIR1613_6_2023_A___H5N1__2559814___Y:7.0E-4):4.9E-4,(H5av_2_yellow_legged_gull_Italy_23VIR2234_2_2023_A___H5N1__2559670___Y:4.9E-4,H5av_2_black_headed_gull_Italy_23VIR1429_16_2023_A___H5N1__2559742___Y:4.9E-4):4.9E-4):4.9E-4,(((((H5av_2_black_headed_gull_Italy_23VIR1203_4_2023_A___H5N1__2559846___Y:4.9E-4,H5av_2_black_headed_gull_Italy_23VIR2309_1_2023_A___H5N1__2559686___Y:0.00205):7.0E-4,H5av_2_black_headed_gull_Italy_23VIR1203_8_2023_A___H5N1__2559878___Y:4.9E-4):4.9E-4,H5av_2_black_headed_gull_Italy_23VIR2233_4_2023_A___H5N1__2559662___Y:7.0E-4):7.0E-4,(H5av_2_black_headed_gull_Italy_23VIR1105_4_2023_A___H5N1__2559958___Y:7.0E-4,H5av_2_black_headed_gull_Italy_23VIR1310_3_2023_A___H5N1__2559918___Y:4.9E-4):4.9E-4):4.9E-4,(((H5av_2_black_headed_gull_Italy_23VIR2153_1_2023_A___H5N1__2559646___Y:0.00137,H5av_2_black_headead_gull_Italy_23VIR1658_4_2023_A___H5N1__2559718___Y:0.00206):4.9E-4,H5av_2_black_headed_gull_Italy_23VIR1104_4_2023_A___H5N1__2559950___Y:7.0E-4):4.9E-4,H5av_2_black_headed_gull_Italy_23VIR1203_5_2023_A___H5N1__2559854___Y:0.00138):4.9E-4):4.9E-4):4.9E-4,((((((H5av_2_black_headed_gull_Italy_23VIR1249_2_2023_A___H5N1__2559910___Y:7.0E-4,H5av_2_black_headed_gull_Italy_23VIR1203_1_2023_A___H5N1__2559822___Y:4.8E-4):4.9E-4,H5av_2_black_headead_gull_Italy_23VIR1667_1_2023_A___H5N1__2559734___Y:4.9E-4):4.9E-4,H5av_2_black_headed_gull_Italy_23VIR1516_2_2023_A___H5N1__2559806___Y:0.00138):7.0E-4,H5av_2_black_headed_gull_Italy_23VIR1203_6_2023_A___H5N1__2559862___Y:7.1E-4):4.9E-4,H5av_2_black_headed_gull_Italy_23VIR1203_7_2023_A___H5N1__2559870___Y:4.9E-4):4.9E-4,H5av_2_black_headed_gull_Italy_23VIR1481_4_2023_A___H5N1__2559774___Y:4.9E-4):4.9E-4):4.9E-4,H5av_2_black_headed_gull_Italy_23VIR1430_8_2023_A___H5N1__2559750___Y:7.0E-4):0.00198):4.9E-4,((((((((((H5av_2_Black_headed_Gull_Netherlands_69_2023_A___H5N1__2587293___Y:4.9E-4,H5av_2_Black_headed_Gull_Netherlands_64_2023_A___H5N1__2587223___Y:7.0E-4):4.9E-4,H5av_2_Black_headed_Gull_Netherlands_67_2023_A___H5N1__2587279___Y:0.00138):0.00138,((H5av_2_black_headed_gull_Czech_Republic_6577_1_2023_A___H5N1__2577971___Y:6.6E-4,H5av_2_Gallus_gallus_Belgium_02824_0001_2023_A___H5N1__2540291___Y:0.00193):4.9E-4,H5av_2_Black_headed_Gull_Netherlands_61_2023_A___H5N1__2587199___Y:0.00138):4.9E-4):4.9E-4,H5av_2_Black_headed_Gull_Netherlands_68_2023_A___H5N1__2587285___Y:0.00138):4.9E-4,((((H5av_2_black_headed_gull_Austria_23054865_001_2023_A___H5N1__2576517___Y:0.00138,H5av_2_Black_headed_gull_Netherlands_41_2023_A___H5N1__2545107___Y:0.00138):4.9E-4,H5av_2_Sandwich_Tern_Netherlands_1_2023_A___H5N1__2587271___Y:4.9E-4):7.0E-4,(H5av_2_Eurasian_Oystercatcher_Netherlands_2_2023_A___H5N1__2587239___Y:0.00138,H5av_2_Gallus_gallus_Belgium_01393_0001_2023_A___H5N1__2540242___Y:7.0E-4):4.9E-4):4.9E-4,H5av_2_Black_headed_Gull_Netherlands_66_2023_A___H5N1__2587247___Y:7.0E-4):4.9E-4):4.9E-4,(((H5av_2_Black_headed_Gull_Netherlands_70_2023_A___H5N1__2587301___Y:0.00124,H5av_2_European_herring_gull_Netherlands_10_2023_A___H5N1__2505081___Y:4.9E-4):0.00137,H5av_2_Corvus_monedula_Belgium_02027_0007_2023_A___H5N1__2540202___Y:5.8E-4):4.9E-4,H5av_2_Black_headed_Gull_Netherlands_60_2023_A___H5N1__2587191___Y:7.0E-4):4.9E-4):4.9E-4,H5av_2_Gallus_gallus_Belgium_01694_0001_2023_A___H5N1__2540250___Y:7.0E-4):4.9E-4,((((H5av_2_Black_headed_gull_Netherlands_36_2023_A___H5N1__2530102___Y:4.8E-4,H5av_2_Black_headed_gull_Netherlands_37_2023_A___H5N1__2545076___Y:7.0E-4):0.00138,(H5av_2_Eurasian_oystercatcher_Netherlands_1_2023_A___H5N1__2461856___Y:7.0E-4,H5av_2_Black_headed_gull_Netherlands_25_2023_A___H5N1__2475206___Y:0.00138):4.9E-4):4.9E-4,H5av_2_Black_headed_gull_Netherlands_44_2023_A___H5N1__2545131___Y:4.9E-4):4.9E-4,H5mam_Vulpes_vulpes_Belgium_01784_0004_2023_A___H5N1_2468382___Y:7.0E-4):4.9E-4):4.9E-4,H5av_2_Lesser_black_backed_Gull_Netherlands_2_2023_A___H5N1__2587255___Y:4.9E-4):4.9E-4,(((((H5av_2_Black_Headed_Gull_England_060002_2023_A___H5N1__2573924___Y:4.9E-4,H5av_2_Black_Headed_Gull_England_063263_2023_A___H5N1__2573956___Y:4.9E-4):4.9E-4,H5av_2_Black_Headed_Gull_England_399994_2023_A___H5N1__2574109___Y:0.00138):7.0E-4,((H5av_2_Black_headed_Gull_Netherlands_63_2023_A___H5N1__2587215___Y:4.9E-4,H5av_2_Black_Headed_Gull_England_399997_2023_A___H5N1__2574117___Y:0.00138):4.9E-4,H5av_2_Black_Headed_Gull_England_259880_2023_A___H5N1__2574036___Y:7.0E-4):4.9E-4):4.9E-4,H5av_2_chicken_England_062635_2023_A___H5N1__2553198___Y:0.00114):0.00138,((((H5av_2_Black_headed_gull_Netherlands_12_2023_A___H5N1__2461819___Y:0.00206,H5av_2_Black_headed_gull_Netherlands_20_2023_A___H5N1__2475164___Y:4.9E-4):7.0E-4,H5av_2_Black_headed_gull_Netherlands_18_2023_A___H5N1__2475147___Y:0.00206):4.9E-4,H5av_2_Black_headed_gull_Netherlands_7_2023_A___H5N1__2461832___Y:4.9E-4):4.9E-4,H5av_2_Black_headed_gull_Netherlands_4_2023_A___H5N1__2392770___Y:7.0E-4):4.9E-4):4.9E-4):4.9E-4):4.9E-4,(((H5av_2_Black_Headed_Gull_England_125653_2023_A___H5N1__2574068___Y:4.9E-4,H5av_2_Black_Headed_Gull_England_125713_2023_A___H5N1__2574093___Y:7.0E-4):4.9E-4,H5av_2_Black_headed_gull_Netherlands_28_2023_A___H5N1__2505071___Y:0.00137):0.00205,H5av_2_Gallus_gallus_Belgium_01303_0001_2023_A___H5N1__2540234___Y:4.9E-4):7.0E-4):7.0E-4,H5av_2_European_Herring_Gull_Netherlands_6_2022_A___H5N1__2088925___Y:4.9E-4):7.0E-4,H5av_2_chicken_England_085598_2022_A___H5N1__2089021___Y:7.0E-4):4.9E-4,H5av_2_mallard_22P019377_France_2022_A___H5N1__2154996___Y:7.0E-4):4.9E-4,(((((((H5av_2_seagull_Spain_4621_1_23VIR1687_12_2022_A___H5N1__2560086___Y:0.00138,H5av_2_seagull_Spain_4878_9_23VIR1687_17_2022_A___H5N1__2560118___Y:7.0E-4):4.9E-4,H5av_2_seagull_Spain_22VIR12774_15_4347_15_2022_A___H5N1__2291525___Y:7.0E-4):4.9E-4,(H5av_2_seagull_Spain_298_46_23VIR1687_21_2023_A___H5N1__2560150___Y:4.9E-4,H5av_2_seagull_Spain_4878_10_23VIR1687_18_2022_A___H5N1__2560126___Y:4.9E-4):7.0E-4):0.00138,(H5av_2_black_headed_gull_England_257241_2023_A___H5N1__2464377___Y:4.9E-4,H5av_2_chicken_England_029912_2023_A___H5N1__2509874___Y:7.0E-4):0.00138):4.9E-4,((H5av_2_chicken_England_146449_2022_A___H5N1__2232977___Y:7.0E-4,H5av_2_Chicken_England_126673_2022_A___H5N1__2198099___Y:4.9E-4):4.9E-4,H5av_2_turkey_England_140663_2022_A___H5N1__2232761___Y:7.0E-4):7.0E-4):7.0E-4,H5av_2_chicken_Wales_138294_2022_A___H5N1__2232705___Y:0.00206):4.9E-4,H5av_2_European_Herring_Gull_Netherlands_8_2022_A___H5N1__2114009___Y:0.00138):4.9E-4):4.9E-4,((((H5av_2_black_headead_gull_Spain_840_3_23VIR1687_25_2023_A___H5N1__2560174___Y:0.00472,H5av_2_European_Herring_Gull_Netherlands_18_2022_A___H5N1__2193365___Y:7.0E-4):4.9E-4,H5av_2_chicken_Isle_of_Man_172945_2022_A___H5N1__2300497___Y:0.00338):4.9E-4,H5av_2_Eurasian_Curlew_Netherlands_2_2022_A___H5N1__2097277___Y:7.0E-4):4.9E-4,H5mam_Vulpes_vulpes_Belgium_9031_0008_2022_A___H5N1_2129834___Y:0.00138):4.9E-4):4.9E-4,H5av_2_gull_France_22P015977_2022_A___H5N1__2078356___Y:4.9E-4):4.9E-4,((((((((((((H5av_2_Black_headed_gull_Netherlands_30_2023_A___H5N1__2530054___Y:4.9E-4,H5av_2_Black_headed_gull_Netherlands_31_2023_A___H5N1__2530062___Y:7.0E-4):0.00138,H5av_2_Black_headed_gull_Netherlands_14_2023_A___H5N1__2475121___Y:7.0E-4):4.9E-4,(H5av_2_Black_headed_gull_Netherlands_29_2023_A___H5N1__2530046___Y:7.0E-4,H5av_2_Great_black_backed_gull_Netherlands_4_2023_A___H5N1__2530126___Y:4.9E-4):0.00205):4.9E-4,H5av_2_Black_headed_gull_Netherlands_15_2023_A___H5N1__2475130___Y:7.0E-4):4.9E-4,H5av_2_Peregrine_falcon_Netherlands_10_2023_A___H5N1__2545163___Y:4.9E-4):4.9E-4,(H5av_2_black_headed_gull_Austria_23045023_001_2023_A___H5N1__2576501___Y:0.00205,H5av_2_black_headed_gull_Denmark_03515_1_01_2023_05_01_A___H5N1__2577730___Y:0.00205):4.9E-4):4.9E-4,H5mam_Vulpes_Vulpes_Belgium_03703_0003_2023_A___H5N1_2585287___Y:7.0E-4):4.9E-4,H5av_2_black_headed_gull_Czech_Republic_5152_1_2023_A___H5N1__2510247___Y:4.9E-4):4.9E-4,((((H5av_2_Peregrine_falcon_Netherlands_8_2023_A___H5N1__2545147___Y:4.8E-4,H5av_2_Peregrine_falcon_Netherlands_9_2023_A___H5N1__2545155___Y:4.9E-4):0.00137,H5av_2_Black_headed_gull_Netherlands_34_2023_A___H5N1__2530086___Y:7.0E-4):4.9E-4,((H5av_2_Black_headed_gull_Netherlands_9_2023_A___H5N1__2461848___Y:7.0E-4,H5av_2_Black_headed_gull_Netherlands_27_2023_A___H5N1__2505061___Y:7.1E-4):4.9E-4,H5av_2_Black_headed_gull_Netherlands_11_2023_A___H5N1__2461812___Y:4.9E-4):4.9E-4):4.9E-4,((H5av_2_Black_headed_gull_Netherlands_35_2023_A___H5N1__2530094___Y:7.0E-4,H5av_2_European_herring_gull_Netherlands_13_2023_A___H5N1__2530118___Y:4.9E-4):0.00261,H5av_2_Black_headed_gull_Netherlands_10_2023_A___H5N1__2461804___Y:4.9E-4):7.0E-4):5.9E-4):4.9E-4,(((H5av_2_Caspian_gull_Netherlands_1_2023_A___H5N1__2292959___Y:4.9E-4,H5av_2_European_herring_gull_Netherlands_1_2023_A___H5N1__2292932___Y:0.00205):7.0E-4,H5av_2_European_herring_gull_Netherlands_2_2023_A___H5N1__2292944___Y:7.0E-4):4.9E-4,H5av_2_European_herring_gull_Netherlands_21_2022_A___H5N1__2292975___Y:4.9E-4):4.9E-4):4.9E-4,((((H5av_2_Black_Headed_Gull_England_125079_2023_A___H5N1__2574044___Y:4.9E-4,H5av_2_chicken_England_070359_2023_A___H5N1__2589869___Y:7.0E-4):7.1E-4,H5av_2_black_headed_gull_England_053469_2023_A___H5N1__2528032___Y:7.0E-4):7.0E-4,(H5av_2_Black_Headed_Gull_England_259302_2023_A___H5N1__2573988___Y:7.0E-4,H5av_2_black_headed_gull_England_258811_2023_A___H5N1__2536749___Y:4.9E-4):4.9E-4):7.0E-4,(((H5av_2_Black_headed_gull_Netherlands_22_2023_A___H5N1__2475181___Y:4.9E-4,H5av_2_European_herring_gull_Netherlands_11_2023_A___H5N1__2505090___Y:7.0E-4):4.9E-4,H5av_2_Great_black_backed_gull_Netherlands_3_2023_A___H5N1__2505099___Y:7.0E-4):4.9E-4,H5av_2_European_herring_gull_Netherlands_8_2023_A___H5N1__2475222___Y:0.00206):4.9E-4):7.0E-4):7.0E-4,(((H5av_2_Common_Tern_Netherlands_26_2022_A___H5N1__2181787___Y:4.8E-4,H5av_2_Gallus_gallus_Belgium_9548_0001_2022_A___H5N1__2129842___Y:0.00137):4.9E-4,H5av_2_European_Herring_Gull_Netherlands_12_2022_A___H5N1__2181763___Y:7.0E-4):4.9E-4,(H5av_2_European_Herring_Gull_Netherlands_19_2022_A___H5N1__2197793___Y:7.0E-4,H5av_2_European_Herring_Gull_Netherlands_20_2022_A___H5N1__2197824___Y:4.9E-4):4.9E-4):4.9E-4):7.0E-4):4.9E-4,((((((H5mam_Mink_Spain_3691_10_22VIR10586_11_2022_A___H5N1_2220604___Y:4.9E-4,H5mam_mink_Spain_22VIR12774_14_3869_3_2022_A___H5N1_2291517___Y:7.0E-4):4.9E-4,H5mam_Mink_Spain_3691_3_22VIR10586_9_2022_A___H5N1_2220620___Y:7.0E-4):0.00206,H5av_2_European_Herring_Gull_Netherlands_9_2022_A___H5N1__2114025___Y:7.0E-4):4.9E-4,(H5av_2_European_Herring_Gull_Netherlands_7_2022_A___H5N1__2088933___Y:4.9E-4,H5av_2_European_Herring_Gull_Netherlands_13_2022_A___H5N1__2185359___Y:0.00206):4.9E-4):4.9E-4,H5av_2_Larus_argentatus_Belgium_9013_0001_2022_A___H5N1__2129826___Y:4.9E-4):7.1E-4,H5av_2_European_Herring_Gull_Netherlands_14_2022_A___H5N1__2185367___Y:0.00405):5.4E-4):0.00205,H5av_2_Domestic_goose_England_006847_2022_A___H5N1__2072031___Y:0.00189):4.9E-4,H5av_2_domestic_duck_England_012247_2022_A___H5N1__2072103___Y:0.00205):4.9E-4,((H5av_2_Branta_canadensis_Belgium_4821_0001_2022_A___H5N1__2122974___Y:4.9E-4,H5av_2_Branta_canadensis_Belgium_5177_0003_2022_A___H5N1__2122982___Y:7.0E-4):0.00138,H5av_2_Gallus_gallus_Belgium_4190_0002_2022_A___H5N1__2013088___Y:4.9E-4):7.0E-4):4.9E-4,H5mam_Fox_Netherlands_EMC1_2022_A___H5N1_2018067___Y:0.00205):4.9E-4,((((((((((((((((((((H5av_2_Common_Teal_Netherlands_3_2022_A___H5N1__2214470___Y:0.00138,H5av_2_Mallard_Netherlands_31_2022_A___H5N1__2259806___Y:7.1E-4):4.9E-4,H5av_2_Anser_anser_Belgium_14804_0002_2022_A___H5N1__2436891___Y:0.00138):4.9E-4,(H5av_2_Peregrine_falcon_Netherlands_1_2022_A___H5N1__2352323___Y:4.9E-4,H5av_2_Common_gull_Netherlands_2_2022_A___H5N1__2292916___Y:7.0E-4):4.9E-4):4.9E-4,(H5av_2_mute_swan_Austria_23002053_2023_A___H5N1__2526392___Y:7.0E-4,H5av_2_mute_swan_Austria_23000053_001_2023_A___H5N1__2526376___Y:7.0E-4):4.9E-4):4.9E-4,(((H5av_2_chicken_Czech_Republic_22968_2_2022_A___H5N1__2408677___Y:0.00117,H5av_2_chicken_Czech_Republic_22968_orig_2022_A___H5N1__2415755___Y:4.9E-4):4.9E-4,H5av_2_domestic_duck_Czech_Reublic_22394_2022_A___H5N1__2536931___Y:4.9E-4):7.0E-4,H5av_2_teal_Italy_22VIR12727_1_2022_A___H5N1__2414951___Y:7.0E-4):4.9E-4):4.9E-4,H5av_2_mute_swan_Austria_23003984_2023_A___H5N1__2526536___Y:4.9E-4):4.9E-4,(((((H5av_2_turkey_Italy_22VIR10627_4_2022_A___H5N1__2220265___Y:4.9E-4,H5av_2_turkey_Italy_22VIR11262_1_2022_A___H5N1__2220217___Y:0.00138):7.0E-4,H5av_2_chicken_Luxembourg_23023602_2023_A___H5N1__2364572___Y:7.0E-4):7.0E-4,(H5av_2_turkey_Spain_613_56_23VIR1687_22_2023_A___H5N1__2560158___Y:4.9E-4,H5av_2_turkey_Spain_613_57_23VIR1687_9_2023_A___H5N1__2560214___Y:4.9E-4):0.00117):4.9E-4,H5av_2_chicken_Czech_Republic_3446_2023_A___H5N1__2510231___Y:0.00205):4.9E-4,((H5av_2_peacock_Switzerland_Zurich_221192_2022_A___H5N1__2456195___Y:0.00206,H5av_2_great_egret_Luxembourg_23040216_2023_A___H5N1__2434199___Y:0.00138):4.9E-4,H5av_2_domestic_duck_Czech_Republic_951_orig_2023_A___H5N1__2408709___Y:0.00138):4.9E-4):4.9E-4):4.9E-4,(H5av_2_chicken_Czech_Republic_4463_orig_2023_A___H5N1__2510239___Y:0.00206,H5av_2_mute_swan_Slovakia_51_23VIR1686_4_2023_A___H5N1__2560262___Y:7.0E-4):7.2E-4):7.0E-4,(((H5av_2_guineafowl_Czech_Republic_1600_2_2023_A___H5N1__2415814___Y:7.0E-4,H5av_2_chicken_Czech_Republic_22911_1_2022_A___H5N1__2310687___Y:7.0E-4):4.9E-4,H5av_2_heron_Switzerland_Basel_230080_2023_A___H5N1__2456208___Y:7.0E-4):4.9E-4,(H5av_2_chicken_Czech_Republic_23869_1orig_2022_A___H5N1__2455128___Y:4.8E-4,H5av_2_chicken_Czech_Republic_23869_2orig_2022_A___H5N1__2455136___Y:4.9E-4):0.00206):0.00206):0.00138,(H5av_2_chicken_England_172713_2022_A___H5N1__2300481___Y:0.00543,H5av_2_turkey_England_146512_2022_A___H5N1__2232985___Y:6.8E-4):0.00341):4.9E-4,H5av_2_brant_goose_Netherlands_22009881_002_2022_A___H5N1__2068310___Y:0.00137):4.9E-4,H5av_2_Eurasian_Wigeon_Netherlands_3_2022_A___H5N1__2223294___Y:0.00273):7.1E-4,(H5av_2_barnacle_goose_Netherlands_22002511_001_2022_A___H5N1__1988044___Y:0.0,H5mam_red_fox_Netherlands_22002190_003_2022_A___H5N1_1981011___Y:0.0):7.0E-4):4.9E-4,H5av_2_barnacle_goose_Denmark_03332_1_02_2022_A___H5N1__2244156___Y:7.0E-4):4.9E-4,((((H5av_2_Barnacle_Goose_Netherlands_12_2022_A___H5N1__1995597___Y:0.0,H5mam_Stone_Marten_Netherlands_EMC1_2022_A___H5N1_2536830___Y:0.0):4.9E-4,H5av_2_Great_black_backed_Gull_Netherlands_2_2022_A___H5N1__1995723___Y:7.1E-4):4.9E-4,(H5av_2_Greylag_Goose_Netherlands_6_2022_A___H5N1__2082724___Y:0.0034,H5av_2_Lesser_Black_backed_Gull_Netherlands_1_2022_A___H5N1__2061042___Y:7.0E-4):4.9E-4):4.9E-4,(H5av_2_European_Herring_Gull_Netherlands_2_2022_A___H5N1__1995707___Y:4.8E-4,H5av_2_Barnacle_Goose_Netherlands_17_2022_A___H5N1__2008068___Y:0.00139):4.9E-4):4.9E-4):4.9E-4,(((H5av_2_Mallard_Netherlands_12_2022_A___H5N1__2193394___Y:4.8E-4,H5av_2_Mallard_Netherlands_13_2022_A___H5N1__2193402___Y:4.9E-4):0.00206,H5av_2_white_stork_Netherlands_22009973_002_2022_A___H5N1__2068342___Y:7.1E-4):7.0E-4,((H5av_2_chicken_England_118935_2022_A___H5N1__2198331___Y:0.00138,H5av_2_chicken_England_151023_2022_A___H5N1__2233081___Y:0.00138):0.00474,H5av_2_Lesser_Black_backed_Gull_Netherlands_4_2022_A___H5N1__2191368___Y:0.0034):7.0E-4):4.9E-4):4.9E-4,(((((((((((H5av_2_turkey_England_125196_2022_A___H5N1__2198627___Y:4.9E-4,H5av_2_turkey_England_145357_2022_A___H5N1__2232937___Y:0.00206):7.0E-4,(H5av_2_turkey_England_141610_2022_A___H5N1__2277832___Y:7.0E-4,H5av_2_turkey_England_147878_2022_A___H5N1__2233025___Y:4.9E-4):7.0E-4):0.00138,H5av_2_chicken_England_137719_2022_A___H5N1__2281689___Y:7.0E-4):4.9E-4,((H5av_2_Domestic_Duck_England_134956_2022_A___H5N1__2198739___Y:4.9E-4,H5av_2_domestic_duck_England_137953_2022_A___H5N1__2277848___Y:7.0E-4):7.0E-4,H5av_2_turkey_England_132310_2022_A___H5N1__2198635___Y:7.0E-4):4.9E-4):4.9E-4,(((((H5av_2_mute_Swan_Scotland_126261_2022_A___H5N1__2198875___Y:4.9E-4,H5av_2_white_fronted_goose_Scotland_173468_2022_A___H5N1__2300513___Y:0.00137):0.00206,H5av_2_turkey_England_138376_2022_A___H5N1__2277840___Y:0.00138):4.9E-4,H5av_2_Chicken_England_129801_2022_A___H5N1__2198155___Y:4.9E-4):4.9E-4,(H5av_2_Turkey_England_128999_2022_A___H5N1__2198235___Y:7.0E-4,H5av_2_Turkey_England_156090_2022_A___H5N1__2277936___Y:7.0E-4):4.9E-4):4.9E-4,(H5av_2_chicken_England_131916_2022_A___H5N1__2198435___Y:7.0E-4,H5av_2_Mallard_Netherlands_6_2022_A___H5N1__2185459___Y:0.00139):4.9E-4):4.9E-4):4.9E-4,((H5av_2_Barnacle_Goose_Netherlands_19_2022_A___H5N1__2197808___Y:0.0034,H5av_2_Mallard_Netherlands_8_2022_A___H5N1__2193410___Y:7.1E-4):4.9E-4,H5av_2_Greylag_Goose_Netherlands_13_2022_A___H5N1__2185406___Y:4.9E-4):4.9E-4):4.9E-4,H5av_2_Greylag_Goose_Netherlands_16_2022_A___H5N1__2191424___Y:7.0E-4):0.00138,H5av_2_Caspian_Gull_Netherlands_4_2022_A___H5N1__2073623___Y:0.00139):4.9E-4,((H5av_2_Lesser_Black_backed_Gull_Netherlands_3_2022_A___H5N1__2185414___Y:7.0E-4,H5av_2_Turkey_England_143570_2022_A___H5N1__2232889___Y:0.00138):7.1E-4,H5av_2_duck_France_22P020165_2022_A___H5N1__2176010___Y:0.00138):4.9E-4):4.9E-4,(H5av_2_Pelecanus_conspicillatus_Belgium_12905_0001_2022_A___H5N1__2296237___Y:0.00138,H5av_2_Phasianus_colchicus_Belgium_13027_0001_2022_A___H5N1__2296245___Y:4.9E-4):7.1E-4):7.0E-4,H5av_2_Falco_peregrinus_Belgium_4055_0002_2022_A___H5N1__2022939___Y:0.00272):4.9E-4):4.9E-4,(((((H5av_2_turkey_England_081395_2022_A___H5N1__2075657___Y:4.9E-4,H5av_2_turkey_England_081490_2022_A___H5N1__2075665___Y:0.00138):7.0E-4,H5av_2_goose_England_317610_2022_A___H5N1__2158607___Y:4.9E-4):4.9E-4,((H5av_2_domestic_goose_England_105863_2022_A___H5N1__2129918___Y:4.8E-4,H5av_2_chicken_England_046274_2022_A___H5N1__2072343___Y:4.8E-4):4.9E-4,H5av_2_domestic_duck_England_104859_2022_A___H5N1__2129902___Y:4.9E-4):4.9E-4):4.9E-4,H5av_2_chicken_England_093459_2022_A___H5N1__2109894___Y:0.00138):7.0E-4,(H5av_2_pheasant_Wales_016303_2022_A___H5N1__2072127___Y:7.0E-4,H5av_2_pheasant_England_019746_2022_A___H5N1__2072151___Y:4.8E-4):4.9E-4):0.00206):0.00205,H5av_2_Northern_Gannet_Netherlands_1_2022_A___H5N1__2185375___Y:4.9E-4):4.9E-4,H5av_2_chicken_England_014330_2022_A___H5N1__2072111___Y:7.0E-4):4.9E-4):4.9E-4,((((((((((((((((((((((((H5av_2_chicken_England_038958_2023_A___H5N1__2471927___Y:0.00138,H5av_2_barnacle_goose_Scotland_008625_2023_A___H5N1__2352631___Y:0.00137):4.9E-4,H5av_2_pink_footed_goose_Scotland_040819_2023_A___H5N1__2509866___Y:4.9E-4):4.9E-4,(H5av_2_greylag_goose_Scotland_168361_2022_A___H5N1__2300783___Y:7.0E-4,H5av_2_mute_swan_England_122962_2023_A___H5N1__2495692___Y:0.00271):4.9E-4):7.0E-4,(H5av_2_Chicken_Scotland_017391_2023_A___H5N1__2437530___Y:7.0E-4,H5av_2_chicken_Scotland_026217_2023_A___H5N1__2437349___Y:4.9E-4):0.00138):4.9E-4,(H5av_2_chicken_England_022451_2023_A___H5N1__2437333___Y:0.00405,H5av_2_Chicken_Scotland_015627_2023_A___H5N1__2437522___Y:0.00138):7.1E-4):4.9E-4,H5av_2_Chicken_Scotland_141941_2022_A___H5N1__2232817___Y:7.0E-4):7.0E-4,H5av_2_turkey_England_147806_2022_A___H5N1__2233017___Y:7.0E-4):4.9E-4,(((H5av_2_sparrowhawk_England_120507_2022_A___H5N1__2300657___Y:0.0026,H5av_2_common_buzzard_England_334939_2022_A___H5N1__2278280___Y:4.9E-4):7.0E-4,H5av_2_greylag_goose_England_334954_2022_A___H5N1__2278288___Y:4.9E-4):5.9E-4,H5av_2_Chicken_Scotland_153380_2022_A___H5N1__2277912___Y:4.9E-4):4.9E-4):4.9E-4,(((H5av_2_Domestic_duck_England_154301_2022_A___H5N1__2277904___Y:7.0E-4,H5av_2_domestic_goose_England_146384_2022_A___H5N1__2232969___Y:7.0E-4):4.8E-4,H5av_2_chicken_England_138092_2022_A___H5N1__2232681___Y:4.9E-4):4.9E-4,H5av_2_chicken_Scotland_173833_2022_A___H5N1__2300529___Y:0.00206):7.0E-4):4.9E-4,((((H5av_2_Chicken_Scotland_159456_2022_A___H5N1__2277984___Y:4.9E-4,H5av_2_chicken_Scotland_163935_2022_A___H5N1__2278032___Y:7.0E-4):7.0E-4,H5av_2_Chicken_Scotland_014044_2023_A___H5N1__2412825___Y:0.00137):4.9E-4,H5av_2_chicken_England_121771_2022_A___H5N1__2198371___Y:0.00138):4.9E-4,(H5av_2_Domestic_Goose_England_130370_2022_A___H5N1__2198203___Y:7.0E-4,H5av_2_Turkey_England_127741_2022_A___H5N1__2198219___Y:7.0E-4):7.0E-4):4.9E-4):4.9E-4,((((H5av_2_chicken_Scotland_006955_2023_A___H5N1__2352599___Y:7.0E-4,H5av_2_Domestic_Duck_England_128721_2022_A___H5N1__2198707___Y:0.00139):4.9E-4,H5av_2_Chicken_Scotland_153852_2022_A___H5N1__2277880___Y:0.00138):4.9E-4,(H5av_2_Greylag_Goose_Scotland_015635_2023_A___H5N1__2412849___Y:0.00137,H5av_2_Chicken_England_128321_2022_A___H5N1__2198123___Y:0.00138):4.9E-4):4.9E-4,H5av_2_turkey_England_149469_2022_A___H5N1__2233033___Y:0.00138):4.9E-4):4.9E-4,(H5av_2_domestic_goose_England_138821_2022_A___H5N1__2232737___Y:7.0E-4,H5av_2_Turkey_Scotland_012551_2023_A___H5N1__2412841___Y:0.00138):4.9E-4):4.9E-4,(((H5av_2_domestic_goose_England_125496_2022_A___H5N1__2198507___Y:7.0E-4,H5av_2_grey_heron_England_142125_2022_A___H5N1__2277824___Y:0.0027):4.9E-4,H5av_2_chicken_England_121695_2022_A___H5N1__2198363___Y:4.9E-4):4.9E-4,H5av_2_domestic_goose_England_132400_2022_A___H5N1__2198523___Y:0.00138):7.0E-4):0.00137,(H5av_2_partridge_England_115171_2022_A___H5N1__2181311___Y:7.0E-4,H5av_2_pheasant_England_115311_2022_A___H5N1__2181303___Y:4.9E-4):0.00206):4.9E-4,(H5av_2_chicken_England_140572_2022_A___H5N1__2232753___Y:0.00473,H5av_2_chicken_England_123975_2022_A___H5N1__2198387___Y:7.0E-4):7.1E-4):4.9E-4,(((((((H5av_2_chicken_England_125420_2022_A___H5N1__2198403___Y:7.0E-4,H5av_2_Turkey_England_130038_2022_A___H5N1__2198267___Y:7.0E-4):4.9E-4,H5av_2_Common_Buzzard_England_400164_2023_A___H5N1__2574125___Y:0.00271):4.9E-4,(H5av_2_chicken_England_124798_2022_A___H5N1__2198395___Y:4.9E-4,H5av_2_chicken_England_152082_2022_A___H5N1__2475292___Y:0.00337):4.9E-4):4.9E-4,H5av_2_domestic_goose_England_120019_2022_A___H5N1__2198491___Y:4.9E-4):4.9E-4,((H5av_2_domestic_duck_England_146319_2022_A___H5N1__2232961___Y:4.9E-4,H5av_2_turkey_England_140408_2022_A___H5N1__2232745___Y:7.0E-4):4.9E-4,H5av_2_chicken_England_149805_2022_A___H5N1__2233049___Y:0.00137):4.9E-4):0.00138,H5av_2_Domestic_Goose_England_161197_2022_A___H5N1__2278016___Y:7.0E-4):4.9E-4,(H5av_2_chicken_England_150281_2022_A___H5N1__2233057___Y:4.9E-4,H5av_2_Domestic_Duck_England_144945_2022_A___H5N1__2233121___Y:7.0E-4):0.00271):4.9E-4):4.9E-4,H5av_2_domestic_goose_England_132125_2022_A___H5N1__2277856___Y:0.00269):7.0E-4,H5av_2_Caspian_Gull_Netherlands_7_2022_A___H5N1__2119199___Y:0.00203):4.9E-4,((((H5av_2_Greylag_Goose_Netherlands_17_2022_A___H5N1__2193373___Y:7.0E-4,H5av_2_Mallard_Netherlands_4_2022_A___H5N1__2185444___Y:7.0E-4):4.9E-4,H5av_2_Eurasian_Spoonbill_Netherlands_8_2022_A___H5N1__2191400___Y:0.00138):7.0E-4,((H5av_2_Black_headed_gull_Netherlands_5_2022_A___H5N1__2073647___Y:4.9E-4,H5av_2_European_Herring_Gull_Netherlands_16_2022_A___H5N1__2191440___Y:0.00206):4.9E-4,H5av_2_Black_headed_gull_Netherlands_6_2022_A___H5N1__2073655___Y:7.0E-4):4.9E-4):4.9E-4,H5av_2_Caspian_Gull_Netherlands_6_2022_A___H5N1__2119274___Y:0.00138):4.9E-4):6.9E-4,H5av_2_Mallard_Netherlands_11_2022_A___H5N1__2193387___Y:0.00471):4.9E-4,((((((((H5av_2_pink_footed_goose_Scotland_047907_2023_A___H5N1__2536765___Y:4.9E-4,H5av_2_domestic_goose_Scotland_171709_2022_A___H5N1__2300451___Y:0.00205):4.9E-4,(H5av_2_chicken_England_172702_2022_A___H5N1__2300464___Y:7.0E-4,H5av_2_pink_footed_goose_Scotland_323521_2023_A___H5N1__2509914___Y:0.00405):4.9E-4):7.0E-4,((H5av_2_mute_swan_England_395769_2022_A___H5N1__2278296___Y:7.0E-4,H5av_2_turkey_Wales_132240_2022_A___H5N1__2198667___Y:0.00138):7.0E-4,H5av_2_Great_Cormorant_Netherlands_1_2022_A___H5N1__2223310___Y:0.00135):4.9E-4):7.0E-4,H5av_2_Eurasian_Curlew_Netherlands_4_2022_A___H5N1__2197816___Y:0.00406):4.9E-4,(H5av_2_mute_swan_England_117298_2022_A___H5N1__2198883___Y:4.9E-4,H5av_2_Eurasian_Spoonbill_Netherlands_7_2022_A___H5N1__2191392___Y:0.00139):4.9E-4):4.9E-4,H5av_2_Common_Tern_Netherlands_27_2022_A___H5N1__2191432___Y:0.00138):4.9E-4,H5av_2_chicken_Austria_2514_19_22VIR11382_1_2022_A___H5N1__2249125___Y:0.00606):4.9E-4,((((H5av_2_greylag_goose_Wales_126264_2022_A___H5N1__2198555___Y:4.9E-4,H5av_2_Eurasian_Wigeon_Netherlands_1_2022_A___H5N1__2223240___Y:0.00271):4.9E-4,H5av_2_greylag_goose_Wales_122829_2022_A___H5N1__2198547___Y:7.0E-4):4.9E-4,H5av_2_Mute_Swan_Netherlands_2_2022_A___H5N1__2193426___Y:0.00138):4.9E-4,((H5av_2_pheasant_England_119954_2022_A___H5N1__2278224___Y:7.0E-4,H5av_2_pheasant_England_119956_2022_A___H5N1__2278232___Y:4.9E-4):0.00138,H5av_2_domestic_goose_England_169312_2022_A___H5N1__2278056___Y:0.00138):7.0E-4):0.00205):0.00137):4.9E-4,((((H5av_2_Common_Buzzard_Netherlands_2_2022_A___H5N1__2214478___Y:0.00341,H5av_2_Common_Tern_Netherlands_25_2022_A___H5N1__2128885___Y:0.00208):6.8E-4,(H5av_2_Barnacle_Goose_Netherlands_15_2022_A___H5N1__1995643___Y:7.0E-4,H5av_2_Brent_goose_Netherlands_1_2022_A___H5N1__2008052___Y:7.0E-4):4.9E-4):4.9E-4,((H5av_2_Black_headed_gull_Netherlands_8_2022_A___H5N1__2082764___Y:7.1E-4,H5av_2_Greylag_Goose_Netherlands_3_2022_A___H5N1__2073528___Y:4.9E-4):7.0E-4,H5av_2_Lesser_Black_backed_Gull_Netherlands_2_2022_A___H5N1__2088886___Y:7.0E-4):0.00138):4.9E-4,(H5av_2_Barnacle_Goose_Netherlands_11_2022_A___H5N1__1995581___Y:4.9E-4,H5av_2_Black_headed_gull_Netherlands_4_2022_A___H5N1__2029058___Y:7.0E-4):4.9E-4):4.9E-4):4.9E-4,((((((H5av_2_Common_Buzzard_Netherlands_1_2022_A___H5N1__2185351___Y:7.1E-4,H5av_2_Greylag_Goose_Netherlands_12_2022_A___H5N1__2185398___Y:4.9E-4):7.0E-4,H5av_2_Mallard_Netherlands_15_2022_A___H5N1__2197832___Y:0.00138):4.9E-4,((H5av_2_Greylag_Goose_Netherlands_11_2022_A___H5N1__2185391___Y:0.00137,H5av_2_Mallard_Netherlands_5_2022_A___H5N1__2185451___Y:4.9E-4):4.9E-4,H5av_2_Mallard_Netherlands_3_2022_A___H5N1__2185438___Y:7.0E-4):7.0E-4):4.9E-4,H5av_2_Greylag_Goose_Netherlands_14_2022_A___H5N1__2191408___Y:7.0E-4):4.9E-4,H5av_2_Greylag_Goose_Netherlands_15_2022_A___H5N1__2191416___Y:0.00133):0.00205,H5av_2_Common_raven_Netherlands_2_2022_A___H5N1__2029090___Y:0.00201):4.9E-4):7.0E-4,(((((((((((((H5av_2_greylag_goose_England_119927_2022_A___H5N1__2278208___Y:7.0E-4,H5av_2_moorhen_Wales_171529_2022_A___H5N1__2300427___Y:0.00138):7.0E-4,H5av_2_Goose_Netherlands_22020788_001_2022_A___H5N1__2238850___Y:0.00205):4.9E-4,H5av_2_chicken_France_22P023203_2022_A___H5N1__2220392___Y:7.0E-4):4.9E-4,(H5av_2_Chicken_Netherlands_23001413_001005_2023_A___H5N1__2341230___Y:0.00206,H5av_2_barnacle_goose_Spain_4740_5_23VIR1687_3_2022_A___H5N1__2560182___Y:7.0E-4):4.9E-4):4.9E-4,((H5av_2_Eurasian_Wigeon_Netherlands_5_2022_A___H5N1__2240709___Y:0.00206,H5av_2_Gadwall_Netherlands_2_2022_A___H5N1__2223286___Y:7.0E-4):4.9E-4,(H5av_2_Black_headed_Gull_Netherlands_11_2022_A___H5N1__2223318___Y:7.0E-4,H5av_2_Eurasian_Wigeon_Netherlands_4_2022_A___H5N1__2223302___Y:0.00138):4.9E-4):4.9E-4):4.9E-4,H5av_2_domestic_duck_England_002072_2023_A___H5N1__2352518___Y:4.9E-4):4.9E-4,H5av_2_goose_Spain_4727_22_23VIR1687_1_2022_A___H5N1__2560134___Y:0.00337):7.0E-4,H5av_2_mute_swan_England_333694_2022_A___H5N1__2278248___Y:4.9E-4):4.9E-4,H5av_2_Gallus_gallus_Belgium_00322_0002_2023_A___H5N1__2314292___Y:0.00124):0.00138,(((H5av_2_Domestic_duck_England_159770_2022_A___H5N1__2278000___Y:0.00138,H5av_2_Peregrine_falcon_England_161113_2022_A___H5N1__2278008___Y:4.9E-4):0.00205,H5av_2_domestic_duck_England_056995_2023_A___H5N1__2536733___Y:4.9E-4):0.00206,H5av_2_Hawaiian_goose_Italy_22VIR9126_7_2022_A___H5N1__2220385___Y:0.00206):5.8E-4):4.9E-4,H5av_2_Anser_anser_Spain_2636_3_22VIR8632_11_2022_A___H5N1__2191068___Y:4.9E-4):0.00205,((((((((H5av_2_Domestic_Duck_England_134267_2022_A___H5N1__2198731___Y:7.0E-4,H5av_2_Anser_anser_Belgium_12540_0001_2022_A___H5N1__2436864___Y:7.0E-4):4.9E-4,(H5av_2_Ardea_cinerea_Belgium_11304_0003_2022_A___H5N1__2208905___Y:0.0034,H5av_2_mixed_domestic_Anatidae_Belgium_12318_0001_2022_A___H5N1__2218228___Y:0.00137):0.00206):7.0E-4,H5av_2_Aythya_fuligula_Belgium_10064_0004_2022_A___H5N1__2334767___Y:4.9E-4):4.9E-4,(H5av_2_Gallus_gallus_Belgium_13357_0001_2022_A___H5N1__2296775___Y:0.00138,H5mam_Vulpes_vulpes_Belgium_14775_0001_2022_A___H5N1_2297258___Y:0.00138):7.0E-4):4.9E-4,(((((H5av_2_Cygnus_olor_Belgium_11304_0009_2022_A___H5N1__2208913___Y:4.8E-4,H5av_2_Gallus_gallus_Belgium_12311_0001_2022_A___H5N1__2218169___Y:7.0E-4):4.9E-4,H5av_2_Cygnus_olor_Belgium_10811_0003_2022_A___H5N1__2314366___Y:7.0E-4):4.9E-4,H5av_2_Anser_anser_domesticus_Belgium_10918_0002_2022_A___H5N1__2218143___Y:4.9E-4):4.9E-4,H5av_2_Branta_canadensis_Belgium_10598_0003_2022_A___H5N1__2415409___Y:7.0E-4):7.0E-4,H5av_2_Gallus_gallus_Belgium_11445_0002_2022_A___H5N1__2208929___Y:4.9E-4):0.00138):0.00139,H5av_2_Eurasian_Spoonbill_Netherlands_4_2022_A___H5N1__2129862___Y:0.00206):7.3E-4,H5av_2_Barnacle_Goose_Netherlands_16_2022_A___H5N1__2008060___Y:0.00203):7.0E-4,H5av_2_pelican_Mauritania_11_2022_A___H5N1__2547309___Y:0.00268):4.9E-4):4.9E-4,((((((((((H5av_2_turkey_Italy_22VIR11056_4_2022_A___H5N1__2220249___Y:4.9E-4,H5av_2_turkey_Italy_22VIR11144_1_2022_A___H5N1__2220257___Y:4.9E-4):0.00137,H5av_2_Chicken_Italy_22VIR9832_3_2022_A___H5N1__2220377___Y:4.9E-4):0.00339,(H5av_2_Ciconia_ciconia_Spain_22VIR12774_30_3394_2_2022_A___H5N1__2291586___Y:4.9E-4,H5av_2_Ciconia_ciconia_Spain_22VIR12774_37_3641_1_2022_A___H5N1__2291632___Y:4.9E-4):0.00137):0.00138,H5av_2_Cygnus_olor_Spain_1675_1_22VIR6312_14_2022_A___H5N1__2102401___Y:4.9E-4):4.9E-4,((H5av_2_laying_hen_Spain_3232_37_22VIR10586_4_2022_A___H5N1__2220652___Y:0.0,H5hum_CastillaLaMancha_3869_2022_A___H5N1_2352965___Y:0.0):7.0E-4,H5av_2_wild_goose_Spain_22VIR12774_16_3024_6_2022_A___H5N1__2291533___Y:0.00138):0.00271):4.9E-4,H5av_2_wild_goose_Spain_22VIR12774_21_3814_3_2022_A___H5N1__2291571___Y:0.00271):0.00206,(H5av_2_Anser_anser_Spain_1124_65_22VIR6312_9_2022_A___H5N1__2102656___Y:4.9E-4,H5av_2_wild_bird_Spain_1302_1_22VIR6312_11_2022_A___H5N1__2102393___Y:4.9E-4):4.9E-4):7.0E-4,(H5av_2_Cygnus_olor_Spain_1950_10_22VIR6312_46_2022_A___H5N1__2102608___Y:0.00137,H5av_2_Gypaetus_barbatus_Spain_1956_25_22VIR6312_19_2022_A___H5N1__2102425___Y:4.9E-4):0.00338):4.9E-4,H5av_2_Anser_anser_Spain_1035_5_22VIR6312_8_2022_A___H5N1__2102648___Y:4.9E-4):4.9E-4,((((((((H5av_2_chicken_Italy_22VIR11246_6_2022_A___H5N1__2220209___Y:7.0E-4,H5av_2_laying_hen_Italy_22VIR10800_2_2022_A___H5N1__2220305___Y:4.9E-4):4.8E-4,H5av_2_rural_goose_Italy_22VIR10789_2_2022_A___H5N1__2220297___Y:0.00205):4.9E-4,H5av_2_rural_goose_Italy_22VIR11820_5_2022_A___H5N1__2560046___Y:7.0E-4):4.9E-4,H5av_2_swan_Italy_22VIR10097_4_2022_A___H5N1__2220353___Y:4.9E-4):4.9E-4,H5av_2_chicken_Italy_22VIR10044_14_2022_A___H5N1__2580769___Y:7.0E-4):0.00206,H5av_2_Anser_anser_Spain_2753_3_22VIR8632_12_2022_A___H5N1__2191076___Y:6.9E-4):0.00339,((((H5av_2_chicken_Spain_2854_7_22VIR8632_4_2022_A___H5N1__2191140___Y:7.0E-4,H5av_2_chicken_Spain_2854_5_22VIR8632_3_2022_A___H5N1__2191132___Y:4.9E-4):4.9E-4,H5av_2_White_stork_Spain_3438_3_22VIR10586_7_2022_A___H5N1__2220676___Y:7.0E-4):0.00138,(H5av_2_turkey_Spain_2996_42_22VIR8632_22_2022_A___H5N1__2191116___Y:7.0E-4,H5av_2_turkey_Spain_2996_43_22VIR8632_21_2022_A___H5N1__2191108___Y:4.9E-4):7.0E-4):7.0E-4,H5av_2_Anser_anser_Spain_2825_1_22VIR8632_13_2022_A___H5N1__2191084___Y:0.00205):7.0E-4):6.8E-4,(H5av_2_Anser_anser_Spain_863_2_22VIR6312_6_2022_A___H5N1__2102632___Y:7.0E-4,H5av_2_Ardea_cinerea_Spain_863_1_22VIR6312_5_2022_A___H5N1__2102624___Y:4.9E-4):4.9E-4):0.00133):7.0E-4):4.9E-4):4.9E-4):4.9E-4,(((((((((((H5av_2_white_tailed_eagle_Denmark_05716_1_04_2022_A___H5N1__2244164___Y:4.8E-4,H5av_2_sandwich_tern_Germany_MV_AI03131_2022_A___H5N1__2132609___Y:7.0E-4):4.9E-4,H5av_2_sandwich_tern_Denmark_05712_1_02_2022_A___H5N1__2244204___Y:4.9E-4):4.9E-4,(H5av_2_tawny_owl_Denmark_05373_1_01_2022_A___H5N1__2244172___Y:0.00138,H5av_2_sandwich_tern_Denmark_05802_1_01_2022_A___H5N1__2244196___Y:7.0E-4):4.9E-4):4.9E-4,(H5av_2_Arctic_tern_Denmark_05803_1_01_2022_A___H5N1__2244093___Y:7.0E-4,H5av_2_sandwich_tern_Denmark_05806_1_01_2022_A___H5N1__2244188___Y:7.0E-4):7.0E-4):7.0E-4,(H5av_2_pheasant_England_253400_2022_A___H5N1__2281705___Y:0.00205,H5av_2_great_cormorant_Germany_MV_AI02774_2022_A___H5N1__2131907___Y:0.00206):4.9E-4):4.9E-4,(H5av_2_great_cormorant_Germany_MV_AI02666_2022_A___H5N1__2131899___Y:4.9E-4,H5av_2_common_murre_Poland_MB151_2022_A___H5N1__2167216___Y:0.00205):4.9E-4):4.9E-4,H5av_2_black_headed_gull_Poland_MB139_2022_A___H5N1__2167232___Y:7.0E-4):7.7E-4,H5av_2_greylag_goose_Netherlands_22005844_002_2022_A___H5N1__2023601___Y:0.004):7.0E-4,((H5av_2_Bubo_bubo_Belgium_09467_0001_2022_A___H5N1__2351918___Y:7.0E-4,H5mam_badger_Netherlands_22003078_004_2022_A___H5N1_1987257___Y:4.8E-4):4.9E-4,H5av_2_barnacle_goose_Netherlands_21041450_001_2021_A___H5N1__1966212___Y:4.9E-4):6.4E-4):4.9E-4,H5av_2_Barnacle_goose_Luxembourg_22033922_2022_A___H5N1__2050823___Y:0.00205):4.9E-4,(((((H5av_2_red_backed_hawk_Spain_2313_1_22VIR8632_10_2022_A___H5N1__2191060___Y:0.0,H5mam_Vulpes_vulpes_Belgium_8660_0016_2022_A___H5N1_2129818___Y:0.0):4.9E-4,H5av_2_turkey_France_22084_2022_A___H5N1__2536888___Y:4.9E-4):0.00176,H5av_2_black_backed_gull_Netherlands_22006192_001_2022_A___H5N1__2018106___Y:0.00166):7.1E-4,((H5av_2_Barnacle_Goose_Netherlands_10_2022_A___H5N1__1995565___Y:7.0E-4,H5av_2_Common_Gull_Netherlands_1_2022_A___H5N1__1995675___Y:4.9E-4):0.00206,H5mam_otter_Netherlands_22001014_005_2022_A___H5N1_1965228___Y:4.9E-4):4.9E-4):4.9E-4,((H5av_2_Anser_anser_Spain_750_4_22VIR6312_2_2022_A___H5N1__2102505___Y:7.0E-4,H5av_2_common_crane_Spain_597_2_22VIR2142_15_2022_A___H5N1__1998177___Y:7.0E-4):0.00206,H5av_2_grey_heron_Netherlands_21038941_001_2021_A___H5N1__1941417___Y:7.0E-4):4.9E-4):4.9E-4):4.9E-4):4.9E-4,H5av_2_western_jackdaw_Netherlands_21039294_002_2021_A___H5N1__1947435___Y:4.9E-4):4.9E-4,((((((((H5av_2_Anser_anser_Spain_1277_10_22VIR6312_10_2022_A___H5N1__2102385___Y:7.0E-4,H5av_2_gray_heron_Spain_602_1_22VIR2142_17_2022_A___H5N1__1998185___Y:4.9E-4):7.0E-4,H5av_2_Anser_anser_Spain_638_6_22VIR6312_39_2022_A___H5N1__2102577___Y:0.00138):4.9E-4,H5av_2_stork_Spain_538_2_22VIR2142_14_2022_A___H5N1__1998169___Y:7.0E-4):4.9E-4,(H5av_2_stork_Spain_729_1_22VIR2142_18_2022_A___H5N1__1998193___Y:4.9E-4,H5av_2_Ciconia_ciconia_Spain_971_6_22VIR6312_7_2022_A___H5N1__2102640___Y:7.0E-4):4.9E-4):4.9E-4,(((H5av_2_Falco_peregrinus_Spain_1932_1_22VIR6312_45_2022_A___H5N1__2102600___Y:0.00272,H5av_2_bearded_vulture_Spain_2116_3_22VIR8632_8_2022_A___H5N1__2191156___Y:7.0E-4):4.9E-4,H5av_2_vulture_France_22P018210_2022_A___H5N1__2136049___Y:4.9E-4):4.9E-4,H5av_2_Gypaetus_barbatus_Spain_1878_9_22VIR6312_18_2022_A___H5N1__2102417___Y:0.00138):7.0E-4):4.9E-4,H5av_2_goose_Spain_294_2_22VIR2142_9_2022_A___H5N1__1998425___Y:4.9E-4):0.00138,H5av_2_Barnacle_goose_Netherlands_5_2022_A___H5N1__1967000___Y:4.9E-4):4.9E-4,(((((H5av_2_domestic_duck_England_032919_2022_A___H5N1__2072279___Y:4.8E-4,H5av_2_mute_swan_Scotland_029919_2022_A___H5N1__2072223___Y:4.9E-4):7.0E-4,H5av_2_domestic_duck_England_025639_2022_A___H5N1__2072255___Y:4.9E-4):4.9E-4,H5av_2_domestic_duck_England_025226_2022_A___H5N1__2072247___Y:0.00137):0.00272,(H5av_2_great_black_backed_gull_Netherlands_22000090_002_2022_A___H5N1__1983208___Y:4.9E-4,H5mam_polecat_Netherlands_22000516_003_2022_A___H5N1_1958456___Y:7.0E-4):0.00138):4.9E-4,H5mam_red_fox_Denmark_08658_3_02_2_2022_A___H5N1_2576159___Y:7.0E-4):4.9E-4):4.9E-4):4.9E-4,(((((((((((((((H5av_2_Common_Tern_Netherlands_14_2022_A___H5N1__2119250___Y:4.9E-4,H5av_2_Common_Tern_Netherlands_7_2022_A___H5N1__2089013___Y:7.1E-4):4.9E-4,H5av_2_Common_Tern_Netherlands_12_2022_A___H5N1__2119242___Y:7.0E-4):4.9E-4,H5av_2_Common_Tern_Netherlands_4_2022_A___H5N1__2088989___Y:4.9E-4):4.8E-4,H5av_2_Black_headed_gull_Netherlands_7_2022_A___H5N1__2082756___Y:4.9E-4):0.00138,H5av_2_Mallard_Netherlands_9_2022_A___H5N1__2193418___Y:0.00205):4.9E-4,(H5av_2_Eurasian_Spoonbill_Netherlands_3_2022_A___H5N1__2119169___Y:4.9E-4,H5av_2_Sandwich_Tern_Netherlands_11_2022_A___H5N1__2088909___Y:0.00138):4.9E-4):4.9E-4,((((H5av_2_common_tern_Germany_NI_AI03186_2022_A___H5N1__2131812___Y:4.9E-4,H5av_2_Common_Tern_Netherlands_10_2022_A___H5N1__2114001___Y:4.9E-4):4.9E-4,H5av_2_Sandwich_Tern_Netherlands_9_2022_A___H5N1__2082780___Y:4.9E-4):4.9E-4,H5av_2_artic_tern_Germany_SH_AI03798_2022_A___H5N1__2242293___Y:0.00205):7.0E-4,((H5av_2_Chicken_England_159386_2022_A___H5N1__2277976___Y:0.00473,H5av_2_European_Herring_Gull_Netherlands_11_2022_A___H5N1__2119193___Y:7.0E-4):7.0E-4,H5av_2_Oystercatcher_Netherlands_2_2022_A___H5N1__2088901___Y:4.9E-4):4.9E-4):4.9E-4):4.9E-4,H5av_2_Sandwich_Tern_Netherlands_3_2022_A___H5N1__2073679___Y:7.0E-4):4.9E-4,((((((((H5av_2_guinea_fowl_Czech_Republic_7531_4_2023_A___H5N1__2577947___Y:7.1E-4,H5av_2_guinea_fowl_Czech_Republic_7531_5_2023_A___H5N1__2577955___Y:7.0E-4):0.00138,H5av_2_chicken_Czech_Republic_3192_orig_2023_A___H5N1__2510215___Y:4.9E-4):0.00205,H5av_2_turkey_Czech_Republic_66_orig_2023_A___H5N1__2455152___Y:7.0E-4):4.9E-4,H5av_2_domestic_goose_Poland_H397_N_2022_A___H5N1__2197373___Y:7.0E-4):4.9E-4,H5av_2_greylag_goose_Czech_Republic_94_orig_2023_A___H5N1__2455176___Y:7.2E-4):4.9E-4,(H5av_2_grey_heron_Italy_22VIR12939_3_2022_A___H5N1__2414909___Y:4.9E-4,H5av_2_turkey_Italy_22VIR12938_3_2022_A___H5N1__2559982___Y:0.00137):0.00138):7.0E-4,H5av_2_gull_Switzerland_Luzern_230119_2023_A___H5N1__2456216___Y:0.0054):4.9E-4,H5av_2_cygnus_olor_Romania_10039_23VIR1145_4_2023_A___H5N1__2455251___Y:0.00271):7.0E-4):0.00138,H5av_2_Black_headed_gull_Netherlands_10_2022_A___H5N1__2181771___Y:0.00273):7.0E-4,H5av_2_Barnacle_goose_Netherlands_2_2022_A___H5N1__1966977___Y:0.00138):7.0E-4,((((((((H5av_2_domestic_duck_Scotland_024305_2022_A___H5N1__2072239___Y:7.0E-4,H5av_2_Mute_Swan_Wales_057697_2022_A___H5N1__2076388___Y:4.9E-4):7.0E-4,H5av_2_goose_Scotland_022634_2022_A___H5N1__2076364___Y:0.00205):4.9E-4,H5av_2_Greylag_goose_Scotland_024915_2022_A___H5N1__2076372___Y:7.0E-4):4.9E-4,H5av_2_Gull_Scotland_060376_2022_A___H5N1__2100214___Y:7.0E-4):4.9E-4,((H5av_2_chicken_Scotland_093091_2022_A___H5N1__2109886___Y:0.00204,H5av_2_Pink_footed_Goose_Scotland_036871_2022_A___H5N1__2100198___Y:7.0E-4):4.9E-4,(H5av_2_chicken_Scotland_029509_2022_A___H5N1__2072263___Y:0.00138,H5av_2_long_tailed_skua_Scotland_22_2022_A___H5N1__2158727___Y:0.00338):4.9E-4):4.9E-4):4.9E-4,H5av_2_Chicken_Scotland_1302218_2022_A___H5N1__2198187___Y:0.00609):0.00272,((H5mam_Fox_Netherlands_EMC5_2022_A___H5N1_2122951___Y:4.9E-4,H5mam_red_fox_Netherlands_22004172_003_2022_A___H5N1_1994445___Y:4.9E-4):7.0E-4,H5av_2_goose_Netherlands_22000487_001_2022_A___H5N1__1965212___Y:4.9E-4):7.0E-4):7.0E-4,(H5av_2_Anser_anser_Belgium_1809_0002_2022_A___H5N1__1988979___Y:4.9E-4,H5mam_Fox_Netherlands_EMC4_2022_A___H5N1_2122944___Y:4.9E-4):7.0E-4):4.9E-4):4.9E-4,(((H5av_2_Barnacle_Goose_Netherlands_9_2022_A___H5N1__1995659___Y:7.0E-4,H5av_2_Gallus_gallus_Belgium_3194_0001_2022_A___H5N1__2002651___Y:7.0E-4):4.9E-4,H5av_2_Black_headed_gull_Netherlands_2_2022_A___H5N1__2028985___Y:0.00132):7.0E-4,H5av_2_black_backed_gull_Netherlands_22006711_001_2022_A___H5N1__2022147___Y:0.00132):4.9E-4):4.9E-4,((((((((((H5av_2_Caspian_Gull_Netherlands_5_2022_A___H5N1__2114017___Y:0.00137,H5av_2_Common_Tern_Netherlands_22_2022_A___H5N1__2128861___Y:7.0E-4):0.00138,H5av_2_common_tern_Germany_NI_AI03523_2022_A___H5N1__2131850___Y:7.0E-4):4.9E-4,H5av_2_Sandwich_Tern_Netherlands_5_2022_A___H5N1__2073639___Y:7.0E-4):4.9E-4,(H5av_2_common_tern_Germany_NI_AI03512_2022_A___H5N1__2131827___Y:4.9E-4,H5av_2_Sandwich_Tern_Netherlands_13_2022_A___H5N1__2088949___Y:7.0E-4):4.9E-4):4.9E-4,(((H5av_2_Common_Tern_Netherlands_9_2022_A___H5N1__2088973___Y:7.0E-4,H5av_2_Mute_Swan_Netherlands_1_2022_A___H5N1__2181779___Y:7.0E-4):4.9E-4,H5av_2_Black_headed_gull_Netherlands_9_2022_A___H5N1__2082772___Y:7.0E-4):7.0E-4,H5av_2_Thalasseus_sandvicensis_Belgium_7473_0009_2022_A___H5N1__2077985___Y:4.8E-4):4.9E-4):4.9E-4,((((((H5av_2_common_tern_Germany_NI_AI03520_2022_A___H5N1__2131835___Y:0.00137,H5av_2_domestic_goose_Germany_SH_AI04267_2022_A___H5N1__2244297___Y:0.00206):4.9E-4,H5av_2_black_headed_gull_Germany_NI_AI04164_2022_A___H5N1__2242319___Y:4.9E-4):4.9E-4,H5av_2_sandwich_tern_Germany_SH_AI03333_2022_A___H5N1__2132641___Y:7.0E-4):7.0E-4,H5av_2_common_tern_Germany_NI_AI04284_2022_A___H5N1__2242458___Y:0.00139):4.9E-4,H5av_2_Sandwich_Tern_Netherlands_7_2022_A___H5N1__2073703___Y:7.0E-4):4.9E-4,H5av_2_Greylag_Goose_Netherlands_9_2022_A___H5N1__2114033___Y:0.00137):4.9E-4):4.9E-4,(H5av_2_sandwich_tern_Germany_SH_AI03497_2022_A___H5N1__2132663___Y:4.9E-4,H5av_2_sandwich_tern_Germany_SH_AI03335_2022_A___H5N1__2132649___Y:0.00205):7.0E-4):0.00273,(H5av_2_Common_Teal_Netherlands_5_2022_A___H5N1__2223263___Y:7.0E-4,H5av_2_Eurasian_Wigeon_Netherlands_2_2022_A___H5N1__2223248___Y:4.9E-4):0.00543):0.00136,H5av_2_seagull_Netherlands_22002274_002_2022_A___H5N1__1990447___Y:4.9E-4):0.00138,(H5av_2_barnacle_goose_Netherlands_22000419_002_2022_A___H5N1__1966261___Y:4.9E-4,H5av_2_Oystercatcher_Netherlands_1_2022_A___H5N1__1966969___Y:4.9E-4):7.0E-4):4.9E-4):4.9E-4,H5av_2_common_buzzard_Netherlands_22000192_001_2022_A___H5N1__1983216___Y:7.0E-4):4.9E-4):4.9E-4,((H5av_2_Caspian_Gull_Netherlands_2_2022_A___H5N1__1995846___Y:7.0E-4,H5mam_Fox_Netherlands_EMC3_2022_A___H5N1_2018082___Y:7.0E-4):4.9E-4,(H5av_2_Herring_Gull_Netherlands_1_2021_A___H5N1__1963327___Y:4.8E-4,H5av_2_Barnacle_Goose_Netherlands_14_2022_A___H5N1__1995627___Y:0.00138):4.9E-4):4.9E-4):7.0E-4,((((((((((((((((((((((((((((((((H5av_2_domestic_duck_Czech_Republic_2749_5_2023_A___H5N1__2417091___Y:7.1E-4,H5av_2_chicken_Czech_Republic_2750_2_2023_A___H5N1__2417027___Y:7.0E-4):4.9E-4,H5av_2_pelican_Austria_23007098_001_2023_A___H5N1__2576621___Y:7.0E-4):4.9E-4,(H5av_2_black_headed_gull_Austria_23033648_2023_A___H5N1__2526440___Y:4.9E-4,H5av_2_black_headed_gull_Austria_23013413_003_2023_A___H5N1__2526568___Y:4.8E-4):4.9E-4):4.9E-4,H5av_2_swan_Austria_23007285_001_2023_A___H5N1__2576429___Y:4.9E-4):4.9E-4,H5av_2_mute_swan_Austria_23007959_2023_A___H5N1__2526512___Y:7.0E-4):7.0E-4,(((((H5av_2_domestic_duck_England_069601_2023_A___H5N1__2589845___Y:4.9E-4,H5av_2_domestic_duck_England_069604_2023_A___H5N1__2589861___Y:7.0E-4):7.0E-4,(H5av_2_tawny_owl_England_397504_2023_A___H5N1__2437365___Y:0.00138,H5av_2_chicken_England_030083_2023_A___H5N1__2464361___Y:0.00138):4.9E-4):4.9E-4,H5av_2_Anser_anser_domesticus_Belgium_12994_0002_2022_A___H5N1__2351045___Y:7.0E-4):7.0E-4,H5av_2_Great_black_backed_gull_Netherlands_2_2023_A___H5N1__2461883___Y:7.0E-4):4.9E-4,H5av_2_Anas_platyrhynchos_domesticus_Belgium_14735_0001_2022_A___H5N1__2314382___Y:4.9E-4):4.9E-4):7.0E-4,((((((H5av_2_common_buzzard_England_396648_2022_A___H5N1__2300767___Y:0.00138,H5av_2_goose_England_396398_2022_A___H5N1__2300735___Y:7.0E-4):7.1E-4,(H5av_2_Chicken_Scotland_170118_2022_A___H5N1__2398386___Y:0.00139,H5av_2_European_herring_gull_Netherlands_9_2023_A___H5N1__2475230___Y:0.00138):7.0E-4):4.9E-4,H5av_2_Great_black_backed_gull_Netherlands_1_2023_A___H5N1__2420038___Y:0.00272):4.9E-4,((H5av_2_Gallus_gallus_Belgium_01111_0002_2023_A___H5N1__2437062___Y:4.9E-4,H5av_2_Gallus_gallus_Belgium_03329_0001_2023_A___H5N1__2585269___Y:7.0E-4):0.00206,H5av_2_Buteo_buteo_Belgium_02423_0003_2023_A___H5N1__2585253___Y:7.0E-4):4.9E-4):7.0E-4,H5mam_Fox_Netherlands_EMC7_2022_A___H5N1_2536838___Y:7.0E-4):4.9E-4,(((H5av_2_chicken_Wales_023780_2023_A___H5N1__2437341___Y:7.0E-4,H5av_2_Domestic_duck_Wales_020076_2023_A___H5N1__2437538___Y:4.9E-4):4.9E-4,H5av_2_chicken_Wales_057026_2023_A___H5N1__2536741___Y:0.00205):0.00138,(H5av_2_black_headed_gull_England_119705_2022_A___H5N1__2278144___Y:4.9E-4,H5av_2_mute_swan_England_119898_2022_A___H5N1__2278184___Y:0.00138):7.0E-4):7.0E-4):7.0E-4):4.9E-4,(H5av_2_chicken_England_138249_2022_A___H5N1__2232697___Y:0.00138,H5av_2_canada_goose_England_334519_2022_A___H5N1__2278264___Y:4.9E-4):7.0E-4):4.9E-4,(H5av_2_Ciconia_ciconia_Spain_22VIR12774_40_3803_2_2022_A___H5N1__2292991___Y:0.00138,H5av_2_wild_goose_Spain_22VIR12774_43_4213_1_2022_A___H5N1__2293007___Y:4.9E-4):7.0E-4):4.9E-4,(H5av_2_greylag_goose_England_119911_2022_A___H5N1__2278192___Y:0.00138,H5av_2_Sanderling_Netherlands_2_2022_A___H5N1__2197872___Y:4.9E-4):4.9E-4):4.9E-4,H5av_2_mute_swan_England_119557_2022_A___H5N1__2278120___Y:4.9E-4):4.9E-4,((((((((((H5av_2_common_buzzard_Spain_88_1_23VIR1687_5_2023_A___H5N1__2560190___Y:0.00138,H5av_2_gray_heron_Spain_4836_1_23VIR1687_15_2022_A___H5N1__2560102___Y:7.1E-4):0.00206,(H5av_2_domestic_duck_England_164793_2022_A___H5N1__2278040___Y:4.9E-4,H5av_2_domestic_duck_England_170578_2022_A___H5N1__2278344___Y:7.1E-4):7.0E-4):4.9E-4,H5av_2_turkey_England_132948_2022_A___H5N1__2198651___Y:0.00138):4.9E-4,H5av_2_Turkey_England_129968_2022_A___H5N1__2198259___Y:4.9E-4):4.9E-4,(H5av_2_Chicken_England_134843_2022_A___H5N1__2198179___Y:4.8E-4,H5av_2_greylag_goose_England_255248_2022_A___H5N1__2278096___Y:0.00205):4.9E-4):4.9E-4,(H5av_2_domestic_duck_England_152473_2022_A___H5N1__2231265___Y:0.00138,H5av_2_Chicken_England_142361_2022_A___H5N1__2232857___Y:0.00138):4.9E-4):4.9E-4,(H5av_2_domestic_duck_England_132948_2022_A___H5N1__2198843___Y:4.9E-4,H5av_2_turkey_England_138429_2022_A___H5N1__2232713___Y:7.1E-4):4.9E-4):7.1E-4,(H5av_2_Chicken_England_127733_2022_A___H5N1__2198107___Y:4.9E-4,H5av_2_Guinea_Fowl_England_127733_2022_A___H5N1__2198211___Y:7.1E-4):4.9E-4):4.9E-4,(H5av_2_Gallus_gallus_Belgium_00548_0001_2023_A___H5N1__2350477___Y:4.9E-4,H5av_2_Meleagris_gallopavo_Belgium_00695_0001_2023_A___H5N1__2350469___Y:0.00138):0.00138):7.0E-4,H5av_2_Chicken_England_154451_2022_A___H5N1__2277920___Y:7.1E-4):4.9E-4):4.9E-4,H5av_2_canada_goose_England_393789_2022_A___H5N1__2198787___Y:6.8E-4):4.9E-4,((H5av_2_domestic_duck_England_117887_2022_A___H5N1__2198795___Y:4.9E-4,H5av_2_pheasant_England_393437_2022_A___H5N1__2198611___Y:7.0E-4):4.8E-4,H5av_2_Peregrine_falcon_Netherlands_3_2023_A___H5N1__2420046___Y:5.5E-4):7.0E-4):4.9E-4,((H5av_2_domestic_goose_Wales_146569_2022_A___H5N1__2232993___Y:7.0E-4,H5av_2_guinea_fowl_Wales_146571_2022_A___H5N1__2233001___Y:4.9E-4):7.0E-4,H5av_2_turkey_England_140733_2022_A___H5N1__2232769___Y:0.00206):4.9E-4):4.9E-4,(H5av_2_Nene_Goose_Northern_Ireland_013322_2022_A___H5N1__2198747___Y:7.0E-4,H5av_2_mute_swan_England_119983_2022_A___H5N1__2300577___Y:7.1E-4):4.9E-4):4.9E-4,H5av_2_chicken_England_133051_2022_A___H5N1__2198451___Y:7.0E-4):4.9E-4,H5av_2_Pheasant_Wales_394561_2022_A___H5N1__2233145___Y:7.0E-4):4.9E-4,((((H5av_2_Chicken_England_141539_2022_A___H5N1__2232793___Y:4.9E-4,H5av_2_Turkey_England_141755_2022_A___H5N1__2232801___Y:7.0E-4):4.9E-4,H5av_2_Turkey_England_143029_2022_A___H5N1__2232865___Y:5.6E-4):7.0E-4,(H5av_2_Chicken_England_129627_2022_A___H5N1__2198139___Y:4.8E-4,H5av_2_chicken_England_138597_2022_A___H5N1__2232729___Y:7.1E-4):0.00123):4.9E-4,(H5av_2_Common_Buzzard_England_121458_2023_A___H5N1__2412889___Y:7.0E-4,H5mam_Mustela_putorius_Belgium_01421_0001_2023_A___H5N1_2437038___Y:0.00272):4.9E-4):7.0E-4):4.9E-4,(((((((H5av_2_chicken_England_171595_2022_A___H5N1__2300443___Y:0.00139,H5av_2_Chicken_England_129733_2022_A___H5N1__2198147___Y:0.00273):7.0E-4,H5av_2_Mallard_Duck_Netherlands_28_2022_A___H5N1__2240733___Y:7.0E-4):4.9E-4,H5av_2_canada_goose_England_393682_2022_A___H5N1__2198779___Y:7.0E-4):4.9E-4,(H5av_2_mute_swan_England_119719_2022_A___H5N1__2278152___Y:7.0E-4,H5av_2_mute_swan_England_395870_2022_A___H5N1__2278312___Y:4.9E-4):7.0E-4):4.9E-4,((H5av_2_Gallus_gallus_Belgium_14313_001_2022_A___H5N1__2296226___Y:0.0,H5mam_Mustela_furo_Belgium_14312_0001_2022_A___H5N1_2296199___Y:0.0):4.9E-4,H5av_2_Otus_scops_Belgium_13463_0002_2022_A___H5N1__2296783___Y:0.00138):7.1E-4):4.9E-4,((((H5av_2_gray_heron_Spain_4688_3_23VIR1687_13_2022_A___H5N1__2560094___Y:0.00137,H5av_2_swan_Spain_22VIR12774_45_4382_2_2022_A___H5N1__2293015___Y:4.9E-4):0.00206,H5av_2_black_headed_gull_England_120011_2022_A___H5N1__2300593___Y:7.0E-4):4.9E-4,H5av_2_greylag_goose_England_312865_2022_A___H5N1__2198539___Y:7.0E-4):4.9E-4,H5av_2_Barnacle_goose_Northern_Ireland_159014_2022_A___H5N1__2277968___Y:7.0E-4):4.9E-4):4.9E-4,((H5av_2_domestic_goose_England_119665_2022_A___H5N1__2278128___Y:0.00138,H5av_2_pheasant_England_132162_2022_A___H5N1__2198595___Y:4.9E-4):7.0E-4,H5av_2_chicken_England_150351_2022_A___H5N1__2233065___Y:4.8E-4):4.9E-4):4.9E-4):4.9E-4,(((H5av_2_Mallard_Netherlands_22_2022_A___H5N1__2198077___Y:7.1E-4,H5av_2_Mallard_Netherlands_19_2022_A___H5N1__2198055___Y:4.9E-4):4.9E-4,H5av_2_Carolina_Duck_England_128445_2022_A___H5N1__2198683___Y:4.9E-4):7.0E-4,H5av_2_domestic_duck_England_125290_2022_A___H5N1__2198811___Y:7.0E-4):4.9E-4):4.9E-4,H5av_2_pheasant_England_331075_2022_A___H5N1__2277808___Y:4.9E-4):4.9E-4,((H5av_2_Greylag_Goose_England_120696_2022_A___H5N1__2352679___Y:4.9E-4,H5av_2_greylag_goose_England_321390_2023_A___H5N1__2464369___Y:7.1E-4):7.1E-4,H5av_2_domestic_duck_England_167913_2022_A___H5N1__2283160___Y:0.00206):7.0E-4):7.1E-4,(((H5av_2_duck_France_22P024701_2022_A___H5N1__2325509___Y:4.9E-4,H5av_2_turkey_France_22P024731_2022_A___H5N1__2325517___Y:4.9E-4):4.9E-4,H5av_2_duck_France_22P025303_2022_A___H5N1__2325716___Y:4.9E-4):0.00138,H5av_2_mute_swan_England_328136_2022_A___H5N1__2198907___Y:7.1E-4):0.00138):0.00205,H5av_2_chicken_England_114595_2022_A___H5N1__2181335___Y:7.0E-4):4.9E-4,(H5av_2_Chicken_England_159529_2022_A___H5N1__2277992___Y:0.00138,H5av_2_Pavo_Belgium_10906_0006_2022_A___H5N1__2208348___Y:0.00205):4.9E-4):4.9E-4,H5av_2_Turkey_England_129035_2022_A___H5N1__2198243___Y:0.00114):7.0E-4,((H5av_2_Common_Teal_Netherlands_1_2022_A___H5N1__2185430___Y:0.00405,H5av_2_greylag_goose__Netherlands_22006859_001_2022_A___H5N1__2028776___Y:7.0E-4):4.9E-4,H5av_2_Caspian_Gull_Netherlands_3_2022_A___H5N1__2029066___Y:4.9E-4):4.9E-4):4.9E-4,(H5av_2_Barnacle_Goose_Netherlands_18_2022_A___H5N1__2008076___Y:0.00138,H5av_2_lesser_black_backed_gull_Netherlands_21041570_001_2021_A___H5N1__1966236___Y:4.8E-4):4.9E-4):7.0E-4,(H5mam_red_fox_Netherlands_22001901_005_2022_A___H5N1_1980995___Y:4.9E-4,H5av_2_Graylag_goose_Netherlands_2_20222_A___H5N1__2008084___Y:0.00205):4.9E-4):4.9E-4,H5av_2_brant_goose_Netherlands_22000648_002_2022_A___H5N1__1980979___Y:6.9E-4):4.9E-4,((H5av_2_greylag_goose_Netherlands_22006190_002_2022_A___H5N1__2018098___Y:0.00138,H5mam_red_fox_Netherlands_22003495_003_2022_A___H5N1_1988052___Y:7.0E-4):4.9E-4,H5mam_Fox_Netherlands_EMC6_2022_A___H5N1_2122959___Y:4.9E-4):4.9E-4):4.9E-4):4.9E-4,(((((H5av_2_Gallus_gallus_Belgium_12485_0001_2022_A___H5N1__2296308___Y:7.0E-4,H5av_2_Mixed_wild_birds_Belgium_10368_0001_2022_A___H5N1__2351910___Y:4.9E-4):7.0E-4,H5av_2_Gallus_gallus_Belgium_14642_0002_2022_A___H5N1__2540358___Y:0.00138):7.0E-4,H5av_2_Common_raven_Netherlands_1_2022_A___H5N1__2029074___Y:4.9E-4):4.9E-4,((H5av_2_Corvus_monedula_Belgium_11918_0006_2022_A___H5N1__2335412___Y:4.9E-4,H5av_2_Phasianus_colchicus_Belgium_11704_0003_2022_A___H5N1__2296316___Y:7.0E-4):7.0E-4,(H5av_2_Gallus_gallus_Belgium_11387_0002_2022_A___H5N1__2208921___Y:4.9E-4,H5av_2_Branta_canadensis_Belgium_10393_0025_2022_A___H5N1__2436843___Y:7.0E-4):4.9E-4):7.0E-4):7.0E-4,H5av_2_barnacle_goose_Netherlands_22007405_004_2022_A___H5N1__2028768___Y:0.00138):0.00138):0.00115,H5av_2_Ciconia_ciconia_Spain_485_2_22VIR6312_1_2022_A___H5N1__2105525___Y:4.9E-4):9.3E-4,H5av_2_greylag_goose_Netherlands_21037883_001_2021_A___H5N1__1930001___Y:4.9E-4):7.0E-4,H5av_2_mute_swan_Netherlands_21039407_001_2021_A___H5N1__1943540___Y:7.0E-4):4.9E-4,(((((((((H5av_2_turkey_Spain_1097_7_22VIR6312_36_2022_A___H5N1__2102561___Y:7.1E-4,H5av_2_chicken_Spain_942_8_22VIR6312_34_2022_A___H5N1__2102545___Y:7.0E-4):4.9E-4,H5av_2_chicken_Spain_924_3_22VIR6312_33_2022_A___H5N1__2102537___Y:7.0E-4):4.9E-4,((H5av_2_turkey_Spain_455_83_22VIR2142_23_2022_A___H5N1__1998241___Y:4.9E-4,H5av_2_turkey_Spain_489_21_22VIR2142_25_2022_A___H5N1__1998257___Y:7.0E-4):7.0E-4,H5av_2_chicken_Spain_897_7_22VIR6312_31_2022_A___H5N1__2102521___Y:4.9E-4):4.9E-4):4.9E-4,H5av_2_chicken_Spain_644_8_22VIR2142_35_2022_A___H5N1__1998345___Y:4.9E-4):4.9E-4,H5av_2_turkey_Spain_490_24_22VIR2142_27_2022_A___H5N1__1998273___Y:4.9E-4):4.9E-4,(H5av_2_chicken_Spain_899_7_22VIR6312_32_2022_A___H5N1__2102529___Y:0.00138,H5av_2_turkey_Spain_802_7_22VIR6312_26_2022_A___H5N1__2102473___Y:4.9E-4):7.0E-4):4.9E-4,((H5av_2_chicken_Spain_587_1_22VIR2142_33_2022_A___H5N1__1998329___Y:4.9E-4,H5av_2_turkey_Spain_801_6_22VIR6312_25_2022_A___H5N1__2102465___Y:7.0E-4):7.0E-4,H5av_2_chicken_Spain_622_8_22VIR2142_34_2022_A___H5N1__1998337___Y:7.0E-4):4.9E-4):4.9E-4,(H5av_2_turkey_Spain_540_26_22VIR2142_28_2022_A___H5N1__1998281___Y:4.9E-4,H5av_2_turkey_Spain_645_1_22VIR2142_36_2022_A___H5N1__1998353___Y:4.9E-4):7.0E-4):0.00205,((((((H5av_2_chicken_England_065487_2021_A___H5N1__2071543___Y:7.0E-4,H5av_2_turkey_England_059870_2021_A___H5N1__2071271___Y:4.9E-4):4.9E-4,H5av_2_chicken_England_071631_2021_A___H5N1__2071799___Y:0.00137):7.0E-4,H5av_2_chicken_England_067219_2021_A___H5N1__2071615___Y:4.9E-4):4.9E-4,(H5av_2_mute_swan_Netherlands_21038412_002_2021_A___H5N1__1928786___Y:4.9E-4,H5av_2_peregrine_falcon_Ireland_032476_22VIR1325_3_2021_A___H5N1__1998081___Y:0.00265):4.8E-4):6.4E-4,H5av_2_chicken_Netherlands_21037233_001_2021_A___H5N1__1923254___Y:7.0E-4):4.9E-4,(H5av_2_domestic_goose_Germany_SH_AI06024_2021_A___H5N1__1945250___Y:4.9E-4,H5av_2_goose_Netherlands_21039364_002_2021_A___H5N1__1946390___Y:7.0E-4):7.0E-4):4.9E-4):4.9E-4):4.9E-4,((((H5av_2_Gallus_gallus_Belgium_16070_003_2021_A___H5N1__1946080___Y:7.0E-4,H5av_2_Barnacle_Goose_Netherlands_6_2021_A___H5N1__1987665___Y:0.00339):4.9E-4,H5av_2_chicken_Netherlands_21039174_001005_2021_A___H5N1__1928762___Y:0.00138):4.9E-4,H5av_2_black_headed_gull_Netherlands_21037589_002_2021_A___H5N1__1925542___Y:7.0E-4):4.9E-4,H5av_2_barnacle_goose_Germany_MV_AI06175_2021_A___H5N1__2009961___Y:4.9E-4):4.9E-4):4.9E-4,(((((((((((((((H5av_2_turkey_England_000733_2022_A___H5N1__2071991___Y:7.0E-4,H5av_2_chicken_England_069549_2021_A___H5N1__2071711___Y:7.0E-4):4.9E-4,H5av_2_chicken_England_070359_2021_A___H5N1__2071751___Y:0.00205):4.9E-4,H5av_2_chicken_England_072132_2021_A___H5N1__2071807___Y:7.0E-4):4.9E-4,(H5av_2_chicken_England_070277_2021_A___H5N1__2071743___Y:4.9E-4,H5av_2_domestic_duck_England_000357_2022_A___H5N1__2071975___Y:7.0E-4):4.9E-4):4.9E-4,H5av_2_chicken_England_002376_2022_A___H5N1__2071999___Y:0.00138):4.9E-4,H5av_2_chicken_England_073008_2021_A___H5N1__2071831___Y:7.0E-4):7.0E-4,H5av_2_mute_swan_England_243602_2021_A___H5N1__2071047___Y:7.0E-4):4.9E-4,H5av_2_mute_swan_Netherlands_21038568_005_2021_A___H5N1__1947419___Y:7.0E-4):4.9E-4,H5av_2_turkey_England_059231_2021_A___H5N1__2071207___Y:7.0E-4):4.9E-4,(((((H5av_2_chicken_France_21328_2021_A___H5N1__2536922___Y:4.9E-4,H5av_2_chicken_France_21P013076_2021_A___H5N1__1949892___Y:4.9E-4):4.9E-4,H5av_2_domestic_goose_England_019349_2022_A___H5N1__2072143___Y:0.00138):7.0E-4,(H5av_2_Gallus_gallus_Belgium_8092_0002_2022_A___H5N1__2077993___Y:0.00141,H5av_2_mute_swan_Netherlands_21039526_002_2021_A___H5N1__1946294___Y:0.00271):4.9E-4):4.9E-4,(H5av_2_Barnacle_Goose_Netherlands_8_2022_A___H5N1__1987673___Y:7.0E-4,H5av_2_Eurasian_wigeon_Germany_SH_AI05955_2021_A___H5N1__1945122___Y:7.0E-4):4.9E-4):4.9E-4,H5av_2_Branta_leucopsis_Belgium_14735_0001_2021_A___H5N1__1930163___Y:7.0E-4):4.9E-4):4.9E-4,(H5av_2_Mute_swan_Netherlands_21037283_002_2021_A___H5N1__1924151___Y:7.0E-4,H5av_2_chicken_Netherlands_21037907_006010_2021_A___H5N1__1927107___Y:0.00137):4.9E-4):4.9E-4,((((H5av_2_greylag_goose_Denmark_24343_1_02_2021_11_01_A___H5N1__2015087___Y:7.0E-4,H5av_2_chicken_England_064233_2021_A___H5N1__2071455___Y:7.0E-4):4.9E-4,H5av_2_chicken_England_056017_2021_A___H5N1__2071095___Y:0.00137):4.9E-4,H5av_2_chicken_Netherlands_21037287_006010_2021_A___H5N1__1923246___Y:4.8E-4):4.9E-4,(H5av_2_mallard_Germany_NI_AI06010_2021_A___H5N1__1945162___Y:7.0E-4,H5av_2_common_gull_England_245481_2022_A___H5N1__2072007___Y:7.0E-4):4.9E-4):4.9E-4):4.9E-4,H5av_2_goose_France_21P013228_2021_A___H5N1__1949900___Y:0.00205):4.9E-4,((((H5av_2_mute_swan_England_244574_2021_A___H5N1__2071591___Y:7.0E-4,H5av_2_mute_swan_England_244635_2021_A___H5N1__2071495___Y:4.9E-4):7.0E-4,H5av_2_barnacle_goose_Netherlands_21039750_002_2021_A___H5N1__1946358___Y:4.9E-4):4.9E-4,H5av_2_barnacle_goose_England_061307_2021_A___H5N1__2071199___Y:7.0E-4):4.9E-4,((H5av_2_greylag_goose_Netherlands_21038567_002_2021_A___H5N1__1930129___Y:7.0E-4,H5av_2_seagull_Netherlands_21041370_001_2021_A___H5N1__1958440___Y:0.00138):7.0E-4,H5av_2_mute_swan_England_243983_2021_A___H5N1__2071135___Y:7.0E-4):4.9E-4):4.9E-4):4.9E-4,((((((((H5av_2_chicken_England_066019_2021_A___H5N1__2071551___Y:4.8E-4,H5av_2_chicken_England_066782_2021_A___H5N1__2071575___Y:4.9E-4):4.9E-4,H5av_2_chicken_Poland_H071_22VIR2515_6_2022_A___H5N1__2014960___Y:7.0E-4):7.0E-4,H5av_2_mute_swan_Netherlands_21039627_002_2021_A___H5N1__1943548___Y:7.0E-4):4.9E-4,H5av_2_Pink_footed_goose_England_243989_2021_A___H5N1__2071143___Y:7.0E-4):4.9E-4,H5av_2_brent_goose_Ireland_033257_22VIR1325_9_2021_A___H5N1__1998129___Y:7.0E-4):4.9E-4,((H5av_2_greylag_goose_Netherlands_21038252_001_2021_A___H5N1__1930073___Y:4.8E-4,H5av_2_chicken_England_070810_2021_A___H5N1__2071759___Y:0.00137):4.9E-4,H5av_2_chicken_Netherlands_21037708_006010_2021_A___H5N1__1924143___Y:0.00138):4.9E-4):4.9E-4,(((H5av_2_barnacle_goose_Scotland_062007_2021_A___H5N1__2071231___Y:4.9E-4,H5av_2_common_buzzard_Netherlands_21041449_002_2021_A___H5N1__1958448___Y:0.00138):4.9E-4,H5av_2_Barnacle_Goose_Netherlands_13_2022_A___H5N1__1995613___Y:0.00205):4.9E-4,(H5av_2_Phasianus_colchicus_Belgium_294_2022_A___H5N1__1966012___Y:0.00338,H5av_2_Eurasian_wigeon_Germany_SH_AI05956_2021_A___H5N1__1945138___Y:4.9E-4):7.0E-4):4.9E-4):4.9E-4,(((H5av_2_greylag_goose_Germany_SH_AI06205_2021_A___H5N1__1945282___Y:0.00137,H5av_2_Eurasian_wigeon_Germany_SH_AI06143_2021_A___H5N1__1945334___Y:7.0E-4):4.9E-4,H5av_2_Mallard_Netherlands_8_2021_A___H5N1__1995036___Y:7.0E-4):4.9E-4,(H5av_2_greylag_goose_Netherlands_21038253_001_2021_A___H5N1__1930081___Y:7.0E-4,H5av_2_Barnacle_goose_England_108089_2021_A___H5N1__2071111___Y:4.8E-4):4.9E-4):4.9E-4):4.9E-4):4.9E-4):4.9E-4,(H5av_2_Black_headed_gull_Netherlands_3_2022_A___H5N1__2029050___Y:0.0034,H5av_2_chicken_England_068375_2021_A___H5N1__2071647___Y:0.00273):6.9E-4):4.9E-4,((H5av_2_gull_Netherlands_21039180_002_2021_A___H5N1__1941449___Y:4.9E-4,H5av_2_mute_swan_England_108094_2021_A___H5N1__2071119___Y:7.0E-4):4.8E-4,H5av_2_mute_swan_Austria_21155360_001_2021_A___H5N1__2589282___Y:0.00124):7.0E-4):5.8E-4,(((H5av_2_Little_gull_England_109275_2021_A___H5N1__2072175___Y:4.8E-4,H5av_2_Anser_anser_domesticus_Belgium_1668_0016_2022_A___H5N1__2122854___Y:0.00138):4.9E-4,H5av_2_Great_white_pelican_Israel_619_2021_A___H5N1__2076016___Y:4.8E-4):4.9E-4,H5av_2_kestrel_England_244611_2021_A___H5N1__2071471___Y:0.00336):4.9E-4):4.9E-4,((H5av_2_goose_Poland_H124_22VIR2515_5_2022_A___H5N1__2014952___Y:0.00272,H5av_2_swan_Romania_10986_22VIR2749_8_2022_A___H5N1__2015040___Y:0.00206):7.0E-4,H5av_2_duck_Saratov_29_02V_2021_A___H5N1__1922924___Y:4.9E-4):4.9E-4):4.9E-4,((((((((((((((((((((H5av_2_black_swan_Switzerland_Zurich_230131_2023_A___H5N1__2456224___Y:7.1E-4,H5av_2_Eurasian_eagle_owl_Slovenia_142_23VIR1977_6_2023_A___H5N1__2560078___Y:0.00207):7.0E-4,H5av_2_black_swan_Slovenia_137_23VIR1977_5_2023_A___H5N1__2560070___Y:7.0E-4):4.9E-4,((H5av_2_cygnus_cygnus_Romania_10164_23VIR1145_8_2023_A___H5N1__2455283___Y:0.0,H5mam_Mustela_putorius_Belgium_01922_0001_2023_A___H5N1_2469500___Y:0.0):4.9E-4,H5av_2_duck_Austria_23000036_2023_A___H5N1__2525190___Y:0.00138):4.9E-4):4.9E-4,(((H5av_2_turkey_Romania_10281_23VIR1145_11_2023_A___H5N1__2455307___Y:4.9E-4,H5av_2_turkey_Romania_10287_23VIR1145_12_2023_A___H5N1__2455315___Y:4.9E-4):0.00138,H5av_2_mallard_Czech_Republic_1792_orig_2023_A___H5N1__2415838___Y:4.9E-4):7.0E-4,H5av_2_swan_Czech_Republic_811_2_2023_A___H5N1__2408701___Y:7.0E-4):4.9E-4):4.9E-4,((H5av_2_buzzard_Italy_23VIR440_2_2023_A___H5N1__2414965___Y:4.8E-4,H5av_2_mallard_Czech_Republic_186_orig_2023_A___H5N1__2305280___Y:0.00138):4.9E-4,H5av_2_great_egret_Czech_Republic_3051_1orig_2023_A___H5N1__2455160___Y:7.0E-4):4.9E-4):4.9E-4,(((((((H5av_2_chicken_Czech_Republic_180_2023_A___H5N1__2408597___Y:4.9E-4,H5av_2_chicken_Czech_Republic_180_shed_3A_orig_2023_A___H5N1__2305264___Y:4.9E-4):4.9E-4,H5av_2_chicken_Czech_Republic_179_shed_1B_orig_2023_A___H5N1__2305256___Y:4.9E-4):4.9E-4,H5av_2_chicken_Czech_Republic_24009_1_2022_A___H5N1__2408621___Y:4.9E-4):5.0E-4,H5av_2_mute_swan_Slovenia_124_23VIR1977_4_2023_A___H5N1__2560062___Y:0.00205):4.9E-4,H5av_2_Gallus_gallus_Belgium_01688_0004_2023_A___H5N1__2468414___Y:0.00138):4.9E-4,((H5av_2_chicken_Czech_Republic_1690_2023_A___H5N1__2415790___Y:7.0E-4,H5av_2_chicken_Czech_Republic_1690_orig_2023_A___H5N1__2415798___Y:4.9E-4):7.0E-4,H5av_2_domestic_duck_Czech_Republic_636_orig_2023_A___H5N1__2408613___Y:7.0E-4):4.9E-4):4.9E-4,(H5av_2_domestic_goose_Slovakia_140_23VIR1686_6_2023_A___H5N1__2560278___Y:7.0E-4,H5av_2_chicken_Czech_Republic_23309_4orig_2022_A___H5N1__2455120___Y:7.0E-4):4.9E-4):4.9E-4):4.9E-4,(H5av_2_heron_Austria_23025431_001_2023_A___H5N1__2576637___Y:7.0E-4,H5av_2_mute_swan_Slovakia_139_23VIR1686_5_2023_A___H5N1__2560270___Y:0.00138):4.9E-4):4.9E-4,H5av_2_domestic_goose_Czech_Republic_2753_2023_A___H5N1__2417059___Y:0.00536):0.00205,((((H5av_2_Goose_Italy_22VIR9673_3_2022_A___H5N1__2220369___Y:4.9E-4,H5av_2_swan_Italy_22VIR10737_10_2022_A___H5N1__2220289___Y:0.00338):4.9E-4,H5av_2_rural_laying_hen_Italy_22VIR10996_6_2022_A___H5N1__2220241___Y:0.00138):4.9E-4,((H5av_2_teal_Italy_22VIR9917_52_2022_A___H5N1__2220337___Y:4.9E-4,H5av_2_swan_Italy_22VIR10875_2_2022_A___H5N1__2220225___Y:0.00138):4.9E-4,H5av_2_flamingo_Italy_22VIR11417_3_2022_A___H5N1__2559998___Y:0.00138):4.9E-4):7.0E-4,(H5av_2_swan_Italy_23VIR1077_2_2023_A___H5N1__2559926___Y:0.00206,H5av_2_swan_Italy_23VIR147_2_2022_A___H5N1__2414958___Y:0.00206):0.00109):4.9E-4):4.9E-4,H5av_2_mute_swan_Slovenia_6_23VIR1977_3_2023_A___H5N1__2560054___Y:7.0E-4):4.9E-4,H5av_2_Eurasian_wigeon_Italy_22VIR12556_3_2022_A___H5N1__2414930___Y:7.0E-4):4.9E-4,(((H5av_2_chicken_Austria_23003433_002_2023_A___H5N1__2526400___Y:4.9E-4,H5av_2_chicken_Austria_23006928_026_2023_A___H5N1__2526408___Y:7.0E-4):7.0E-4,(H5av_2_cygnus_olor_Romania_10102_23VIR1145_6_2023_A___H5N1__2455267___Y:7.0E-4,H5av_2_swan_Italy_22VIR12326_1_2022_A___H5N1__2414923___Y:0.00138):4.9E-4):4.9E-4,(((H5av_2_cygnus_cygnus_Romania_10171_23VIR1145_9_2023_A___H5N1__2455291___Y:7.0E-4,H5av_2_cygnus_olor_Romania_17142_23VIR1145_1_2022_A___H5N1__2455227___Y:4.9E-4):0.00138,H5av_2_wild_goose_Italy_22VIR12222_2_2022_A___H5N1__2414916___Y:0.00272):4.9E-4,H5av_2_swan_Italy_23VIR682_2_2023_A___H5N1__2559974___Y:4.9E-4):4.9E-4):4.9E-4):4.9E-4,((((H5av_2_teal_Italy_22VIR10396_5_2022_A___H5N1__2220193___Y:0.00137,H5av_2_laying_hen_Italy_22VIR10267_7_2022_A___H5N1__2220313___Y:0.00137):4.9E-4,(H5av_2_duck_Cyprus_750_2_22VIR12133_10_2022_A___H5N1__2247959___Y:4.9E-4,H5av_2_goose_Cyprus_749_3_22VIR12133_7_2022_A___H5N1__2248070___Y:4.9E-4):0.00131):7.0E-4,H5av_2_duck_Cyprus_752_2_22VIR12133_13_2022_A___H5N1__2248038___Y:0.00131):4.9E-4,(H5av_2_greater_white_fronted_goose_Italy_22VIR12557_4_2022_A___H5N1__2414937___Y:0.00138,H5av_2_teal_Italy_22VIR10396_2_2022_A___H5N1__2560030___Y:4.9E-4):7.0E-4):4.9E-4):4.9E-4,(H5av_2_Eurasian_wigeon_Italy_22VIR12328_1_2022_A___H5N1__2414944___Y:0.00272,H5av_2_mute_swan_Switzerland_Ticino_221214_2022_A___H5N1__2456203___Y:7.0E-4):4.9E-4):4.9E-4,(H5av_2_rural_chicken_Italy_22VIR10651_4_2022_A___H5N1__2220273___Y:0.00138,H5av_2_rural_duck_Italy_22VIR10534_3_2022_A___H5N1__2220321___Y:4.9E-4):0.00198):0.00272,(H5av_2_pelican_Romania_11334_22VIR4106_3_2022_A___H5N1__2042026___Y:7.0E-4,H5av_2_pelican_Romania_11335_22VIR4106_2_2022_A___H5N1__2042019___Y:4.9E-4):0.00132):7.7E-4,H5av_2_pelican_Greece_72_CL_22VIR3126_11_2022_A___H5N1__2028660___Y:4.9E-4):4.9E-4,((H5av_2_pelican_Greece_64_TR_22VIR3126_9_2022_A___H5N1__2028709___Y:7.0E-4,H5av_2_herring_gull_Italy_22VIR1710_3_2022_A___H5N1__2141742___Y:0.00206):4.9E-4,H5av_2_pelican_Greece_41_AL1_22VIR3126_2_2022_A___H5N1__2028668___Y:7.0E-4):4.9E-4):4.9E-4,H5av_2_mute_swan_Romania_16790_21VIR11355_2021_A___H5N1__1950889___Y:4.8E-4):7.0E-4,(((((H5av_2_duck_Egypt_BA20360OP_2022_A___H5N1__2528504___Y:4.9E-4,H5av_2_duck_Egypt_BA20361OP_2022_A___H5N1__2528512___Y:0.00138):0.00138,H5av_2_common_crane_Israel_670_2021_A___H5N1__2055241___Y:7.0E-4):4.9E-4,H5av_2_Great_white_pelican_Israel_123_2022_A___H5N1__2082688___Y:0.00138):4.9E-4,H5av_2_common_kestel_Israel_49_2_2022_A___H5N1__2085768___Y:4.9E-4):4.9E-4,H5av_2_duck_Egypt_RA19853OP_2021_A___H5N1__2528520___Y:7.0E-4):7.0E-4):4.9E-4):4.9E-4,H5av_2_mute_swan_Croatia_101_2021_A___H5N1__1941532___Y:0.00201):7.0E-4,H5av_2_turkey_Wales_065047_2021_A___H5N1__2071519___Y:0.00334):4.9E-4,(((((((((((((((((((((((((((((H5av_2_goose_Ireland_3869_22VIR2064_2_2022_A___H5N1__1998145___Y:0.0,H5mam_fox_Ireland_3866_22VIR2064_1_2022_A___H5N1_1998137___Y:0.0):7.0E-4,H5av_2_Barnacle_goose_Scotland_072140_2021_A___H5N1__2075625___Y:0.00205):4.9E-4,H5av_2_pink_footed_goose_Scotland_058488_2021_A___H5N1__2071183___Y:4.9E-4):7.0E-4,(H5av_2_turkey_England_004667_2022_A___H5N1__2072015___Y:0.00138,H5av_2_turkey_England_004737_2022_A___H5N1__2001603___Y:7.0E-4):0.00138):4.9E-4,H5av_2_Lapwing_England_067574_2021_A___H5N1__2072167___Y:0.00138):4.9E-4,H5av_2_barnacle_goose_Germany_SH_AI06145_2021_A___H5N1__1945274___Y:7.0E-4):4.9E-4,((H5av_2_chicken_England_058797_2021_A___H5N1__2071175___Y:7.0E-4,H5av_2_coot_England_388108_2022_A___H5N1__2072183___Y:0.00205):4.9E-4,H5av_2_buzzard_Ireland_000656_22VIR1325_12_2022_A___H5N1__1997976___Y:7.0E-4):4.9E-4):4.9E-4,(H5av_2_mute_swan_Ireland_033169_22VIR1325_14_2021_A___H5N1__1997984___Y:7.0E-4,H5av_2_greylag_goose_Ireland_032969_22VIR1325_6_2021_A___H5N1__1998105___Y:7.0E-4):4.9E-4):4.9E-4,(H5av_2_chicken_England_057314_2021_A___H5N1__1963856___Y:4.9E-4,H5av_2_chicken_England_008775_2022_A___H5N1__2072071___Y:0.00205):4.9E-4):4.9E-4,(((((H5av_2_chicken_England_071013_2021_A___H5N1__2071775___Y:7.0E-4,H5av_2_Mute_swan_Wales_058560_2022_A___H5N1__2100270___Y:0.00272):7.0E-4,H5av_2_pheasant_England_294628_2021_A___H5N1__2071663___Y:4.9E-4):4.9E-4,H5av_2_domestic_duck_Northern_Ireland_17961_2021_A___H5N1__2071703___Y:7.0E-4):4.9E-4,H5av_2_northern_goshawk_Netherlands_22000305_002_2022_A___H5N1__1965260___Y:7.0E-4):4.9E-4,(H5av_2_barnacle_goose_Netherlands_22000551_002_2022_A___H5N1__1967537___Y:4.9E-4,H5mam_red_fox_Netherlands_22002993_003__2022_A___H5N1_1987363___Y:0.00205):0.00138):4.9E-4):4.9E-4,((((((((H5av_2_pink_footed_goose_Scotland_003617_2022_A___H5N1__2089037___Y:7.0E-4,H5av_2_Common_buzzard_Scotland_020817_2022_A___H5N1__2076332___Y:0.00138):4.9E-4,H5av_2_Barnacle_goose_Scotland_072168_2021_A___H5N1__2076276___Y:4.9E-4):4.9E-4,(H5av_2_chicken_Scotland_064936_2021_A___H5N1__2071511___Y:4.9E-4,H5av_2_chicken_Scotland_070931_2021_A___H5N1__2071783___Y:7.0E-4):7.0E-4):4.9E-4,(H5av_2_goose_Scotland_031099_2022_A___H5N1__2075641___Y:7.0E-4,H5av_2_barnacle_goose_England_294620_2021_A___H5N1__2071671___Y:7.0E-4):4.9E-4):4.9E-4,H5av_2_Goose_Scotland_036879_2022_A___H5N1__2100206___Y:7.0E-4):4.9E-4,H5av_2_Barnacle_goose_Scotland_003169_2021_A___H5N1__2076252___Y:4.9E-4):7.0E-4,H5av_2_chicken_England_068020_2021_A___H5N1__2071767___Y:0.00111):4.9E-4,H5av_2_chicken_Northern_Ireland_17903_2021_A___H5N1__2071695___Y:7.0E-4):4.9E-4):4.9E-4,(((((((((H5av_2_barnacle_goose_England_292151_2021_A___H5N1__2071087___Y:4.9E-4,H5av_2_barnacle_goose_England_293824_2021_A___H5N1__2071335___Y:7.0E-4):7.0E-4,H5av_2_mallard_Scotland_057554_2021_A___H5N1__2071159___Y:7.0E-4):4.9E-4,H5av_2_chicken_England_000187_2022_A___H5N1__2001619___Y:7.0E-4):7.0E-4,(H5av_2_barnacle_goose_Scotland_064368_2021_A___H5N1__2071431___Y:4.9E-4,H5av_2_Red_breasted_goose_Jersey_018414_2022_A___H5N1__2072207___Y:7.0E-4):7.0E-4):4.9E-4,H5av_2_Greylag_goose_Isle_of_Man_010298_2022_A___H5N1__2072023___Y:0.00138):4.9E-4,((((H5av_2_mute_swan_England_387121_2021_A___H5N1__2071879___Y:0.0018,H5av_2_turkey_England_009687_2022_A___H5N1__2072079___Y:0.00229):7.1E-4,H5av_2_mute_swan_Ireland_037311_22VIR1325_13_2021_A___H5N1__1998432___Y:0.00247):0.00162,H5av_2_black_headed_gull_England_306270_2022_A___H5N1__2001635___Y:0.00271):4.9E-4,H5av_2_turkey_England_056764_2021_A___H5N1__1959923___Y:0.00138):4.9E-4):4.9E-4,H5av_2_whooper_swan_England_055405_2021_A___H5N1__2071063___H:7.0E-4):4.9E-4,(((H5av_2_mute_swan_Northern_Ireland_17176_2021_A___H5N1__2071327___Y:7.0E-4,H5av_2_turkey_Ireland_035425_22VIR1325_17_2021_A___H5N1__1998008___Y:7.0E-4):7.0E-4,H5av_2_herring_gull_Ireland_033533_22VIR1325_10_2021_A___H5N1__1997960___Y:4.9E-4):4.9E-4,(H5av_2_Mute_Swan_England_294146_2021_A___H5N1__2071479___Y:4.9E-4,H5av_2_Kestrel_Scotland_058512_2021_A___H5N1__2071191___Y:0.00138):7.0E-4):4.9E-4):4.9E-4,(H5av_2_chicken_Scotland_068163_2021_A___H5N1__2071639___Y:0.0,H5mam_red_fox_Netherlands_22002191_003_2022_A___H5N1_1981019___Y:0.0):4.9E-4):4.9E-4):4.9E-4,(((((H5av_2_barnacle_goose_England_294327_2021_A___H5N1__2071567___Y:7.0E-4,H5av_2_Barnacle_goose_Scotland_075760_2021_A___H5N1__2076292___Y:4.8E-4):7.0E-4,H5av_2_chicken_Iceland_2022AI02564_2022_A___H5N1__2062303___Y:0.00205):4.9E-4,H5av_2_Whooper_swan_Scotland_056219_2021_A___H5N1__1963896___Y:4.9E-4):4.9E-4,(H5av_2_barnacle_goose_Scotland_072143_2021_A___H5N1__2071607___Y:4.9E-4,H5av_2_Barnacle_goose_Scotland_072152_2021_A___H5N1__2075633___Y:0.00138):7.0E-4):7.0E-4,((H5av_2_greylag_goose_Northern_Ireland_17795_2021_A___H5N1__2071631___Y:7.0E-4,H5av_2_mute_swan_Northern_Ireland_17269_2021_A___H5N1__2071415___Y:4.8E-4):7.0E-4,(H5av_2_greylag_goose_Ireland_033062_22VIR1325_7_2021_A___H5N1__1998113___Y:7.1E-4,H5av_2_magpie_Ireland_032958_22VIR1325_5_2021_A___H5N1__1998097___Y:7.0E-4):4.9E-4):4.9E-4):4.9E-4):4.9E-4,((((((H5av_2_chicken_England_053826_2022_A___H5N1__2072351___Y:7.0E-4,H5av_2_tawny_owl_England_113433_2022_A___H5N1__2075673___Y:4.9E-4):0.00138,H5av_2_Greylag_goose_England_247696_2022_A___H5N1__2100254___Y:7.0E-4):4.9E-4,H5av_2_black_headed_gull_England_388256_2022_A___H5N1__2008132___Y:4.9E-4):4.9E-4,H5av_2_domestic_duck_England_073865_2022_A___H5N1__2075600___Y:0.00205):4.9E-4,H5av_2_chicken_England_063896_2022_A___H5N1__2072359___Y:7.0E-4):0.00138,H5av_2_turkey_England_006963_2022_A___H5N1__2072039___Y:7.1E-4):5.4E-4):7.0E-4,((((((((((((((((((((((H5av_2_Northern_Gannet_Netherlands_6_2022_A___H5N1__2191476___Y:7.0E-4,H5av_2_Northern_Gannet_Netherlands_5_2022_A___H5N1__2191468___Y:7.0E-4):4.9E-4,(H5av_2_Northern_Gannet_Netherlands_3_2022_A___H5N1__2191453___Y:4.9E-4,H5av_2_Northern_Gannet_Netherlands_4_2022_A___H5N1__2191460___Y:0.00138):4.9E-4):4.9E-4,(H5av_2_Northern_Gannet_Netherlands_2_2022_A___H5N1__2191446___Y:7.0E-4,H5av_2_Great_Black_backed_Gull_4_2022_A___H5N1__2197864___Y:0.00138):4.9E-4):4.9E-4,(((H5av_2_Larus_argentatus_Belgium_10811_0002_2022_A___H5N1__2351622___Y:7.0E-4,H5av_2_northern_gannet_Spain_22VIR12774_29_3076_18_2022_A___H5N1__2291578___Y:4.9E-4):0.00132,H5av_2_Northern_gannet_Sweden_SVA220525SZ0402_FB001671_O_2022_A___H5N1__2069016___Y:0.00393):4.9E-4,H5av_2_northern_gannet_Spain_22VIR12774_18_3454_2_2022_A___H5N1__2291548___Y:0.00407):4.9E-4):4.9E-4,H5av_2_Northern_gannet_Spain_3372_12_22VIR10586_6_2022_A___H5N1__2220668___Y:4.9E-4):4.9E-4,(((H5av_2_northern_gannet_Spain_22VIR12774_31_3453_1_2022_A___H5N1__2291594___Y:7.0E-4,H5av_2_great_skua_Scotland_5_2022_A___H5N1__2075681___Y:7.0E-4):4.9E-4,H5av_2_northern_gannet_Germany_NI_AI04234_2022_A___H5N1__2244369___Y:7.0E-4):4.9E-4,H5mam_porpoise__Sweden_SVA220712SZ0367_FB002184_O_2022_A___H5N1_2150626___Y:7.0E-4):4.9E-4):4.9E-4,(((H5av_2_northern_gannet_Spain_22VIR12774_36_3583_6_2022_A___H5N1__2291618___Y:7.0E-4,H5av_2_northern_gannet_Germany_SH_AI03498_2022_A___H5N1__2132567___Y:7.0E-4):4.9E-4,H5av_2_fulmar_Scotland_118673_2022_A___H5N1__2198867___Y:0.00272):4.9E-4,H5av_2_Gannet_Scotland_084490_2022_A___H5N1__2100222___Y:0.00138):4.9E-4):4.9E-4,((H5av_2_chicken_Scotland_130966_2022_A___H5N1__2198467___Y:0.00138,H5av_2_chicken_England_115126_2022_A___H5N1__2181319___Y:0.00138):4.9E-4,H5av_2_Gannet_Scotland_084624_2022_A___H5N1__2100230___Y:7.0E-4):4.9E-4):4.9E-4,H5av_2_northern_gannet_Spain_22VIR12774_33_3497_10_2022_A___H5N1__2291602___Y:7.0E-4):7.0E-4,((H5av_2_domestic_duck_England_017166_2022_A___H5N1__2072135___Y:4.9E-4,H5av_2_turkey_England_007586_2022_A___H5N1__2072047___Y:7.0E-4):4.9E-4,H5av_2_magpie_Scotland_012805_2022_A___H5N1__2072191___Y:7.0E-4):4.9E-4):7.0E-4,H5av_2_Black_headed_gull_England_064433_2021_A___H5N1__2071423___Y:7.1E-4):7.0E-4,H5av_2_domestic_duck_England_069098_2021_A___H5N1__2071687___Y:4.9E-4):4.9E-4,H5av_2_Common_Buzzard_England_245285_2021_A___H5N1__2071959___Y:0.00271):7.0E-4,((H5av_2_barnacle_goose_Netherlands_22002507_002_2022_A___H5N1__1988036___Y:0.0,H5mam_red_fox_Netherlands_22002722_004_2022_A___H5N1_1987225___Y:0.0):4.9E-4,(H5mam_red_fox_Netherlands_22002636_005_2022_A___H5N1_1987217___Y:0.00137,H5mam_red_fox_Netherlands_22002636_002_2022_A___H5N1_1995281___Y:4.9E-4):7.0E-4):0.00138):4.9E-4,(H5av_2_chicken_England_042391_2022_A___H5N1__2072335___Y:0.00137,H5av_2_common_buzzard_England_245061_2021_A___H5N1__2071847___Y:4.9E-4):7.0E-4):4.9E-4,H5av_2_mute_swan_Netherlands_21038362_001_2021_A___H5N1__1930017___Y:7.0E-4):4.9E-4,H5av_2_Great_cormorant_Luxembourg_21243185_2021_A___H5N1__2050800___Y:7.0E-4):4.9E-4,((((H5av_2_peregrine_falcon_Ireland_000191_22VIR1325_15_2022_A___H5N1__1997992___Y:4.9E-4,H5av_2_red_knot_Netherlands_21040956_003_2021_A___H5N1__1958424___Y:7.0E-4):4.9E-4,H5av_2_Buteo_buteo_Belgium_2606_0006_2022_A___H5N1__2122911___Y:0.00205):4.9E-4,((H5av_2_pigeon_Germany_NW_AI00951_2022_A___H5N1__1987375___Y:7.0E-4,H5av_2_red_knot_Netherlands_22000409_002_2022_A___H5N1__1980939___Y:4.9E-4):7.0E-4,H5av_2_red_knot_Netherlands_21041030_008_2021_A___H5N1__1956655___Y:0.00205):4.9E-4):4.9E-4,(((H5av_2_red_knot_Germany_SH_AI01010_2022_A___H5N1__1988855___Y:4.9E-4,H5av_2_buzzard_Germany_BB_AI01212_2022_A___H5N1__1988863___Y:7.0E-4):4.9E-4,H5av_2_Peregrine_falcon_Netherlands_2_2023_A___H5N1__2420051___Y:4.9E-4):4.9E-4,H5av_2_long_eared_owl_Germany_NI_AI09037_2021_A___H5N1__1987724___Y:0.00138):7.0E-4):7.0E-4):4.9E-4,H5av_2_Eurasian_wigeon_Germany_SH_AI05950_2021_A___H5N1__1945096___Y:0.00138):4.9E-4,((H5av_2_domestic_duck_England_040831_2022_A___H5N1__2072319___Y:4.9E-4,H5av_2_domestic_duck_England_100990_2022_A___H5N1__2129885___Y:0.00471):7.0E-4,H5av_2_Great_black_backed_gull_1_2022_A___H5N1__1966961___Y:0.00138):4.9E-4):4.9E-4,H5av_2_wild_bird_Netherlands_22002833_002_2022_A___H5N1__1987347___Y:4.9E-4):4.9E-4,((H5av_2_Sanderling_Netherlands_1_2022_A___H5N1__1995044___Y:7.0E-4,H5mam_polecat_Netherlands_22002047_001_2022_A___H5N1_1981003___Y:0.00206):0.00137,(H5av_2_chicken_Netherlands_21040808_001_005_2021_A___H5N1__1946310___Y:7.0E-4,H5av_2_northern_goshawk_Sweden_SVA220210SZ0305_FP000317_O_2022_A___H5N1__1994517___Y:4.9E-4):4.9E-4):7.0E-4):4.9E-4):4.9E-4,H5av_2_turkey_Germany_MV_AI06035_2021_A___H5N1__1945186___Y:4.9E-4):4.9E-4,((((((((((((((((H5av_2_duck_France_22027_2022_A___H5N1__2536883___Y:4.9E-4,H5av_2_duck_France_22008_2022_A___H5N1__2536881___Y:7.0E-4):7.0E-4,H5av_2_duck_France_22005_2022_A___H5N1__2536880___Y:4.9E-4):4.8E-4,H5av_2_duck_France_21356_2021_A___H5N1__2536879___Y:7.1E-4):4.9E-4,((H5av_2_duck_France_21347_2021_A___H5N1__2536876___Y:4.8E-4,H5av_2_duck_France_21349_2021_A___H5N1__2536878___Y:4.9E-4):4.9E-4,H5av_2_duck_France_21350_2021_A___H5N1__2536889___Y:4.9E-4):4.9E-4):4.9E-4,(H5av_2_duck_France_21348_2021_A___H5N1__2536877___Y:4.9E-4,H5av_2_duck_France_22036_2022_A___H5N1__2536885___Y:4.9E-4):4.9E-4):7.0E-4,(((((H5av_2_chicken_Netherlands_21038669_001005_2021_A___H5N1__1930089___Y:7.0E-4,H5av_2_domestic_duck_England_074574_2021_A___H5N1__2071855___Y:4.9E-4):4.9E-4,H5av_2_chicken_England_072926_2021_A___H5N1__2071839___Y:5.6E-4):7.0E-4,H5av_2_gadwall_Netherlands_21038566_002_2021_A___H5N1__1946398___Y:0.00122):4.9E-4,H5av_2_white_stork_Netherlands_22012595_002_2022_A___H5N1__2129747___Y:0.00337):4.9E-4,((H5av_2_mute_swan_Netherlands_21039008_003_2021_A___H5N1__1928778___Y:7.0E-4,H5av_2_Barnacle_goose_Netherlands_6_2022_A___H5N1__1967032___Y:7.0E-4):4.9E-4,H5av_2_greylag_goose_Netherlands_21037497_001_2021_A___H5N1__1927091___Y:0.00138):4.9E-4):4.9E-4):4.9E-4,(H5av_2_chicken_Netherlands_21038675_001005_2021_A___H5N1__1927115___Y:6.7E-4,H5av_2_greylag_goose_Netherlands_21039746_002_2021_A___H5N1__1946350___Y:0.0012):4.9E-4):4.9E-4,(((H5av_2_turkey_England_075922_2021_A___H5N1__2071887___Y:0.00204,H5av_2_peafowl_England_061723_2021_A___H5N1__2071303___Y:0.00138):4.9E-4,H5av_2_Greylag_Goose_Netherlands_1_2022_A___H5N1__1995737___Y:0.00138):4.9E-4,(H5av_2_Mallard_Netherlands_1_2022_A___H5N1__1994988___Y:4.9E-4,H5mam_European_polecat_Netherlands_1_2022_A___H5N1_2061050___Y:0.00474):7.0E-4):4.9E-4):4.9E-4,(((H5av_2_greylag_goose_Netherlands_21038942_001_2021_A___H5N1__1941425___Y:7.0E-4,H5av_2_domestic_duck_England_058612_2021_A___H5N1__1963872___Y:7.0E-4):4.9E-4,H5av_2_Gallus_gallus_Belgium_17100_0001_2021_A___H5N1__1966003___Y:7.0E-4):4.9E-4,H5av_2_mallard_duck_England_388009_2022_A___H5N1__2072095___Y:0.00138):4.9E-4):4.9E-4,(((H5av_2_barnacle_goose_Netherlands_21038248_001_2021_A___H5N1__1930065___Y:7.0E-4,H5av_2_great_black_backed_gull_Netherlands_21039609_001_002_2021_A___H5N1__1946326___Y:7.0E-4):4.9E-4,H5av_2_goose_Netherlands_21038799_002_2021_A___H5N1__1930145___Y:7.0E-4):4.9E-4,((H5mam_Fox_Netherlands_EMC2_2022_A___H5N1_2018074___Y:0.00138,H5av_2_swan_Poland_MB083_22VIR2515_8_2022_A___H5N1__2014976___Y:0.00206):4.9E-4,H5av_2_mute_swan_Netherlands_21039192_001_2021_A___H5N1__1941393___Y:7.0E-4):4.9E-4):4.9E-4):4.9E-4,(((H5av_2_greater_canada_goose__Netherlands_21038971_001_2021_A___H5N1__1941433___Y:0.0,H5mam_red_fox_Netherlands_22002992_003_2022_A___H5N1_1987355___Y:0.0):4.9E-4,H5av_2_Grey_heron_Netherlands_1_2022_A___H5N1__1967008___Y:7.0E-4):4.9E-4,(H5av_2_chicken_England_009811_2022_A___H5N1__2072087___Y:0.00138,H5av_2_domestic_duck_England_065343_2021_A___H5N1__2071535___Y:7.0E-4):7.0E-4):4.9E-4):4.9E-4,((H5av_2_Buteo_buteo_Belgium_00331_0007_2022_A___H5N1__2332836___Y:4.9E-4,H5av_2_Phalacrocorax_carbo_Belgium_1734_0002_2022_A___H5N1__2122870___Y:7.0E-4):0.00112,H5av_2_common_buzzard_Netherlands_21039607_002_2021_A___H5N1__1943556___Y:9.8E-4):7.0E-4):4.9E-4,(H5av_2_black_headed_gull_Germany_BY_AI01062_2022_A___H5N1__2242301___Y:7.1E-4,H5av_2_laying_hen_Austria_22005859_001_2022_A___H5N1__2589258___Y:0.00138):0.00138):4.9E-4,((((((H5av_2_swan_Austria_22030844_004_2022_A___H5N1__2589306___Y:7.1E-4,H5av_2_swan_Austria_22046299_002_2022_A___H5N1__2589266___Y:4.9E-4):7.0E-4,H5av_2_Caspian_gull_Netherlands_1_2022_A___H5N1__1967016___Y:7.1E-4):7.0E-4,H5av_2_greylag_goose_Netherlands_21038565_002_2021_A___H5N1__1930121___Y:4.9E-4):4.9E-4,(H5av_2_mute_swan_Austria_21154984_002_2021_A___H5N1__2589274___Y:7.1E-4,H5av_2_swan_France_21P012384_2021_A___H5N1__1928150___Y:4.9E-4):7.0E-4):7.0E-4,H5av_2_swan_Romania_10324_22VIR2749_2_2022_A___H5N1__2014992___Y:0.00206):4.9E-4,(((H5av_2_chicken_Czech_Republic_23404_2K_2021_A___H5N1__1943029___Y:4.9E-4,H5av_2_chicken_Czech_Republic_23404_2T_2021_A___H5N1__1943045___Y:4.9E-4):4.9E-4,H5av_2_chicken_Czech_Republic_23404_2021_A___H5N1__1951308___Y:4.9E-4):7.0E-4,H5av_2_goose_France_21P014207_2021_A___H5N1__1968923___Y:7.0E-4):4.9E-4):4.9E-4):4.9E-4,H5av_2_chicken_Czech_Republic_3306_2_2022_A___H5N1__2026150___Y:4.9E-4):4.9E-4,((((H5av_2_mute_swan_Czech_Republic_22477_1_2021_A___H5N1__1980519___Y:4.9E-4,H5av_2_mute_swan_Czech_Republic_22477_2_2021_A___H5N1__1980536___Y:4.9E-4):4.9E-4,H5av_2_mute_swan_Czech_Republic_25702_2_2021_A___H5N1__1980601___Y:4.9E-4):4.9E-4,H5av_2_mute_swan_Czech_Republic_2755_2022_A___H5N1__2021886___Y:0.00138):4.9E-4,H5av_2_mute_swan_Austria_22000062_001_2022_A___H5N1__2589290___Y:0.00216):4.9E-4):4.9E-4):7.0E-4,(((((((H5av_2_Turkey_Sweden_SVA211212SZ0001_FB301013_IP_2_M_2021_A___H5N1__1949329___Y:0.00138,H5mam_polecat_Netherlands_22002792_005_2022_A___H5N1_1987233___Y:7.0E-4):7.0E-4,H5av_2_common_buzzard_Denmark_08287_1_01_2022_A___H5N1__2244220___Y:7.0E-4):4.9E-4,(H5av_2_Little_egret_Israel_172_2022_A___H5N1__2073611___Y:0.00206,H5av_2_swan_Romania_10455_22VIR2749_4_2022_A___H5N1__2015008___Y:0.00206):0.00272):4.9E-4,(H5av_2_turkey_England_068583_2021_A___H5N1__2071655___Y:7.0E-4,H5av_2_barnacle_goose_Germany_SH_AI06005_2021_A___H5N1__1945170___Y:4.9E-4):4.9E-4):4.9E-4,H5av_2_swan_Lithuania_1220PG1_22VIR7255_1_2022_A___H5N1__2179884___Y:0.00329):7.0E-4,(H5av_2_chicken_Tyumen_33_45V_2021_A___H5N1__1922980___Y:7.0E-4,H5av_2_goose_Tyumen_33_52V_2021_A___H5N1__1922988___Y:4.9E-4):6.1E-4):4.9E-4,(H5av_2_greylag_goose_Netherlands_21037809_001_2021_A___H5N1__1929969___Y:4.9E-4,H5av_2_Chicken_Austria_21146859_002_2021_A___H5N1__2589242___Y:0.00272):4.9E-4):4.9E-4):4.9E-4,(H5av_2_cignus_olor_Italy_IZSLT_21VIR10529_1_2021_A___H5N1__1962088___Y:7.0E-4,H5av_2_goose_Italy_IZSLT_21VIR10273_2021_A___H5N1__1944484___Y:4.9E-4):7.0E-4):4.9E-4,((((((H5av_2_buzzard_Italy_22VIR767_1_2022_A___H5N1__2141716___Y:4.9E-4,H5av_2_buzzard_Italy_22VIR767_2_2022_A___H5N1__2141724___Y:7.0E-4):7.0E-4,H5av_2_chicken_Italy_21VIR10389_2021_A___H5N1__1944303___Y:0.00138):4.9E-4,H5av_2_turkey_Italy_21VIR11591_8_2021_A___H5N1__1962024___Y:4.9E-4):4.9E-4,H5av_2_magpie_Italy_21VIR11656_2021_A___H5N1__1962080___Y:0.00339):7.0E-4,H5av_2_duck_France_21343_2021_A___H5N1__2536875___Y:4.9E-4):4.9E-4,H5av_2_turkey_Italy_IZSLT_22VIR366_3_2022_A___H5N1__2141636___Y:7.0E-4):4.9E-4):4.9E-4,(((((((((((((H5av_2_Cygnus_olor_Romania_16381_21VIR10306_2021_A___H5N1__1950881___Y:0.00138,H5av_2_domestic_duck_Poland_H1942_N_2021_A___H5N1__1937657___Y:4.8E-4):4.9E-4,H5av_2_chicken_Poland_H157_22VIR2515_3_2022_A___H5N1__2014936___Y:0.00137):4.9E-4,((H5av_2_chicken_Czech_Republic_63_2022_A___H5N1__1999376___Y:4.9E-4,H5av_2_Tyto_alba_Belgium_334_0012_2021_A___H5N1__2122811___Y:0.00181):9.3E-4,H5av_2_swan_Slovenia_13_22VIR777_8_2022_A___H5N1__1995123___Y:7.0E-4):4.9E-4):7.0E-4,H5av_2_egret_France_21P013418_2021_A___H5N1__1949884___Y:0.00138):4.9E-4,H5av_2_turkey_England_016515_2022_A___H5N1__2008124___Y:0.00271):4.9E-4,H5mam_red_fox_Netherlands_21040099_001_2021_A___H5N1_1943564___Y:7.0E-4):4.9E-4,H5av_2_greylag_goose_Germany_SH_AI06144_2021_A___H5N1__1945266___Y:0.00206):4.9E-4,H5av_2_rooster_Slovenia_2039_22VIR777_1_2021_A___H5N1__1995067___Y:0.00138):4.9E-4,((H5av_2_Mallard_Netherlands_14_2021_A___H5N1__1963359___Y:7.1E-4,H5av_2_Mallard_Netherlands_15_2021_A___H5N1__1963367___Y:4.9E-4):0.00272,H5av_2_greylag_goose__Sweden_SVA211118SZ0354_FB004497_I_2021_A___H5N1__1938870___Y:4.9E-4):7.0E-4):4.9E-4,((((((H5av_2_chicken_Czech_Republic_187_2orig_2023_A___H5N1__2455096___Y:7.0E-4,H5av_2_chicken_Czech_Republic_11_orig_2023_A___H5N1__2455072___Y:7.0E-4):4.9E-4,(H5av_2_chicken_Czech_Republic_102_orig_2023_A___H5N1__2305240___Y:4.9E-4,H5av_2_chicken_Slovakia_145_brain_23VIR1686_9_2023_A___H5N1__2560302___Y:7.0E-4):4.9E-4):4.9E-4,H5av_2_chicken_Czech_Republic_574_orig_2023_A___H5N1__2408605___Y:7.1E-4):4.9E-4,H5av_2_chicken_Estonia_TA_2304130_23VIR3148_1_2023_A___H5N1__2560310___Y:7.0E-4):0.00139,H5av_2_chicken_Slovakia_153_swab_23VIR1686_10_2023_A___H5N1__2559531___Y:0.00138):0.00207,((H5av_2_chicken_Czech_Republic_8028_1_2022_A___H5N1__2098398___Y:0.00401,H5av_2_chicken_Czech_Republic_8028_2_2022_A___H5N1__2100181___Y:7.7E-4):7.1E-4,H5av_2_chicken_Czech_Republic_2968_2022_A___H5N1__2098376___Y:7.7E-4):0.002):7.0E-4):4.9E-4,(((((((H5av_2_hen_Bulgaria_757_6_22VIR778_7_2021_A___H5N1__1995171___Y:4.9E-4,H5av_2_turkey_Bulgaria_755_1_22VIR778_4_2021_A___H5N1__1995155___Y:4.9E-4):7.0E-4,(H5av_2_hen_Bulgaria_722_1_22VIR778_1_2021_A___H5N1__1995147___Y:7.0E-4,H5av_2_partridge_Bulgaria_745_22VIR778_3_2021_A___H5N1__1995243___Y:4.9E-4):7.0E-4):4.9E-4,(H5av_2_laying_hen_Moldova_68_1_22VIR638_1_2022_A___H5N1__1995059___Y:0.00138,H5av_2_swan_Romania_16905_22VIR2749_1_2021_A___H5N1__2014984___Y:7.0E-4):0.00139):4.9E-4,H5av_2_duck_Bulgaria_756_4_22VIR778_6_2021_A___H5N1__1995163___Y:0.00205):5.0E-4,H5av_2_hen_Bulgaria_854_1_22VIR778_10_2021_A___H5N1__1995139___Y:0.00203):7.0E-4,H5av_2_Wild_goose_Italy_21VIR10193_2021_A___H5N1__1944340___Y:0.00268):4.9E-4,H5av_2_turkey_Israel_564_2021__A___H5N1__2046158___Y:0.00206):4.9E-4):4.9E-4,((H5av_2_chicken_Italy_IZSLT_122448_21VIR9218_1_2021_A___H5N1__1944476___Y:7.0E-4,H5av_2_mute_swan_Netherlands_21039841_002_2021_A___H5N1__1946366___Y:7.0E-4):4.9E-4,(H5av_2_wigeon_Sakhalin_37M_2021_A___H5N1__2182153___Y:4.8E-4,H5mam_LutraLutra_England_4197OP_2022_A___H5N1_2550038___Y:7.0E-4):4.9E-4):4.9E-4):4.9E-4,(H5av_2_goose_Netherlands_21038940_002_2021_A___H5N1__1941409___Y:0.00138,H5av_2_goose_Netherlands_21039029_001_2021_A___H5N1__1941441___Y:7.0E-4):4.9E-4):4.9E-4):4.9E-4,(((H5av_2_mute_swan_Netherlands_21038706_002_2021_A___H5N1__1930105___Y:4.9E-4,H5av_2_mute_swan_Netherlands_21038797_001_2021_A___H5N1__1941385___Y:4.8E-4):7.0E-4,H5av_2_swan_Romania_10656_22VIR2749_6_2022_A___H5N1__2015024___Y:0.00138):4.9E-4,H5av_2_chicken_Netherlands_21038165_006010_2021_A___H5N1__2070248___Y:0.00137):4.9E-4):4.9E-4,((((((H5av_2_mute_swan_Croatia_100_2021_A___H5N1__1927677___Y:0.00208,H5av_2_pelican_Montenegro_833_2022_A___H5N1__2579759___Y:0.00207):6.9E-4,H5av_2_seagull_Italy_21VIR11259_10_2021_A___H5N1__1962096___Y:7.0E-4):4.9E-4,H5av_2_turkey_Israel_537_2021_A___H5N1__2041983___Y:0.00138):4.9E-4,(H5av_2_laying_hen_Romania_11343_22VIR4106_1_2022_A___H5N1__2042012___Y:4.9E-4,H5av_2_laying_hen_Romania_11562_22VIR4106_4_2022_A___H5N1__2042033___Y:7.0E-4):0.00333):7.0E-4,((H5av_2_grey_heron_Czech_Republic_23608_1K_2021_A___H5N1__1951324___Y:4.9E-4,H5av_2_grey_heron_Czech_Republic_23608_2021_A___H5N1__1951316___Y:4.9E-4):4.9E-4,H5av_2_great_egret_Czech_Republic_23609_2021_A___H5N1__1951332___Y:4.9E-4):6.4E-4):4.9E-4,(((H5av_2_peregrine_falcon_Netherlands_21038169_002_2021_A___H5N1__1930057___Y:4.9E-4,H5av_2_turkey_England_055251_2021_A___H5N1__1959913___Y:0.00138):4.9E-4,H5av_2_Eurasian_teal_Germany_BY_AI05977_2021_A___H5N1__1945218___Y:7.0E-4):4.9E-4,(H5av_2_swan_Romania_10394_22VIR2749_3_2022_A___H5N1__2015000___Y:7.0E-4,H5av_2_swan_Romania_10678_22VIR2749_7_2022_A___H5N1__2015032___Y:4.9E-4):0.00206):0.00138):4.9E-4):4.9E-4,H5av_2_turkey_England_057679_2021_A___H5N1__1963864___Y:0.00811):4.8E-4,H5av_2_duck_Poland_H188_22VIR2515_2_2022_A___H5N1__2014928___Y:0.00123):7.0E-4,(((((H5av_2_seagull_Slovenia_2075_22VIR777_7_2021_A___H5N1__1995115___Y:7.0E-4,H5av_2_swan_Slovenia_2049_22VIR777_3_2021_A___H5N1__1995083___Y:0.00138):4.9E-4,H5av_2_swan_Slovenia_2072_22VIR777_5_2021_A___H5N1__1995099___Y:7.0E-4):6.9E-4,H5av_2_turkey_Netherlands_21040980_001005_2021_A___H5N1__1947443___Y:0.00208):0.00274,H5av_2_chicken_Poland_H1940_N_2021_A___H5N1__1937649___Y:0.00206):4.9E-4,((((H5av_2_turkey_Spain_140_38_22VIR2142_19_2022_A___H5N1__1998201___Y:0.00271,H5av_2_mute_swan_Netherlands_21038479_002_2021_A___H5N1__1930113___Y:0.00206):4.9E-4,H5av_2_buzzard_Germany_SH_AI06210_2021_A___H5N1__1945290___Y:0.00138):4.9E-4,H5av_2_mute_swan_Netherlands_21039291_002_2021_A___H5N1__1947427___Y:4.9E-4):5.0E-4,H5av_2_mallard_Netherlands_21038796_002_2021_A___H5N1__1930137___Y:0.00465):0.00138):4.9E-4):4.9E-4,H5av_2_pelican_Russia_932_0121_2021_A___H5N1__2374870___Y:0.00471):4.9E-4,(((((((((H5av_2_turkey_Italy_21VIR11504_2021_A___H5N1__2141398___Y:4.9E-4,H5av_2_laying_hen_Italy_21VIR11253_1_2021_A___H5N1__2141128___Y:4.9E-4):4.9E-4,H5av_2_avian_Italy_21VIR11773_4_2021_A___H5N1__2141566___Y:4.9E-4):4.9E-4,H5av_2_chicken_Italy_21VIR11054_1_2021_A___H5N1__2141007___Y:7.0E-4):4.9E-4,((H5av_2_chicken_Italy_21VIR11056_1_2021_A___H5N1__2141015___Y:4.9E-4,H5av_2_turkey_Italy_21VIR11500_3_2021_A___H5N1__2141381___Y:4.9E-4):4.9E-4,H5av_2_laying_hen_Italy_22VIR204_1_2022_A___H5N1__2141681___Y:7.0E-4):4.9E-4):4.9E-4,((((H5av_2_laying_hen_Italy_21VIR11395_1_2021_A___H5N1__2141241___Y:4.9E-4,H5av_2_turkey_Italy_21VIR10851_2021_A___H5N1__1962032___Y:4.9E-4):4.9E-4,H5av_2_chicken_Italy_21VIR10808_1_2021_A___H5N1__2140623___Y:4.9E-4):4.9E-4,H5av_2_chicken_Italy_21VIR10971_3_2021_A___H5N1__2140728___Y:4.9E-4):4.9E-4,H5av_2_chicken_Italy_21VIR10973_4_2021_A___H5N1__2140737___Y:4.9E-4):4.9E-4):4.9E-4,H5av_2_laying_hen_Italy_22VIR203_3_2022_A___H5N1__2141663___Y:7.0E-4):0.00138,((H5av_2_Anser_anser_Belgium_00939_0011_2022_A___H5N1__2314327___Y:7.0E-4,H5av_2_Larus_argentatus_Belgium_595_0008_2022_A___H5N1__2122827___Y:4.9E-4):0.00271,H5av_2_mallard_Italy_21VIR8919_2_2021_A___H5N1__1944271___Y:7.0E-4):4.9E-4):4.9E-4,(((H5av_2_chicken_Tyumen_27_31V_2021_A___H5N1__1922892___Y:4.9E-4,H5av_2_chicken_Tyumen_27_39V_2021_A___H5N1__1922900___Y:4.8E-4):7.0E-4,H5av_2_greylag_goose_Netherlands_21039376_001_2021_A___H5N1__1941457___Y:0.00138):4.9E-4,((H5av_2_chicken_Italy_21VIR10343_2021_A___H5N1__1944332___Y:0.00138,H5av_2_Black_headed_gull_Netherlands_1_2022_A___H5N1__1967024___Y:4.8E-4):4.9E-4,H5av_2_swan_Austria_22004012_001_2022_A___H5N1__2589250___Y:7.0E-4):4.9E-4):4.9E-4):6.9E-4,H5av_2_pelican_Russia_1032_1_2021_A___H5N1__2374862___Y:5.6E-4):8.7E-4):4.9E-4,((((((((((((((((((((((((((((H5av_2_turkey_Italy_21VIR11492_4_2021_A___H5N1__2141363___Y:4.9E-4,H5av_2_chicken_Italy_22VIR234_1_2022_A___H5N1__2141672___Y:4.9E-4):4.9E-4,H5av_2_broiler_Italy_21VIR11800_2021_A___H5N1__2141530___Y:7.0E-4):4.9E-4,H5av_2_turkey_Italy_21VIR10103_2021_A___H5N1__2140122___Y:4.9E-4):4.9E-4,(H5av_2_broiler_Italy_21VIR11583_1_2021_A___H5N1__2141434___Y:4.9E-4,H5av_2_chicken_Italy_21VIR11508_2021_A___H5N1__2141302___Y:7.0E-4):4.9E-4):4.9E-4,(((H5av_2_turkey_Italy_21VIR11587_2_2021_A___H5N1__2141487___Y:4.9E-4,H5av_2_turkey_Italy_21VIR11586_1_2021_A___H5N1__2141469___Y:4.9E-4):4.9E-4,H5av_2_turkey_Italy_21VIR11586_2_2021_A___H5N1__1961984___Y:4.9E-4):7.0E-4,H5av_2_turkey_Italy_21VIR10847_1_2021_A___H5N1__2140711___Y:4.9E-4):4.9E-4):4.9E-4,H5av_2_chicken_Italy_21VIR10470_2021_A___H5N1__2140295___Y:4.9E-4):4.9E-4,H5av_2_chicken_Italy_21VIR10384_2021_A___H5N1__1944319___Y:4.9E-4):4.9E-4,(((H5av_2_chicken_Italy_21VIR10385_2021_A___H5N1__2140322___Y:4.9E-4,H5av_2_broiler_Italy_21VIR11886_1_2021_A___H5N1__2141601___Y:7.0E-4):4.9E-4,H5av_2_chicken_Italy_21VIR10999_1_2021_A___H5N1__2140885___Y:7.0E-4):4.9E-4,H5av_2_chicken_Italy_21VIR9944_2_2021_A___H5N1__2140022___Y:4.9E-4):4.9E-4):4.9E-4,H5av_2_turkey_Italy_21VIR10456_2021_A___H5N1__1944356___Y:4.9E-4):4.9E-4,((((((((H5av_2_chicken_Italy_21VIR11076_1_2021_A___H5N1__2140824___Y:4.9E-4,H5av_2_turkey_Italy_21VIR9901_3_2021_A___H5N1__2140098___Y:7.0E-4):4.9E-4,H5av_2_turkey_Italy_21VIR10699_1_2021_A___H5N1__2140534___Y:4.9E-4):4.9E-4,H5av_2_chicken_Italy_21VIR10637_2_2021_A___H5N1__2140499___Y:4.9E-4):4.9E-4,H5av_2_chicken_Italy_21VIR9940_5_2021_A___H5N1__2140038___Y:7.0E-4):4.9E-4,(H5av_2_avian_Italy_21VIR10913_3_2021_A___H5N1__2140806___Y:7.0E-4,H5av_2_chicken_Italy_21VIR10724_13_2021_A___H5N1__2140464___Y:4.9E-4):7.0E-4):4.9E-4,(((H5av_2_turkey_Italy_21VIR11690_2021_A___H5N1__2141513___Y:7.0E-4,H5av_2_turkey_Italy_21VIR10757_1_2021_A___H5N1__2140693___Y:7.0E-4):4.9E-4,H5av_2_turkey_Italy_21VIR11691_2021_A___H5N1__2141495___Y:7.0E-4):4.9E-4,(H5av_2_turkey_Italy_21VIR9891_21_2021_A___H5N1__2139958___Y:7.0E-4,H5av_2_turkey_Italy_21VIR10636_17_2021_A___H5N1__2140508___Y:7.0E-4):4.9E-4):4.9E-4):4.9E-4,H5av_2_broiler_Italy_21VIR11802_1_2021_A___H5N1__2141548___Y:4.8E-4):4.9E-4,H5av_2_turkey_Italy_21VIR10459_1_2021_A___H5N1__2140375___Y:4.9E-4):4.9E-4):4.9E-4,H5av_2_chicken_Italy_21VIR10463_1_2021_A___H5N1__2140384___Y:7.0E-4):7.0E-4,H5av_2_turkey_Italy_21VIR9695_4_2021_A___H5N1__2139775___Y:4.9E-4):4.9E-4,((((((((H5av_2_pheasant_Italy_21VIR11162_2021_A___H5N1__2140937___Y:4.9E-4,H5av_2_turkey_Italy_21VIR9996_2021_A___H5N1__2139966___Y:4.9E-4):7.0E-4,H5av_2_chicken_Italy_21VIR9509_1_2021_A___H5N1__2139575___Y:4.9E-4):4.9E-4,H5av_2_chicken_Italy_21VIR9902_2_2021_A___H5N1__2139831___Y:4.9E-4):4.9E-4,((H5av_2_turkey_Italy_21VIR10645_15_2021_A___H5N1__2140517___Y:4.9E-4,H5av_2_chicken_Italy_21VIR9904_18_2021_A___H5N1__2139887___Y:4.9E-4):4.9E-4,H5av_2_turkey_Italy_21VIR9839_1_2021_A___H5N1__2139919___Y:4.9E-4):4.9E-4):4.9E-4,H5av_2_chicken_Italy_21VIR10469_2021_A___H5N1__2140331___Y:4.9E-4):4.9E-4,(((H5av_2_turkey_Italy_21VIR10988_1_2021_A___H5N1__2140763___Y:4.9E-4,H5av_2_turkey_Italy_21VIR11511_2021_A___H5N1__2141311___Y:4.9E-4):7.0E-4,H5av_2_turkey_Italy_21VIR11163_2021_A___H5N1__2141041___Y:7.0E-4):4.9E-4,H5av_2_quail_Italy_21VIR9515_1_2021_A___H5N1__2139647___Y:7.0E-4):4.9E-4):4.9E-4,H5av_2_chicken_Italy_21VIR10262_2021_A___H5N1__2140189___Y:4.9E-4):4.9E-4,(((H5av_2_guinea_fowl_Italy_21VIR10351_2021_A___H5N1__2140154___Y:4.9E-4,H5av_2_chicken_Italy_21VIR10271_2021_A___H5N1__2140207___Y:7.0E-4):4.9E-4,(H5av_2_turkey_Italy_21VIR9209_1_2021_A___H5N1__2139455___Y:4.9E-4,H5av_2_turkey_Italy_21VIR9769_4_2021_A___H5N1__2139807___Y:0.00138):4.9E-4):4.9E-4,H5av_2_turkey_Italy_21VIR9694_2_2021_A___H5N1__2139759___Y:7.0E-4):4.9E-4):4.9E-4):4.9E-4,H5av_2_turkey_Italy_21VIR10929_2021_A___H5N1__2140667___Y:4.9E-4):7.0E-4,H5av_2_turkey_Italy_21VIR10340_2021_A___H5N1__1944287___Y:0.00117):4.9E-4,((((((H5av_2_avian_Italy_21VIR11236_2021_A___H5N1__2141059___Y:4.9E-4,H5av_2_chicken_Italy_21VIR11571_2021_A___H5N1__2141407___Y:4.9E-4):7.0E-4,H5av_2_chicken_Italy_21VIR10522_13_2021_A___H5N1__2140393___Y:4.9E-4):4.9E-4,H5av_2_turkey_Italy_21VIR10095_2021_A___H5N1__2140074___Y:4.9E-4):4.9E-4,(H5av_2_little_owl_Italy_21VIR11382_1_2021_A___H5N1__1962064___Y:4.9E-4,H5av_2_turkey_Italy_21VIR10854_2021_A___H5N1__2140570___Y:4.9E-4):7.0E-4):4.9E-4,H5av_2_laying_hen_Italy_21VIR11801_7_2021_A___H5N1__2141539___Y:0.00138):4.9E-4,H5av_2_turkey_Italy_21VIR10855_2021_A___H5N1__2140579___Y:0.00133):7.0E-4):4.9E-4,((((H5av_2_turkey_Italy_21VIR11495_5_2021_A___H5N1__2141372___Y:4.9E-4,H5av_2_turkey_Italy_21VIR11661_7_2021_A___H5N1__2141522___Y:4.9E-4):7.0E-4,H5av_2_seagull_Italy_21VIR9432_2_2021_A___H5N1__1944372___Y:7.0E-4):4.9E-4,(H5av_2_chicken_Italy_21VIR9219_6_2021_A___H5N1__2139503___Y:4.9E-4,H5av_2_chicken_Italy_21VIR9212_1_2021_A___H5N1__2139463___Y:4.9E-4):4.9E-4):4.9E-4,H5av_2_turkey_Italy_21VIR9647_2_2021_A___H5N1__2139751___Y:4.9E-4):4.9E-4):4.9E-4,H5av_2_turkey_Italy_21VIR10092_2021_A___H5N1__2140090___Y:4.9E-4):4.9E-4,(((H5av_2_chicken_Italy_21VIR10357_2021_A___H5N1__2140180___Y:4.9E-4,H5av_2_pheasant_Italy_21VIR11165_2021_A___H5N1__2140954___Y:7.0E-4):4.9E-4,H5av_2_turkey_Italy_21VIR9652_2_2021_A___H5N1__1944396___Y:4.9E-4):4.9E-4,H5av_2_chicken_Italy_21VIR10146_2021_A___H5N1__2140138___Y:0.00138):4.9E-4):4.9E-4,(((((((((H5av_2_chicken_Italy_21VIR9765_12_2021_A___H5N1__1944428___Y:4.9E-4,H5av_2_chicken_Italy_21VIR9868_8_2021_A___H5N1__2139823___Y:7.1E-4):7.0E-4,(H5av_2_turkey_Italy_21VIR9646_2_2021_A___H5N1__2139743___Y:4.9E-4,H5av_2_kestrel_Italy_21VIR10468_2021_A___H5N1__1944460___Y:7.0E-4):4.9E-4):4.9E-4,H5av_2_chicken_Italy_21VIR10096_2021_A___H5N1__2140048___Y:4.9E-4):4.9E-4,((H5av_2_turkey_Italy_21VIR10397_2021_A___H5N1__2140278___Y:7.0E-4,H5av_2_chicken_Italy_21VIR11485_2021_A___H5N1__2141267___Y:4.9E-4):4.9E-4,H5av_2_turkey_Italy_21VIR10852_2021_A___H5N1__2140552___Y:0.00205):4.9E-4):4.9E-4,H5av_2_turkey_Italy_21VIR10471_2021_A___H5N1__2140340___Y:4.9E-4):4.9E-4,H5av_2_turkey_Italy_21VIR11506_2022_A___H5N1__2141319___Y:7.0E-4):7.0E-4,((((H5av_2_chicken_Italy_21VIR10618_19_2021_A___H5N1__2140437___Y:4.9E-4,H5av_2_chicken_Italy_21VIR10723_1_2021_A___H5N1__2140472___Y:4.9E-4):4.9E-4,H5av_2_chicken_Italy_21VIR9371_1_2021_A___H5N1__2139511___Y:4.9E-4):4.9E-4,H5av_2_chicken_Italy_21VIR9691_2_2021_A___H5N1__1944404___Y:4.9E-4):7.0E-4,H5av_2_chicken_Italy_21VIR9507_7_2021_A___H5N1__2139583___Y:7.0E-4):4.9E-4):4.9E-4,(H5av_2_duck_Italy_21VIR9373_2_2021_A___H5N1__2139543___Y:7.0E-4,H5av_2_turkey_Italy_21VIR9073_3_2021_A___H5N1__2139423___Y:7.0E-4):7.0E-4):4.9E-4,((H5av_2_turkey_Italy_21VIR9905_2_2021_A___H5N1__2139903___Y:7.0E-4,H5av_2_chicken_Italy_21VIR9837_3_2021_A___H5N1__2139926___Y:4.8E-4):4.9E-4,H5av_2_turkey_Italy_21VIR8816_1_2021_A___H5N1__2139391___Y:7.0E-4):4.9E-4):4.9E-4):4.9E-4,H5av_2_avian_Italy_21VIR9425_2_2021_A___H5N1__2139519___Y:0.00138):7.1E-4,H5av_2_duck_France_22030_2022_A___H5N1__2536884___Y:0.00138):0.00138,((((((H5av_2_turkey_Poland_H1911_N_2021_A___H5N1__1937617___Y:4.9E-4,H5av_2_turkey_Poland_H1924_T1_2021_A___H5N1__1937633___Y:4.9E-4):4.9E-4,(H5av_2_peacock_Italy_22VIR1953_2_2022_A___H5N1__2141804___Y:7.1E-4,H5av_2_goose_Croatia_107_2021_A___H5N1__1942305___Y:7.0E-4):4.9E-4):4.9E-4,((H5av_2_Canada_goose_Luxembourg_21237199_2021_A___H5N1__2050769___Y:7.1E-4,H5av_2_Canada_goose_Luxembourg_22012198_2022_A___H5N1__2050815___Y:4.9E-4):7.0E-4,H5av_2_Grey_heron_Luxembourg_21243177_2021_A___H5N1__2050786___Y:4.9E-4):7.0E-4):0.00139,((H5av_2_goose_Italy_22VIR1520_2022_A___H5N1__2141769___Y:4.9E-4,H5av_2_laying_hen_Italy_22VIR1521_2_2022_A___H5N1__2141777___Y:7.0E-4):4.9E-4,H5av_2_chicken_Italy_IZSLT22VIR2562_1_2022_A___H5N1__2141839___Y:0.00137):0.00272):4.9E-4,H5av_2_duck_Italy_22VIR1294_1_2022_A___H5N1__2141751___Y:4.9E-4):4.9E-4,(((((((H5av_2_chicken_Czech_Republic_22224_2T_2021_A___H5N1__1940256___Y:7.1E-4,H5av_2_broiler_Italy_22VIR1892_3_2022_A___H5N1__2141830___Y:0.00138):4.9E-4,(H5av_2_goose_Czech_Republic_22750_2021_A___H5N1__1980585___Y:4.9E-4,H5av_2_goose_Czech_Republic_23458_1K_2021_A___H5N1__1980454___Y:4.9E-4):4.9E-4):4.9E-4,H5av_2_goose_Czech_Republic_22608_1_2021_A___H5N1__1951292___Y:4.9E-4):4.9E-4,H5av_2_goose_Czech_Republic_25322_205_2021_A___H5N1__2021905___Y:7.0E-4):4.9E-4,H5av_2_stork_Spain_234_2_22VIR2142_7_2022_A___H5N1__1998409___Y:7.0E-4):7.0E-4,H5av_2_swan_Italy_22VIR1560_2022_A___H5N1__2141733___Y:0.00271):4.9E-4,((H5av_2_Anser_anser_Spain_810_6_22VIR8632_16_2022_A___H5N1__2191092___Y:0.00138,H5av_2_mute_swan_Czech_Republic_785_2022_A___H5N1__1980683___Y:7.0E-4):4.9E-4,H5av_2_goose_Czech_Republic_913_2022_A___H5N1__2021868___Y:0.00205):4.9E-4):4.9E-4):4.9E-4):7.0E-4,((H5av_2_chicken_Czech_Republic_61_1_2022_A___H5N1__1999360___Y:4.9E-4,H5av_2_chicken_Czech_Republic_61_2_2022_A___H5N1__1999368___Y:4.9E-4):0.00271,H5av_2_chicken_Egypt_F71_F114C_2022_A___H5N1__2467494___Y:0.00338):4.9E-4):4.9E-4,H5av_2_duck_Israel_589_2021_A___H5N1__2082863___Y:0.00138):7.0E-4,H5av_2_domestic_goose_Poland_H1931_T1_2021_A___H5N1__1937641___Y:0.00471):4.9E-4,H5av_2_goose_Chelyabinsk_1341_3_2021_A___H5N1__2374854___Y:4.9E-4):4.9E-4,(H5av_2_duck_Chelyabinsk_1379_1_2021_A___H5N1__2374846___Y:0.00272,H5av_2_stork_Lithuania_4371PG1_22VIR7255_3_2022_A___H5N1__2179892___Y:0.00138):7.0E-4):4.9E-4):4.9E-4):4.9E-4,((((((((((H5av_2_mute_swan_Croatia_104_2021_A___H5N1__1942303___Y:7.0E-4,H5av_2_laying_hen_Italy_21VIR11390_2_2021_A___H5N1__2141172___Y:4.8E-4):4.9E-4,H5av_2_turkey_Italy_21VIR11510_2021_A___H5N1__2141285___Y:7.0E-4):4.9E-4,H5av_2_broiler_Italy_22VIR278_3_2022_A___H5N1__2141689___Y:0.00138):4.9E-4,H5av_2_turkey_Italy_21VIR11053_1_2021_A___H5N1__1962048___Y:4.9E-4):4.9E-4,H5av_2_chicken_Italy_21VIR10814_1_2021_A___H5N1__2140614___Y:4.9E-4):4.9E-4,((H5av_2_turkey_Italy_21VIR11166_2021_A___H5N1__2140920___Y:4.9E-4,H5av_2_turkey_Italy_21VIR11596_3_2021_A___H5N1__2141425___Y:4.9E-4):7.0E-4,H5av_2_turkey_Italy_21VIR11254_1_2021_A___H5N1__2141119___Y:4.9E-4):4.9E-4):4.9E-4,(((H5av_2_turkey_Italy_21VIR11803_1_2021_A___H5N1__1962056___Y:7.0E-4,H5av_2_chicken_Czech_Republic_25690_2021_A___H5N1__1980617___Y:0.00138):4.9E-4,H5av_2_turkey_Italy_21VIR11252_1_2021_A___H5N1__2141111___Y:7.0E-4):4.9E-4,H5av_2_turkey_Italy_21VIR11499_5_2021_A___H5N1__2141328___Y:4.9E-4):4.9E-4):4.9E-4,(((H5av_2_guinea_fowl_Italy_22VIR205_4_2022_A___H5N1__2141654___Y:4.9E-4,H5av_2_laying_hen_Italy_21VIR11505_2_2021_A___H5N1__2141345___Y:4.9E-4):4.9E-4,H5av_2_laying_hen_Italy_21VIR11592_1_2021_A___H5N1__2141460___Y:4.9E-4):4.9E-4,(H5av_2_owl_Italy_21VIR11057_2021_A___H5N1__1962125___Y:4.9E-4,H5av_2_turkey_Italy_21VIR11772_7_2021_A___H5N1__2141557___Y:0.00138):7.0E-4):7.0E-4):4.9E-4,H5av_2_mute_swan_Czech_Republic_22380_2021_A___H5N1__1980552___Y:0.00138):0.00185,H5av_2_turkey_Italy_21VIR11509_2021_A___H5N1__2141276___Y:4.9E-4):0.00156):7.0E-4,((((((((((((((((H5av_2_large_billed_crow_Fukuoka_4001A004_2023_A___H5N1__2487064___Y:7.0E-4,H5av_2_peregrine_falcon_Niigata_1511C001_2022_A___H5N1__2412742___Y:0.00138):4.9E-4,H5av_2_large_billed_crow_Hokkaido_0111E084_2022_A___H5N1__2412724___Y:0.00138):4.9E-4,((H5av_2_chicken_Hokkaido_HU_E010_2022_A___H5N1__2475261___Y:7.0E-4,H5av_2_chicken_Hokkaido_HU_E008_2022_A___H5N1__2318002___Y:7.0E-4):7.0E-4,H5av_2_white_tailed_eagle_Hokkaido_20221123001_2022_A___H5N1__2412814___Y:4.9E-4):4.9E-4):4.9E-4,H5av_2_red_crowned_crane_Hokkaido_20221120001_2022_A___H5N1__2318019___Y:7.0E-4):0.00271,((H5av_2_wood_duck_BC_AIVPHL_332_2022_A___H5N1__2429161___Y:0.00205,H5av_2_snow_goose_BC_AIVPHL_307_2022_A___H5N1__2429055___Y:0.00138):4.9E-4,H5av_2_canada_goose_BC_AIVPHL_371_2023_A___H5N1__2429276___Y:4.9E-4):7.0E-4):7.0E-4,H5av_2_crow_Hokkaido_0103L018_2022__A___H5N1__2133488___Y:4.9E-4):7.0E-4,H5av_2_eastern_buzzard_Niigata_1501B001_2022_A___H5N1__2318010___Y:0.00138):4.9E-4,H5av_2_jungle_crow_Japan_0304I001_2022_A___H5N1__2363132___Y:7.0E-4):4.9E-4,H5av_2_white_tailed_eagle_Hokkaido_22_RU_WTE_2_2022_A___H5N1__1999385___Y:0.00138):4.9E-4,((((H5av_2_slaty_backed_gull_Hokkaido_0111M114_2022_A___H5N1__2412738___Y:0.00271,H5av_2_large_billed_crow_Hokkaido_0112P083_2_2022_A___H5N1__2412726___Y:4.9E-4):4.9E-4,H5av_2_slaty_backed_gull_Hokkaido_0111M111_2022_A___H5N1__2318028___Y:0.00138):0.00138,H5av_2_chicken_Hokkaido_I_1_2022_A___H5N1__2181797___Y:0.00206):7.0E-4,((H5av_2_crow_Hokkaido_0102L015_2022__A___H5N1__2133480___Y:4.8E-4,H5av_2_emu_Japan_TU24_1920_2022_A___H5N1__2363699___Y:7.0E-4):4.9E-4,H5av_2_Bald_Eagle_BC_OTH_33_36_2022__H5N1__A___H5N1__2219868___Y:7.0E-4):4.9E-4):4.9E-4):4.9E-4,((((H5av_2_crow_Hokkaido_0102L010_2022_A___H5N1__2109909___Y:4.9E-4,H5av_2_chicken_Japan_TU16_1112_2022_A___H5N1__2363578___Y:7.0E-4):4.9E-4,H5av_2_crow_Hokkaido_0102F048_2022__A___H5N1__2109861___Y:0.00137):4.9E-4,(H5av_2_swan_Japan_0302I001T_2022_A___H5N1__2362757___Y:0.0,H5mam_tanuki_Hokkaido_1_2022_A___H5N1_2109945___Y:0.0):4.9E-4):4.9E-4,(((H5av_2_chicken_California_22_035144_001_original_2022_A___H5N1__2263497___Y:0.00138,H5av_2_trumpeter_swan_BC_AIVPHL_364_2023_A___H5N1__2429284___Y:7.0E-4):0.00138,H5av_2_crow_Hokkaido_0103B073_2022__H5N1__A___H5N1__2109877___Y:4.8E-4):4.9E-4,H5mam_red_fox_Alaska_22_016300_001_original_2022_A___H5N1_2473505___Y:7.0E-4):4.9E-4):4.9E-4):4.9E-4,((((((((H5av_2_large_billed_crow_Hokkaido_B006_2023_A___H5N1__2487391___Y:0.0,H5mam_Ezo_red_fox_Hokkaido_2_2023_A___H5N1_2584341___Y:0.0):4.9E-4,H5av_2_large_billed_crow_Hokkaido_B004_2022_A___H5N1__2475275___Y:0.00138):7.0E-4,H5av_2_large_billed_crow_Hokkaido_B005_2022_A___H5N1__2475283___Y:0.00138):7.0E-4,H5av_2_white_fronted_goose_Miyagi_0410D001_2022_A___H5N1__2197770___Y:0.00205):4.9E-4,H5av_2_chicken_Hokkaido_HU_E001_2022_A___H5N1__2317994___Y:0.00268):7.0E-4,(H5av_2_crow_Hokkaido_0101Q056_2022__A___H5N1__2133496___Y:7.0E-4,H5av_2_white_tailed_eagle_Hokkaido_20220210001_2022_A___H5N1__2109937___Y:4.9E-4):0.00134):4.9E-4,H5av_2_chicken_Japan_TU18_143144_2022_A___H5N1__2363659___Y:0.00138):4.9E-4,((H5av_2_crow_Hokkaido_0101Q054_2022__A___H5N1__2109845___Y:7.0E-4,H5av_2_crow_Hokkaido_0101Q045_2022_A___H5N1__2109831___Y:4.9E-4):4.9E-4,H5av_2_emu_Hokkaido_A_2_2022_A___H5N1__2181805___Y:0.00205):7.0E-4):4.9E-4):4.9E-4,H5av_2_swan_Japan_0303B006_2022_A___H5N1__2363047___Y:0.00137):4.9E-4,((H5av_2_chicken_Japan_TU22_31_2022_A___H5N1__2363691___Y:4.9E-4,H5av_2_jungle_crow_Japan_0504F001_2022_A___H5N1__2363248___Y:7.0E-4):7.0E-4,H5av_2_crow_Hokkaido_0101Q061_2022__A___H5N1__2132988___Y:0.00137):7.0E-4):7.0E-4,(((((H5av_2_Eurasian_wigeon_Italy_21VIR8919_3_2021_A___H5N1__1944255___Y:4.9E-4,H5av_2_wild_duck_Hebei_SD012_2021_H5N1__A___H5N1__2029913___Y:0.00405):4.9E-4,H5mam_Red_fox_Estonia_TA2126820_21VIR10433_13_2021_A___H5N1_1945584___Y:7.0E-4):4.9E-4,(H5av_2_greylag_goose__Sweden_SVA211111SZ0376_FB004497_M_2021_A___H5N1__1938854___Y:4.9E-4,H5av_2_mute_swan_Austria_22007848_001_2022_A___H5N1__2589298___Y:0.00338):4.9E-4):4.9E-4,((H5av_2_buzzard_Germany_SH_AI07099_2021_A___H5N1__2009969___Y:7.0E-4,H5av_2_mute_swan_Netherlands_21039824_002_2021_A___H5N1__1946374___Y:0.00137):4.9E-4,H5mam_red_fox_Netherlands_22000097_005_2022_A___H5N1_1995272___Y:0.00205):4.9E-4):4.9E-4,H5av_2_white_tailed_eagle_Sweden_SVA211201SZ0380_FB004721_M_2021_A___H5N1__1943100___Y:0.00138):7.0E-4):0.00206,((((((((((((H5av_2_mallard_Shizuoka_2212D006_2022_A___H5N1__2412728___Y:0.00339,H5av_2_crow_Japan_TU_21_2023_A___H5N1__2528189___Y:0.00272):4.9E-4,H5av_2_whooper_swan_Gunma_1012A011_2022_A___H5N1__2412736___Y:4.9E-4):4.9E-4,H5av_2_whooper_swan_Akita_0511B002_2022__A___H5N1__2279751___Y:7.0E-4):7.0E-4,H5av_2_crow_Japan_TU_05_2022_A___H5N1__2528171___Y:0.00206):4.9E-4,(((H5av_2_chicken_Hokkaido_HU_B202_2023_A___H5N1__2550127___Y:7.0E-4,H5av_2_chicken_Hokkaido_HU_B301_2023_A___H5N1__2550273___Y:4.9E-4):0.00206,H5av_2_mute_swan_Chiba_1212001_2022_A___H5N1__2412730___Y:4.9E-4):0.00138,H5av_2_eastern_buzzard_Tochigi_0901B015_2023_A___H5N1__2487059___Y:0.00472):4.9E-4):4.9E-4,(H5av_2_large_billed_crow_Yamagata_0601A009_2023_A___H5N1__2487050___Y:4.8E-4,H5av_2_peregrine_falcon_Iwate_0301K004_2023_A___H5N1__2487032___Y:7.0E-4):7.0E-4):7.0E-4,(H5av_2_peregrine_falcon_Miyagi_0412B001_2022_A___H5N1__2412734___Y:0.00138,H5av_2_mute_swan_Ibaraki_0812M001_2022_A___H5N1__2412732___Y:0.00472):4.9E-4):4.9E-4,H5av_2_Mandarin_duck_Korea_WA496_2022_A___H5N1__2205099___Y:7.0E-4):0.00285,H5hum_Jiangsu_NJ210_2023_H5N1__A___H5N1_2437583___Y:0.00396):0.00137,(H5av_2_duck_Korea_H125_2022_A___H5N1__2205107___Y:7.1E-4,H5av_2_duck_Korea_H493_2022_A___H5N1__2205083___Y:0.00473):0.00127):4.9E-4,((((((H5av_2_duck_Bangladesh_19D1818_2021_A___H5N1__1997264___Y:4.9E-4,H5av_2_duck_Bangladesh_19D1819_2021__A___H5N1__2062126___Y:4.9E-4):4.9E-4,H5av_2_duck_Bangladesh_19D1817_2021__A___H5N1__2062118___Y:0.00271):7.0E-4,H5av_2_duck_Bangladesh_51600_2021_A___H5N1__2163444___Y:4.9E-4):4.9E-4,H5av_2_duck_Bangladesh_19D1874_2022_A___H5N1__2062113___Y:0.00205):0.00138,H5av_2_Cygnus_columbianus_Hubei_121_2021_A___H5N1__2008867___Y:0.00206):0.00138,H5av_2_goose_Hunan_SE284_2022_H5N1__A___H5N1__2029897___Y:0.00206):4.9E-4):4.9E-4,(H5av_2_Cygnus_columbianus_Hubei_117_2021_A___H5N1__2008855___Y:7.0E-4,H5av_2_Cygnus_columbianus_Hubei_128_2021_A___H5N1__2009526___Y:4.9E-4):0.00405):0.0034):7.1E-4):0.00278,((H5av_2_avian_Nigeria_VRD_21_140_21VIR7423_19_2021_A___H5N1__2506083___Y:7.1E-4,H5av_2_poultry_Nigeria_VRD_21_135_21VIR7423_18_2021_A___H5N1__2506527___Y:4.9E-4):7.0E-4,(H5av_2_avian_Nigeria_VRD_21_181_21VIR7423_2_2021_A___H5N1__2506099___Y:4.9E-4,H5av_2_chicken_Nigeria_VRD21_109_21VIR2370_425_2021_A___H5N1__1896068___Y:4.8E-4):4.9E-4):0.00402):7.0E-4,H5av_2_chicken_Nigeria_040_22VIR3286_50_2022_A___H5N1__2506195___Y:0.00495):4.9E-4,((((((((((((((((((((((((((H5av_2_avian_Nigeria_004_22VIR3286_37_2022_A___H5N1__2505882___Y:4.9E-4,H5av_2_chicken_Nigeria_701C_22VIR3286_14_2021_A___H5N1__2506385___Y:4.9E-4):4.9E-4,H5av_2_chicken_Nigeria_128_22VIR3286_63_2022_A___H5N1__2506275___Y:7.4E-4):0.00289,(H5av_2_chicken_Nigeria_146_22VIR3286_66_2022_A___H5N1__2506299___Y:0.00359,H5av_2_chicken_Nigeria_164A_22VIR3286_69_2022_A___H5N1__2506323___Y:0.00288):4.9E-4):4.9E-4,H5av_2_avian_Nigeria_271PT_22VIR3286_71_2021_A___H5N1__2506573___Y:7.5E-4):4.9E-4,((H5av_2_chicken_Nigeria_086_22VIR3286_59_2022_A___H5N1__2506259___Y:7.5E-4,H5av_2_chicken_Nigeria_011_22VIR3286_40_2022_A___H5N1__2506123___Y:0.00217):4.9E-4,H5av_2_duck_Nigeria_740_22VIR3286_28_2021_A___H5N1__2506503___Y:0.00216):4.9E-4):4.9E-4,(H5av_2_chicken_Nigeria_720_22VIR3286_20_2021_A___H5N1__2506417___Y:4.9E-4,H5av_2_chicken_Nigeria_141B_22VIR3286_65_2022_A___H5N1__2506291___Y:0.00288):4.9E-4):4.9E-4,(H5av_2_avian_Nigeria_748_22VIR3286_34_2021_A___H5N1__2506012___Y:4.9E-4,H5av_2_chicken_Nigeria_014_22VIR3286_41_2022_A___H5N1__2506131___Y:4.9E-4):7.5E-4):4.9E-4,H5av_2_avian_Nigeria_745_22VIR3286_31_2021_A___H5N1__2506004___Y:4.9E-4):4.9E-4,(((((((H5av_2_chicken_Niger_67_23_23VIR3551_36_2023_A___H5N1__2550394___Y:7.5E-4,H5av_2_chicken_Niger_288_22_23VIR3551_5_2022_A___H5N1__2550298___Y:7.4E-4):4.9E-4,H5av_2_layer_Niger_40_23_23VIR3551_22_2023_A___H5N1__2550346___Y:0.00216):4.9E-4,H5av_2_goose_Niger_59_23_23VIR3551_35_2023_A___H5N1__2550386___Y:0.00146):4.9E-4,(H5av_2_chicken_Niger_51_23_23VIR3551_29_2023_A___H5N1__2550370___Y:4.9E-4,H5av_2_chicken_Niger_285_22_23VIR3551_2_2022_A___H5N1__2550290___Y:7.4E-4):4.9E-4):4.9E-4,((H5av_2_chicken_Niger_22_23_23VIR3551_19_2023_A___H5N1__2550330___Y:0.00216,H5av_2_duck_Niger_19_23_23VIR3551_17_2023_A___H5N1__2550322___Y:0.00216):0.00216,H5av_2_chicken_Niger_43_23_23VIR3551_25_2023_A___H5N1__2550362___Y:0.00146):4.9E-4):4.9E-4,H5av_2_chicken_Niger_12_23_23VIR3551_8_2023_A___H5N1__2550306___Y:7.2E-4):0.00285,H5av_2_chicken_Nigeria_157_22VIR3286_68_2022_A___H5N1__2506315___Y:0.00218):7.4E-4):7.4E-4,H5av_2_chicken_Nigeria_068_22VIR3286_56_2022_A___H5N1__2506235___Y:0.00288):4.9E-4,H5av_2_chicken_Nigeria_095_22VIR3286_60_2022_A___H5N1__2506267___Y:0.00288):0.00216,(((((((((H5av_2_chicken_Nigeria_732_22VIR3286_24_2021_A___H5N1__2506433___Y:0.00146,H5av_2_avian_Nigeria_023_22VIR3286_44_2022_A___H5N1__2505890___Y:7.5E-4):4.9E-4,H5av_2_chicken_Nigeria_716_22VIR3286_18_2021_A___H5N1__2506401___Y:4.9E-4):7.5E-4,((H5av_2_chicken_Nigeria_042_22VIR3286_51_2022_A___H5N1__2506203___Y:0.00147,H5av_2_chicken_Nigeria_037_22VIR3286_49_2022_A___H5N1__2506187___Y:7.5E-4):4.9E-4,H5av_2_chicken_Nigeria_034_22VIR3286_48_2022_A___H5N1__2506179___Y:7.5E-4):4.9E-4):4.9E-4,H5av_2_chicken_Nigeria_131_22VIR3286_64_2022_A___H5N1__2506283___Y:4.9E-4):4.9E-4,H5av_2_chicken_Nigeria_048_22VIR3286_52_2022_A___H5N1__2506211___Y:0.00289):4.6E-4,(H5av_2_chicken_Nigeria_064_22VIR3286_55_2022_A___H5N1__2506227___Y:0.00146,H5av_2_avian_Nigeria_738_22VIR3286_26_2021_A___H5N1__2505980___Y:0.00146):4.9E-4):4.9E-4,(H5av_2_avian_Nigeria_684_22VIR3286_12_2021_A___H5N1__2505952___Y:0.00288,H5av_2_chicken_Nigeria_725_22VIR3286_22_2021_A___H5N1__2506425___Y:0.00215):4.9E-4):4.9E-4,H5av_2_chicken_Nigeria_698_22VIR3286_13_2021_A___H5N1__2506377___Y:0.00146):0.00146,(H5av_2_avian_Nigeria_643_22VIR3286_4_2021_A___H5N1__2505921___Y:7.5E-4,H5av_2_avian_Nigeria_658_22VIR3286_8_2021_A___H5N1__2505929___Y:0.00146):7.5E-4):4.9E-4):7.4E-4,(H5av_2_avian_Nigeria_120_22VIR3286_62_2022_A___H5N1__2505906___Y:0.00429,H5av_2_chicken_Nigeria_664_22VIR3286_9_2021_A___H5N1__2506361___Y:0.00146):4.9E-4):4.9E-4,(((H5av_2_avian_Nigeria_737_22VIR3286_25_2021_A___H5N1__2505972___Y:0.00146,H5av_2_chicken_Nigeria_149_22VIR3286_67_2022_A___H5N1__2506307___Y:0.00428):4.9E-4,H5av_2_chicken_Nigeria_001_22VIR3286_36_2022_A___H5N1__2506107___Y:0.00215):0.00146,H5av_2_chicken_Nigeria_709_22VIR3286_15_2021_A___H5N1__2506393___Y:0.00359):4.9E-4):4.9E-4,H5av_2_chicken_Nigeria_751_22VIR3286_35_2022_A___H5N1__2506449___Y:0.00359):4.9E-4,H5av_2_chicken_Nigeria_686_H5B04_22VIR3286_16_2021_A___H5N1__2506369___Y:0.00359):4.9E-4,(H5av_2_chicken_Nigeria_601_22VIR3286_2_2021_A___H5N1__2506331___Y:4.9E-4,H5av_2_chicken_Niger_22VIR1409_5_2022_A___H5N1__1995211___Y:0.00428):0.00146):7.4E-4,(H5av_2_avian_Nigeria_711_22VIR3286_17_2021_A___H5N1__2505960___Y:7.5E-4,H5av_2_avian_Nigeria_741_22VIR3286_29_2021_A___H5N1__2505996___Y:7.5E-4):7.5E-4):0.00148,(((H5av_2_chicken_Nigeria_637_22VIR3286_3_2021_A___H5N1__2506337___Y:7.4E-4,H5av_2_avian_Nigeria_599_22VIR3286_1_2021_A___H5N1__2505913___Y:0.00428):4.9E-4,H5av_2_chicken_Nigeria_VRD_21_338_21VIR7423_29_2021_A___H5N1__2506473___Y:4.9E-4):7.5E-4,H5av_2_goose_Nigeria_VRD_21_293_21VIR7423_26_2021_A___H5N1__2506511___Y:4.9E-4):0.00147):7.5E-4,((H5av_2_chicken_Nigeria_020_22VIR3286_43_2022_A___H5N1__2506147___Y:0.00216,H5av_2_chicken_Nigeria_717_22VIR3286_19_2021_A___H5N1__2506409___Y:0.00148):0.00362,H5av_2_chicken_Nigeria_648_22VIR3286_5_2021_A___H5N1__2506345___Y:7.5E-4):7.5E-4):7.5E-4,H5av_2_poultry_Benin_21_A_08_009_O_2021_A___H5N1__2162086___Y:0.00146):4.9E-4,H5av_2_chicken_Nigeria_VRD21_98_21VIR2288_6_2021_A___H5N1__1896087___Y:7.5E-4):4.9E-4,((H5av_2_poultry_Benin_21_A_08_035_O_2021_A___H5N1__2162089___Y:4.9E-4,H5av_2_poultry_Benin_21_A_08_034_O_2021_A___H5N1__2162088___Y:0.00146):4.9E-4,H5av_2_poultry_Benin_21_A_08_033_O_2021_A___H5N1__2162087___Y:6.2E-4):7.5E-4):0.00134,((((((H5av_2_avian_Burkina_Faso_21VIR11911_1_2021_A___H5N1__2053422___Y:0.00216,H5av_2_avian_Burkina_Faso_21VIR11911_3_2021_A___H5N1__2053430___Y:0.005):4.9E-4,H5av_2_chicken_Burkina_Faso_21VIR11911_5_2021_A___H5N1__2053438___Y:7.5E-4):4.9E-4,(H5av_2_chicken_Mali_S3_179_22VIR6104_5_2022_A___H5N1__2098680___Y:7.4E-4,H5av_2_chicken_Mali_T4_180_22VIR6104_7_2022_A___H5N1__2098687___Y:4.9E-4):0.00429):0.00287,(H5av_2_chicken_Ghana_AVL_763_21VIR7050_39_2021_A___H5N1__2193009___Y:4.9E-4,H5av_2_chicken_Ghana_AVL_763_21VIR7050_39_2021_A___H5N1__2415854___Y:0.00223):0.00193):0.00219,H5av_2_chicken_Nigeria_024_22VIR3286_45_2022_A___H5N1__2506155___Y:0.00219):9.6E-4,(H5av_2_avian_Nigeria_674_22VIR3286_10_2021_A___H5N1__2505936___Y:4.9E-4,H5av_2_chicken_Nigeria_653_22VIR3286_6_2021_A___H5N1__2506353___Y:4.9E-4):0.00359):4.9E-4):4.9E-4,(H5av_2_avian_Nigeria_VRD_21_174_21VIR7423_22_2021_A___H5N1__2506091___Y:7.5E-4,H5av_2_chicken_Nigeria_VRD21_102_21VIR2370_424_2021_A___H5N1__1896060___Y:4.9E-4):7.5E-4):4.9E-4,((((H5av_2_chicken_Nigeria_VRD_21_361_21VIR7423_34_2021_A___H5N1__2506480___Y:0.00147,H5av_2_quail_Niger_22VIR1409_30_2022_A___H5N1__1995203___Y:0.0036):7.5E-4,H5av_2_poultry_Benin_21_A_09_031_O_2021_A___H5N1__2162090___Y:7.5E-4):7.5E-4,(H5av_2_peacock_Nigeria_VRD_21_187_21VIR7423_4_2021_A___H5N1__2506519___Y:4.9E-4,H5av_2_avian_Nigeria_VRD_21_019_21RS744_61_2021_A___H5N1__2506020___Y:0.00147):4.9E-4):4.9E-4,H5av_2_guinea_fowl_Nigeria_VRD_21_169_21VIR7423_21_2021_A___H5N1__2506559___Y:0.00146):4.9E-4):4.9E-4):4.9E-4,(((((((((((((((((((((((H5av_2_African_penguin_South_Africa_702068_DOA370_2022_A___H5N1__2436938___Y:0.00138,H5av_2_African_penguin_South_Africa_702626_DOA410_2022_A___H5N1__2436963___Y:4.9E-4):7.0E-4,H5av_2_African_penguin_South_Africa_698730_DOA308_2022_A___H5N1__2436882___Y:4.9E-4):0.00338,(H5av_2_African_penguin_South_Africa_693215_P1_0347_2022_A___H5N1__2220124___Y:4.9E-4,H5av_2_Common_tern_South_Africa_693799_DOA236_2022_A___H5N1__2220132___Y:7.0E-4):4.9E-4):0.00406,(((H5av_2_African_black_oystercatcher_South_Africa_682489_2022_A___H5N1__2220094___Y:0.00138,H5av_2_Common_tern_South_Africa_686940_CT013_2022_A___H5N1__2220106___Y:0.00272):4.9E-4,H5av_2_Common_tern_South_Africa_22060305_2022_A___H5N1__2314269___Y:4.9E-4):4.9E-4,H5av_2_Common_tern_South_Africa_681998_CT010_2022_A___H5N1__2220061___Y:7.1E-4):7.0E-4):0.00276,H5av_2_Cape_gannet_South_Africa_702625_G123_2022_A___H5N1__2436985___Y:0.00544):6.8E-4,((H5av_2_African_penguin_South_Africa_669895_AP638_2021_A___H5N1__2219959___Y:7.2E-4,H5av_2_Swift_tern_South_Africa_681998_ST009_2022_A___H5N1__2220073___Y:0.00138):4.9E-4,H5av_2_Cape_cormorant_South_Africa_21090250_2021__H5N1__A___H5N1__2178133___Y:4.9E-4):4.9E-4):7.0E-4,H5av_2_Cape_cormorant_South_Africa_21090779D_2021__H5N1__A___H5N1__2178126___Y:7.1E-4):7.1E-4,(((H5av_2_Cape_cormorant_South_Africa_21100109A_2021__H5N1__A___H5N1__2178157___Y:7.0E-4,H5av_2_Cape_cormorant_South_Africa_21100176B_2021_A___H5N1__2219560___Y:4.8E-4):4.9E-4,H5av_2_Cape_cormorant_South_Africa_21090179C_2021__H5N1__A___H5N1__2176163___Y:4.9E-4):4.9E-4,H5av_2_Cape_cormorant_South_Africa_21100109B_2021__H5N1__A___H5N1__2178149___Y:7.1E-4):7.0E-4):0.00138,(((H5av_2_African_penguin_South_Africa_21100423A_2021_A___H5N1__2219608___Y:7.0E-4,H5av_2_African_penguin_South_Africa_21100423B_2021_A___H5N1__2219624___Y:4.9E-4):7.0E-4,H5av_2_Northern_giant_petrel_South_Africa_21100283_2021_A___H5N1__2219577___Y:4.9E-4):4.9E-4,H5av_2_seabird_South_Africa_21110253_2021_A___H5N1__2219938___Y:0.00138):0.00138):7.0E-4,((H5av_2_chicken_South_Africa_10766_2021__H5N1__A___H5N1__2176055___Y:4.9E-4,H5av_2_chicken_South_Africa_424469_2021__H5N1__A___H5N1__2176130___Y:4.9E-4):0.00138,H5av_2_chicken_South_Africa_21080238_2021_A___H5N1__2219536___Y:0.00246):0.00232):4.9E-4,H5av_2_Black_headed_heron_South_Africa_2021__H5N1__A___H5N1__2134256___Y:7.0E-4):4.9E-4,H5av_2_Hartlaubs_gull_South_Africa_21050295_2021__H5N1__A___H5N1__2134034___Y:0.00138):4.9E-4,H5av_2_chicken_South_Africa_21050299_2021__H5N1__A___H5N1__2134060___Y:4.9E-4):7.0E-4,(((((H5av_2_chicken_South_Africa_690575_2021__H5N1__A___H5N1__2132592___Y:7.1E-4,H5av_2_Sacred_ibis_South_Africa_21060395_2021__H5N1__A___H5N1__2167249___Y:4.9E-4):4.9E-4,H5av_2_Egyptian_goose_South_Africa_21050245A_2021__H5N1__A___H5N1__2132676___Y:7.0E-4):7.0E-4,H5av_2_ostrich_South_Africa_21070586_2021__H5N1__A___H5N1__2175999___Y:0.00138):4.9E-4,H5av_2_chicken_South_Africa_693331_2021__H5N1__A___H5N1__2134240___Y:4.9E-4):4.9E-4,(((H5av_2_chicken_South_Africa_21100111_2021_A___H5N1__2219545___Y:4.9E-4,H5av_2_chicken_South_Africa_22010387_2022_A___H5N1__2220002___Y:0.00139):4.9E-4,H5av_2_Cape_gannet_South_Africa_21100108_2021__H5N1__A___H5N1__2178141___Y:7.0E-4):4.9E-4,H5av_2_chicken_South_Africa_236744_2021_A___H5N1__2219585___Y:0.00138):7.0E-4):7.1E-4):4.9E-4,(((H5av_2_African_fish_eagle_South_Africa_21060065_2021__H5N1__A___H5N1__2135011___Y:4.8E-4,H5av_2_chicken_South_Africa_692328_2021__H5N1__A___H5N1__2134076___Y:4.9E-4):4.9E-4,H5av_2_ostrich_South_Africa_21060357_2021__H5N1__A___H5N1__2167265___Y:7.1E-4):0.00138,(H5av_2_chicken_South_Africa_693781_2021__H5N1__A___H5N1__2134264___Y:7.2E-4,H5av_2_pelican_South_Africa_21050494_2021__H5N1__A___H5N1__2134272___Y:4.9E-4):0.0014):4.9E-4):7.0E-4,H5av_2_chicken_South_Africa_412369_2021__H5N1__A___H5N1__2176023___Y:7.0E-4):4.9E-4,(H5av_2_chicken_South_Africa_PRL118_2022_A___H5N1__2220053___Y:0.00272,H5av_2_chicken_South_Africa_412372_2021__H5N1__A___H5N1__2176015___Y:7.0E-4):4.9E-4):4.9E-4,(((((H5av_2_chicken_South_Africa_MAB_2021__H5N1__A___H5N1__2176138___Y:0.00138,H5av_2_chicken_South_Africa_411554_2021__H5N1__A___H5N1__2175959___Y:7.1E-4):4.9E-4,H5av_2_chicken_South_Africa_697683_2022_A___H5N1__2220140___Y:0.00272):4.9E-4,(H5av_2_chicken_South_Africa_690109_2021__mixed__A___H5N1__2131326___Y:7.1E-4,H5av_2_chicken_South_Africa_690813_2021__H5N1__A___H5N1__2132631___Y:4.9E-4):0.00138):4.9E-4,(((H5av_2_chicken_South_Africa_21100506_2021_A___H5N1__2219912___Y:5.3E-4,H5av_2_chicken_South_Africa_26683_2021__H5N1__A___H5N1__2131314___Y:6.9E-4):4.9E-4,H5av_2_chicken_South_Africa_690841_2021__H5N1__A___H5N1__2132606___Y:0.00206):4.9E-4,H5av_2_Hartlaubs_gull_21050385_2021__H5N1__A___H5N1__2134176___Y:4.9E-4):4.9E-4):4.9E-4,((H5av_2_chicken_South_Africa_DW2201_2022_A___H5N1__2219994___Y:7.0E-4,H5av_2_chicken_South_Africa_JB2201_2022_A___H5N1__2219986___Y:4.9E-4):7.1E-4,H5av_2_chicken_South_Africa_411542_2021__H5N1__A___H5N1__2175951___Y:7.0E-4):4.9E-4):4.9E-4):4.9E-4,H5av_2_chicken_South_Africa_412381_2021__H5N1__A___H5N1__2176154___Y:0.00138):0.00272,(H5av_2_Turkey_Hungary_16603_2021__H5N1__A___H5N1__1883978___Y:4.9E-4,H5av_2_white_stork_Poland_MB391_2021_A___H5N1__1877875___Y:4.8E-4):0.00206):4.9E-4,H5av_2_great_white_pelican_Senegal_21_67_21VIR1084_8_2021_A___H5N1__1866472___Y:7.0E-4):5.0E-4,H5av_2_chicken_Senegal_21VIR1084_3_2021_A___H5N1__1866448___Y:0.00196):7.0E-4,(H5av_2_avian_Nigeria_683_22VIR3286_11_2021_A___H5N1__2505944___Y:0.0058,H5av_2_chicken_Nigeria_VRD_21_334_21VIR7423_28_2021_A___H5N1__2506465___Y:0.00613):5.7E-4):5.0E-4):4.9E-4,(((H5av_2_poultry_Nigeria_VRD_21_219_21VIR7423_6_2021_A___H5N1__2506535___Y:0.0034,H5av_2_poultry_Nigeria_VRD_21_225_21VIR7423_8_2021_A___H5N1__2506543___Y:0.00138):0.0034,H5av_2_chicken_Nigeria_VRD_21_212_21VIR7423_5_2021_A___H5N1__2506457___Y:0.00272):4.9E-4,H5av_2_avian_Nigeria_VRD_21_020_21RS744_62_2021_A___H5N1__2506028___Y:0.00206):7.1E-4):7.0E-4,H5av_2_ostrich_South_Africa_PRL60_2022_A___H5N1__2314257___Y:0.01514):7.2E-4,(((((((((((((((((((((((((((((((((((((((((((((((((((H5av_2_chicken_Montana_22_010923_005_original_2022_A___H5N1__2179571___Y:7.0E-4,H5av_2_great_horned_owl_BC_AIVPHL_180_2022_A___H5N1__2428643___Y:0.00138):7.0E-4,H5av_2_chicken_Washington_22_014739_001_original_2022_A___H5N1__2258990___Y:7.0E-4):4.9E-4,((H5av_2_canada_goose_BC_AIVPHL_233_2022_A___H5N1__2428837___Y:0.00138,H5av_2_snow_goose_BC_AIVPHL_13_2022_A___H5N1__2427772___Y:7.0E-4):4.9E-4,H5av_2_canada_goose_BC_AIVPHL_227_2022_A___H5N1__2428822___Y:0.00138):4.9E-4):4.9E-4,(H5av_2_bald_eagle_Wyoming_22_013015_001_original_2022_A___H5N1__2182046___Y:0.00138,H5av_2_goose_BC_AIVPHL_65_2022_A___H5N1__2428013___Y:7.0E-4):4.9E-4):4.9E-4,(((H5av_2_Broiler_chicken_BC_FAV_0228_OS_2022_A___H5N1__2056383___Y:4.9E-4,H5av_2_green_winged_teal_BC_AIVPHL_334_2022_A___H5N1__2429169___Y:0.00207):7.0E-4,H5av_2_chicken_Wyoming_22_014918_001_original_2022_A___H5N1__2259046___Y:7.0E-4):4.9E-4,H5av_2_Canada_Goose_AB_FAV_0505_31_2022_A___H5N1__2247246___Y:7.0E-4):4.9E-4):4.9E-4,((((H5av_2_chicken_BC_AIVPHL_22_2022_A___H5N1__2427902___Y:4.9E-4,H5av_2_canada_goose_BC_AIVPHL_156_2022_A___H5N1__2428458___Y:7.0E-4):4.9E-4,H5av_2_canada_goose_BC_AIVPHL_211_2022_A___H5N1__2428719___Y:4.8E-4):7.0E-4,((H5av_2_bald_eagle_BC_AIVPHL_324_2022_A___H5N1__2429109___Y:0.00207,H5av_2_glaucous_winged_gull_BC_AIVPHL_338_2022_A___H5N1__2429133___Y:0.00139):7.0E-4,H5mam_Skunk_AB_FAV_0416_01_2022_A___H5N1_2236746___Y:0.00206):4.9E-4):4.9E-4,H5mam_Skunk_AB_FAV_0416_03_2022_A___H5N1_2236754___Y:7.0E-4):4.9E-4):4.9E-4,((((H5av_2_bald_eagle_BC_AIVPHL_228_2022_A___H5N1__2428769___Y:0.00138,H5av_2_canada_goose_BC_AIVPHL_201_2022_A___H5N1__2428669___Y:4.9E-4):0.00138,H5av_2_chicken_Washington_22_013763_002_original_2022_A___H5N1__2246791___Y:7.1E-4):9.5E-4,H5av_2_bald_eagle_BC_AIVPHL_17_2022_A___H5N1__2427788___Y:4.9E-4):0.00138,H5av_2_goose_Washington_22_014450_001_original_2022_A___H5N1__2258854___Y:0.00113):4.9E-4):4.9E-4,((((H5av_2_chicken_Montana_22_013053_001_original_2022_A___H5N1__2246335___Y:4.9E-4,H5av_2_chicken_Montana_22_013053_002_original_2022_A___H5N1__2246343___Y:4.8E-4):7.0E-4,(H5av_2_chicken_Montana_22_013942_001_original_2022_A___H5N1__2246823___Y:6.9E-4,H5av_2_chicken_Montana_22_013942_002_original_2022_A___H5N1__2246831___Y:4.9E-4):4.8E-4):4.9E-4,H5av_2_great_horned_owl_BC_AIVPHL_269_2022_A___H5N1__2428993___Y:0.00272):4.9E-4,(H5av_2_bald_eagle_BC_AIVPHL_199_2022_A___H5N1__2428609___Y:4.9E-4,H5av_2_red_breasted_merganser_BC_AIVPHL_219_2022_A___H5N1__2428747___Y:0.00138):0.00138):4.9E-4):4.9E-4,H5av_2_avian_BC_AIVPHL_52_2022_A___H5N1__2427997___Y:0.00138):4.9E-4,((((H5av_2_great_horned_owl_BC_AIVPHL_146_2022_A___H5N1__2428400___Y:7.1E-4,H5av_2_great_horned_owl_BC_AIVPHL_85_2022_A___H5N1__2428081___Y:4.9E-4):7.0E-4,H5mam_Skunk_MB_FAV_470_2022_A___H5N1_2235586___Y:7.0E-4):4.9E-4,(H5av_2_avian_BC_AIVPHL_45_2022_A___H5N1__2427975___Y:7.0E-4,H5av_2_chicken_Idaho_22_011336_001_original_2022_A___H5N1__2243362___Y:7.0E-4):4.9E-4):4.9E-4,((H5av_2_canada_goose_BC_AIVPHL_267_2022_A___H5N1__2428970___Y:0.00138,H5av_2_glaucous_winged_gull_BC_AIVPHL_356_2023_A___H5N1__2429239___Y:7.0E-4):7.1E-4,H5mam_black_bear_Alaska_22_036396_001_original_2022_A___H5N1_2260733___Y:0.00138):7.0E-4):4.9E-4):4.9E-4,((((H5av_2_canada_goose_BC_AIVPHL_238_2022_A___H5N1__2428857___Y:7.0E-4,H5av_2_canada_goose_BC_AIVPHL_265_2022_A___H5N1__2428958___Y:4.9E-4):0.00274,H5av_2_turkey_Washington_22_014316_001_original_2022_A___H5N1__2258758___Y:7.0E-4):4.9E-4,(H5av_2_turkey_California_22_032159_001_original_2022_A___H5N1__2264202___Y:0.00138,H5av_2_canada_goose_BC_AIVPHL_195_2022_A___H5N1__2428656___Y:0.00206):7.1E-4):4.9E-4,((((H5av_2_duck_Idaho_22_012046_001_original_2022_A___H5N1__2243874___Y:4.9E-4,H5av_2_goose_Idaho_22_012047_001_original_2022_A___H5N1__2243882___Y:7.0E-4):0.00206,H5av_2_great_blue_heron_BC_AIVPHL_147_2022_A___H5N1__2428408___Y:7.0E-4):4.9E-4,H5av_2_layer_chicken_BC_AIVPHL_155_2022_A___H5N1__2428442___Y:0.00339):4.9E-4,H5av_2_great_horned_owl_BC_AIVPHL_198_2022_A___H5N1__2428648___Y:7.1E-4):4.9E-4):4.9E-4):4.9E-4,H5av_2_duck_Washington_22_016021_001_original_2022_A___H5N1__2259558___Y:7.0E-4):4.9E-4,((((((((((((H5av_2_canada_goose_BC_AIVPHL_176_2022_A___H5N1__2428551___Y:4.9E-4,H5av_2_canada_goose_BC_AIVPHL_217_2022_A___H5N1__2428731___Y:0.00138):4.9E-4,H5av_2_bald_eagle_BC_AIVPHL_357_2023_A___H5N1__2429268___Y:7.1E-4):4.9E-4,H5av_2_canada_goose_BC_AIVPHL_178_2022_A___H5N1__2428538___Y:7.1E-4):7.0E-4,(H5av_2_canada_goose_BC_AIVPHL_203_2022_A___H5N1__2428677___Y:0.00272,H5av_2_layer_chicken_BC_AIVPHL_157_2022_A___H5N1__2428436___Y:0.00138):4.9E-4):4.9E-4,(H5av_2_great_blue_heron_BC_AIVPHL_165_2022_A___H5N1__2428506___Y:4.9E-4,H5av_2_bald_eagle_BC_AIVPHL_15_2022_A___H5N1__2427764___Y:7.1E-4):4.9E-4):4.9E-4,(((((H5av_2_chicken_Washington_22_014744_001_original_2022_A___H5N1__2258998___Y:7.0E-4,H5av_2_northwestern_crow_BC_AIVPHL_56_2022_A___H5N1__2427954___Y:0.00138):4.9E-4,H5av_2_goose_Washington_22_014744_004_original_2022_A___H5N1__2259014___Y:0.00138):4.9E-4,H5av_2_bald_eagle_BC_AIVPHL_44_2022_A___H5N1__2427946___Y:4.9E-4):4.9E-4,(H5av_2_canada_goose_BC_AIVPHL_84_2022_A___H5N1__2428073___Y:0.00138,H5av_2_great_horned_owl_BC_AIVPHL_174_2022_A___H5N1__2428530___Y:0.00206):4.9E-4):7.0E-4,(H5av_2_canada_goose_BC_AIVPHL_186_2022_A___H5N1__2428631___Y:7.1E-4,H5av_2_great_blue_heron_BC_AIVPHL_209_2022_A___H5N1__2428711___Y:0.00273):4.9E-4):4.9E-4):4.9E-4,((H5av_2_canada_goose_BC_AIVPHL_152_2022_A___H5N1__2428466___Y:7.0E-4,H5av_2_canada_goose_BC_AIVPHL_225_2022_A___H5N1__2428808___Y:7.1E-4):0.00138,H5av_2_duck_BC_AIVPHL_131_2022_A___H5N1__2428193___Y:0.00138):4.9E-4):4.9E-4,H5av_2_mallard_BC_AIVPHL_103_2022_A___H5N1__2428377___Y:0.00123):7.0E-4,H5av_2_chicken_Montana_22_013056_002_original_2022_A___H5N1__2246367___Y:5.6E-4):4.9E-4,H5mam_Red_Fox_AB_FAV_0835_02_2022_A___H5N1_2236672___Y:7.0E-4):4.9E-4,(((H5av_2_canada_goose_BC_AIVPHL_214_2022_A___H5N1__2428696___Y:4.8E-4,H5av_2_canada_goose_BC_AIVPHL_215_2022_A___H5N1__2428703___Y:4.9E-4):0.00206,H5av_2_bald_eagle_BC_AIVPHL_204_2022_A___H5N1__2428682___Y:4.9E-4):7.0E-4,H5av_2_bald_eagle_BC_AIVPHL_58_2022_A___H5N1__2427970___Y:7.0E-4):4.9E-4):4.9E-4,(H5av_2_Cascade_duck_Montana_22_010454_003_original_2022_A___H5N1__2074955___Y:0.0,H5mam_Skunk_AB_FAV_0835_05_2022_A___H5N1_2236722___Y:0.0):4.9E-4):4.9E-4):4.9E-4,(H5av_2_Canada_goose_California_246038_2022_A___H5N1__2298228___Y:4.9E-4,H5av_2_chicken_Oregon_22_030743_001_original_2022_A___H5N1__2263393___Y:0.00138):7.0E-4):4.9E-4,((((H5av_2_chicken_Alaska_22_013107_001_original_2022_A___H5N1__2246431___Y:7.1E-4,H5av_2_chicken_Alaska_22_013107_002_original_2022_A___H5N1__2246439___Y:7.0E-4):7.0E-4,H5av_2_bald_eagle_BC_AIVPHL_18_2022_A___H5N1__2427793___Y:7.1E-4):4.9E-4,H5av_2_glaucous_winged_gull_BC_AIVPHL_80_2022_A___H5N1__2428089___Y:0.00133):7.1E-4,((H5av_2_cackling_goose_BC_AIVPHL_287_2022_A___H5N1__2429030___Y:0.00341,H5av_2_bald_eagle_BC_AIVPHL_183_2022_A___H5N1__2428637___Y:0.00139):4.9E-4,H5av_2_American_Crow_AB_FAV_0833_16_2022_A___H5N1__2247326___Y:6.9E-4):4.9E-4):4.9E-4):4.9E-4,((H5av_2_canada_goose_BC_AIVPHL_193_2022_A___H5N1__2428623___Y:0.00273,H5av_2_chicken_Oregon_22_034833_001_original_2022_A___H5N1__2263425___Y:0.0034):5.2E-4,H5av_2_bald_eagle_BC_AIVPHL_273_2022_A___H5N1__2428978___Y:0.00406):4.9E-4):4.9E-4,(((H5av_2_canada_goose_BC_AIVPHL_251_2022_A___H5N1__2428927___Y:4.9E-4,H5av_2_canada_goose_BC_AIVPHL_246_2022_A___H5N1__2428872___Y:7.0E-4):4.9E-4,H5av_2_northern_shoveler_BC_AIVPHL_239_2022_A___H5N1__2428888___Y:7.0E-4):4.9E-4,H5av_2_green_winged_teal_BC_AIVPHL_342_2022_A___H5N1__2429149___Y:0.00138):0.00139):6.1E-4,(((H5av_2_canada_goose_BC_AIVPHL_218_2022_A___H5N1__2428739___Y:0.00138,H5av_2_great_blue_heron_BC_AIVPHL_252_2022_A___H5N1__2428935___Y:0.00206):4.9E-4,H5av_2_bald_eagle_BC_AIVPHL_224_2022_A___H5N1__2428800___Y:4.9E-4):0.00197,H5av_2_silkie_chicken_Iowa_22_006114_001_2022_A___H5N1__2008740___Y:4.9E-4):7.0E-4):4.9E-4,(H5av_2_turkey_South_Dakota_22_006792_002_2022_A___H5N1__2008836___Y:7.0E-4,H5av_2_turkey_South_Dakota_22_009023_002_original_2022_A___H5N1__2017214___Y:7.0E-4):4.9E-4):4.9E-4,((((H5av_2_duck_Minnesota_22_014663_003_original_2022_A___H5N1__2258942___Y:7.1E-4,H5av_2_duck_Minnesota_22_014663_004_original_2022_A___H5N1__2258950___Y:4.9E-4):0.00139,H5av_2_turkey_South_Dakota_22_009979_001_original_2022_A___H5N1__2053825___Y:0.00138):7.0E-4,H5av_2_turkey_Missouri_22_010296_001_original_2022_A___H5N1__2074803___Y:0.00138):4.9E-4,H5av_2_chicken_Iowa_22_007376_001_original_2022_A___H5N1__2014012___Y:0.00138):4.9E-4):4.9E-4,((((H5av_2_turkey_South_Dakota_22_013454_001_original_2022_A___H5N1__2246719___Y:4.9E-4,H5av_2_turkey_South_Dakota_22_013454_002_original_2022_A___H5N1__2246727___Y:7.0E-4):7.0E-4,H5av_2_chicken_Nebraska_22_008467_001_original_2022_A___H5N1__2017022___Y:0.00139):4.9E-4,H5av_2_chicken_Missouri_22_007677_001_original_2022_A___H5N1__2014108___Y:7.1E-4):4.9E-4,((H5av_2_canada_goose_BC_AIVPHL_234_2022_A___H5N1__2428849___Y:0.00138,H5av_2_turkey_South_Dakota_22_008239_001_original_2022_A___H5N1__2016918___Y:0.00138):4.9E-4,H5av_2_chicken_North_Dakota_22_010657_001_original_2022_A___H5N1__2179283___Y:7.0E-4):4.9E-4):4.9E-4):4.9E-4,H5av_2_chicken_Iowa_22_033362_001_original_2022_A___H5N1__2263930___Y:0.00206):4.9E-4,(H5av_2_turkey_South_Dakota_22_009841_001_original_2022_A___H5N1__2053767___Y:0.0019,H5av_2_chicken_Missouri_22_006569_001_2022_A___H5N1__2008788___Y:4.9E-4):7.1E-4):4.5E-4,((H5av_2_mallard_New_York_22_008760_007_original_2022_A___H5N1__2017134___Y:4.9E-4,H5av_2_pheasant_New_York_22_009066_001_original_2022_A___H5N1__2017222___Y:7.0E-4):4.9E-4,H5av_2_turkey_Minnesota_22_009997_001_original_2022_A___H5N1__2067314___Y:0.00197):7.1E-4):4.9E-4,(H5av_2_turkey_Minnesota_22_012287_001_original_2022_A___H5N1__2246047___Y:0.00208,H5av_2_turkey_New_Hampshire_22_007886_001_original_2022_A___H5N1__2014140___Y:0.00274):6.9E-4):4.9E-4,((H5av_2_ring_billed_gull_Florida_W22_169_2022_A___H5N1__2181676___Y:4.9E-4,H5av_2_snow_goose_Kansas_W22_174B_2022_A___H5N1__2188292___Y:7.0E-4):7.1E-4,H5av_2_chicken_Nebraska_22_014140_002_original_2022_A___H5N1__2258614___Y:0.00139):7.0E-4):4.9E-4,((((((((((((((H5av_2_chicken_Wisconsin_22_013445_001_original_2022_A___H5N1__2246671___Y:7.1E-4,H5mam_Virginia_opossum_Iowa_22_016780_003_original_2022_A___H5N1_2473533___Y:7.0E-4):7.0E-4,(H5av_2_domestic_duck_Indiana_22_011343_001_original_2022_A___H5N1__2243402___Y:0.00138,H5av_2_Pekin_duck_Indiana_22_010611_001_original_2022_A___H5N1__2179227___Y:4.9E-4):0.00206):4.9E-4,H5av_2_hooded_merganser_Florida_W22_154_2022_A___H5N1__2188332___Y:4.9E-4):4.9E-4,(H5mam_dolphin_Florida_22_025319_002_original_2022_A___H5N1_2182142___Y:0.00206,H5mam_fox_New_York_115912_2022_A___H5N1_2131401___Y:7.0E-4):4.9E-4):4.9E-4,(H5mam_fox_Michigan_22_014536_002_original_2022_A___H5N1_2258902___Y:4.9E-4,H5mam_Red_Fox_ON_FAV_0605_03_2022_A___H5N1_2235612___Y:0.00138):4.9E-4):7.0E-4,(((H5av_2_turkey_South_Dakota_22_008866_001_original_2022_A___H5N1__2017150___Y:7.1E-4,H5av_2_turkey_South_Dakota_22_008866_002_original_2022_A___H5N1__2017158___Y:4.9E-4):4.8E-4,H5av_2_bald_eagle_Kansas_W22_197_2022_A___H5N1__2176401___Y:7.1E-4):4.9E-4,H5av_2_turkey_South_Dakota_22_010013_001_original_2022_A___H5N1__2067385___Y:4.9E-4):4.9E-4):4.9E-4,H5av_2_Catalina_macaw_Michigan_22_010848_002_original_2022_A___H5N1__2179555___Y:0.00138):4.9E-4,(((H5av_2_turkey_South_Dakota_22_008702_002_original_2022_A___H5N1__2017086___Y:7.1E-4,H5av_2_chicken_Iowa_22_009180_002_original_2022_A___H5N1__2029317___Y:7.0E-4):4.9E-4,H5av_2_chicken_Colorado_22_010668_001_original_2022_A___H5N1__2179299___Y:7.0E-4):4.9E-4,H5mam_fox_Minnesota_22_016487_001_original_2022_A___H5N1_2182094___Y:0.00138):7.0E-4):4.9E-4,((((((H5av_2_chicken_Florida_22_033918_001_original_2022_A___H5N1__2263721___Y:7.0E-4,H5av_2_domestic_duck_Florida_22_033918_002_original_2022_A___H5N1__2263729___Y:4.9E-4):0.00138,H5av_2_chicken_Florida_22_033392_001_original_2022_A___H5N1__2263906___Y:0.00206):7.0E-4,(H5av_2_goose_Louisiana_W22_1146A_2022_A___H5N1__2497154___Y:0.00138,H5av_2_blue_winged_teal_Minnesota_UGAI22_3620_2022_A___H5N1__2506925___Y:7.1E-4):4.9E-4):0.00206,H5av_2_goose_Michigan_22_010845_002_original_2022_A___H5N1__2179371___Y:4.9E-4):7.0E-4,(H5av_2_turkey_Wisconsin_22_011508_002_original_2022_A___H5N1__2243455___Y:0.00138,H5av_2_chicken_Iowa_22_009819_001_original_2022_A___H5N1__2035248___Y:0.00129):4.9E-4):4.9E-4,((H5av_2_chicken_Oklahoma_22_013220_001_original_2022_A___H5N1__2246495___Y:0.00272,H5av_2_chicken_Wisconsin_22_013373_002_original_2022_A___H5N1__2246615___Y:4.9E-4):7.0E-4,H5av_2_turkey_North_Dakota_22_009978_002_original_2022_A___H5N1__2053816___Y:0.00339):4.9E-4):4.9E-4):4.9E-4,(((((((((((((H5av_2_turkey_Wisconsin_22_013448_002_original_2022_A___H5N1__2246711___Y:4.9E-4,H5av_2_turkey_Wisconsin_22_014125_001_original_2022_A___H5N1__2258582___Y:7.1E-4):7.0E-4,H5av_2_turkey_Wisconsin_22_012974_001_original_2022_A___H5N1__2246311___Y:4.9E-4):7.0E-4,(H5av_2_duck_North_Carolina_W22_1114A_2022_A___H5N1__2497146___Y:0.004,H5av_2_turkey_Minnesota_22_036547_001_original_2022_A___H5N1__2260821___Y:0.00272):4.9E-4):4.9E-4,H5av_2_chicken_Minnesota_22_015759_002_original_2022_A___H5N1__2259486___Y:7.0E-4):4.9E-4,H5mam_bobcat_Wisconsin_22_016051_001_original_2022_A___H5N1_2182086___Y:7.0E-4):4.9E-4,H5mam_Red_Fox_SK_FAV_0824_96_2022_A___H5N1_2274960___Y:0.00206):4.9E-4,(H5av_2_turkey_Minnesota_22_011793_002_original_2022_A___H5N1__2243663___Y:0.00138,H5av_2_turkey_Minnesota_22_015885_001_original_2022_A___H5N1__2259518___Y:0.00206):4.9E-4):4.9E-4,((H5av_2_turkey_Wisconsin_22_013183_002_original_2022_A___H5N1__2246447___Y:0.0,H5mam_fisher_Wisconsin_22_019946_001_original_2022_A___H5N1_2473702___Y:0.0):4.9E-4,(H5av_2_domestic_goose_Michigan_22_012454_002_original_2022_A___H5N1__2246135___Y:4.8E-4,H5mam_fox_Iowa_22_014421_001_original_2022_A___H5N1_2053896___Y:7.0E-4):4.9E-4):4.9E-4):4.9E-4,H5av_2_guinea_fowl_Wisconsin_22_013183_003_original_2022_A___H5N1__2246455___Y:4.9E-4):7.0E-4,((H5mam_red_fox_Michigan_22_021733_005_original_2022_A___H5N1_2473757___Y:0.00339,H5av_2_turkey_South_Dakota_22_009198_001_original_2022_A___H5N1__2035048___Y:7.0E-4):4.9E-4,H5av_2_bald_eagle_Georgia_W22_202_2022_A___H5N1__2176448___Y:4.9E-4):4.9E-4):4.9E-4,H5mam_fox_Wisconsin_22_013774_013_original_2022_A___H5N1_2473412___Y:0.00138):4.9E-4,(H5av_2_chicken_Minnesota_22_013412_001_original_2022_A___H5N1__2246639___Y:4.9E-4,H5av_2_chicken_Minnesota_22_013412_002_original_2022_A___H5N1__2246647___Y:7.1E-4):0.00138):4.9E-4,(H5av_2_chicken_Minnesota_22_013223_003_original_2022_A___H5N1__2246583___Y:4.9E-4,H5av_2_turkey_Minnesota_22_010772_004_original_2022_A___H5N1__2179347___Y:0.00139):7.0E-4):4.9E-4):4.9E-4,((((((((((((H5av_2_peafowl_Florida_22_033621_001_original_2022_A___H5N1__2263801___Y:7.0E-4,H5av_2_domestic_duck_Florida_22_032962_001_original_2022_A___H5N1__2263986___Y:4.9E-4):4.9E-4,H5av_2_Egyptian_goose_Florida_22_031886_001_original_2022_A___H5N1__2264218___Y:7.0E-4):7.0E-4,H5av_2_chicken_Florida_22_033389_001_original_2022_A___H5N1__2263890___Y:7.0E-4):4.9E-4,((H5av_2_turkey_South_Dakota_22_037934_001_original_2022_A___H5N1__2260613___Y:0.00272,H5av_2_chicken_Maine_22_037360_002_original_2022_A___H5N1__2260525___Y:7.0E-4):4.9E-4,H5av_2_goose_North_Carolina_W22_1055_2022_A___H5N1__2497130___Y:7.0E-4):4.9E-4):4.9E-4,((((H5av_2_goose_Kansas_W22_1143_2022_A___H5N1__2497074___Y:7.1E-4,H5av_2_hawk_Kansas_W22_1155_2022_A___H5N1__2497612___Y:4.9E-4):0.00139,H5av_2_chicken_Alabama_22_038970_003_original_2022_A___H5N1__2260469___Y:0.00273):0.00139,H5av_2_chicken_guinea_fowl_Kansas_22_033226_001_original_2022_A___H5N1__2263970___Y:0.00272):4.9E-4,H5av_2_chicken_South_Dakota_22_032160_001_original_2022_A___H5N1__2264194___Y:7.0E-4):4.9E-4):4.9E-4,(((H5av_2_Pelican_Venezuela_Pel3_2022_A___H5N1__2236178___Y:7.0E-4,H5av_2_Pelican_Venezuela_Pel4_2022_A___H5N1__2236186___Y:4.9E-4):7.1E-4,H5av_2_turkey_South_Dakota_22_037357_001_original_2022_A___H5N1__2260501___Y:0.00273):7.0E-4,((H5av_2_chicken_North_Dakota_22_036126_001_original_2022_A___H5N1__2260781___Y:0.00206,H5av_2_swan_Oklahoma_22_031912_001_original_2022_A___H5N1__2264234___Y:7.0E-4):4.9E-4,H5av_2_chicken_New_York_22_035475_001_original_2022_A___H5N1__2260709___Y:0.00272):4.9E-4):4.9E-4):4.9E-4,((H5av_2_chicken_Florida_22_036767_001_original_2022_A___H5N1__2260757___Y:0.00138,H5av_2_chicken_Florida_22_034076_001_original_2022_A___H5N1__2263713___Y:0.00139):7.0E-4,H5av_2_snow_goose_South_Dakota_22_038501_002_original_2022_A___H5N1__2420126___Y:0.00138):4.9E-4):4.9E-4,H5av_2_chicken_Florida_22_031886_002_original_2022_A___H5N1__2264226___Y:4.9E-4):4.9E-4,H5av_2_turkey_Florida_22_036768_001_original_2022_A___H5N1__2260765___Y:0.00138):0.00123,(H5av_2_chicken_Connecticut_22_006118_001_2022_A___H5N1__2008748___Y:4.9E-4,H5av_2_gadwall_North_Carolina_AH0182894_2022_A___H5N1__1985953___Y:7.1E-4):4.9E-4):7.0E-4,((H5av_2_chicken_New_York_22_010321_001_original_2022_A___H5N1__2074851___Y:7.0E-4,H5av_2_chicken_New_York_22_010321_002_original_2022_A___H5N1__2074859___Y:4.9E-4):0.00207,H5av_2_turkey_South_Dakota_22_009688_001_original_2022_A___H5N1__2053695___Y:0.00138):5.6E-4):4.9E-4,(((((H5av_2_chicken_Wisconsin_22_015068_005_original_2022_A___H5N1__2259150___Y:0.0,H5mam_red_fox_Minnesota_22_017056_001_original_2022_A___H5N1_2473547___Y:0.0):4.9E-4,H5av_2_duck_Minnesota_22_013605_003_original_2022_A___H5N1__2246767___Y:0.00139):4.9E-4,H5av_2_turkey_Minnesota_22_010652_002_original_2022_A___H5N1__2179267___Y:7.0E-4):4.9E-4,H5av_2_Cooper_s_hawk_Minnesota_22_012931_001_original_2022_A___H5N1__2182038___Y:7.0E-4):7.1E-4,H5av_2_pheasant_South_Dakota_22_011098_001_original_2022_A___H5N1__2179731___Y:4.9E-4):7.1E-4):4.9E-4):4.9E-4,(((((((H5av_2_chicken_Wisconsin_22_010325_001_original_2022_A___H5N1__2074875___Y:7.0E-4,H5av_2_turkey_Wisconsin_22_010325_003_original_2022_A___H5N1__2074883___Y:4.9E-4):0.00138,H5av_2_pheasant_New_York_22_005647_001_2022_A___H5N1__2008700___Y:4.9E-4):4.9E-4,H5av_2_bald_eagle_Georgia_W22_194A_2022_A___H5N1__2176499___Y:7.0E-4):4.9E-4,H5av_2_pheasant_New_York_22_005647_002_2022_A___H5N1__2008708___Y:7.0E-4):4.8E-4,(H5av_2_turkey_North_Dakota_22_009840_001_original_2022_A___H5N1__2053759___Y:7.0E-4,H5av_2_muscovy_duck_Florida_W22_306_2022_A___H5N1__2181700___Y:0.00206):4.9E-4):4.9E-4,((H5mam_red_fox_Michigan_22_017507_008_original_2022_A___H5N1_2473631___Y:0.00138,H5mam_red_fox_Michigan_22_018712_005_original_2022_A___H5N1_2473645___Y:4.9E-4):7.0E-4,H5av_2_turkey_Iowa_22_012098_001_original_2022_A___H5N1__2182022___Y:7.0E-4):7.0E-4):4.9E-4,(((H5av_2_bald_eagle_BC_AIVPHL_57_2022_A___H5N1__2427962___Y:0.0,H5mam_red_fox_BC_AIVPHL_144_2022_A___H5N1_2437567___Y:0.0):4.9E-4,H5av_2_bald_eagle_BC_AIVPHL_166_2022_A___H5N1__2428480___Y:0.00138):4.9E-4,H5av_2_peregrine_falcon_BC_AIVPHL_140_2022_A___H5N1__2428385___Y:7.1E-4):7.0E-4):4.9E-4):4.9E-4,H5av_2_turkey_South_Dakota_22_010135_002_original_2022_A___H5N1__2074627___Y:7.0E-4):4.9E-4,(((H5av_2_chicken_Minnesota_22_014734_001_original_2022_A___H5N1__2258974___Y:4.9E-4,H5av_2_guinea_fowl_Minnesota_22_014734_003_original_2022_A___H5N1__2259062___Y:7.0E-4):0.00206,(H5av_2_chicken_South_Dakota_22_013554_001_original_2022_A___H5N1__2246743___Y:6.7E-4,H5av_2_duck_Utah_22_014481_001_original_2022_A___H5N1__2258862___Y:0.00193):4.9E-4):4.9E-4,(H5av_2_chicken_Wyoming_22_014917_001_original_2022_A___H5N1__2259038___Y:4.9E-4,H5av_2_turkey_Missouri_22_006944_002_original_2022_A___H5N1__2013940___Y:7.0E-4):7.0E-4):4.9E-4):4.9E-4):4.9E-4,((((((((((((((((((((((H5av_2_black_vulture_Louisiana_W23_118_2023_A___H5N1__2507051___Y:4.9E-4,H5av_2_black_vulture_Louisiana_W23_119_2023_A___H5N1__2506973___Y:7.0E-4):0.00406,H5av_2_turkey_Pennsylvania_22_035424_001_original_2022_A___H5N1__2263673___Y:0.00138):7.0E-4,H5av_2_chicken_North_Dakota_22_030784_001_original_2022_A___H5N1__2263401___Y:7.0E-4):4.9E-4,H5mam_skunk_Wisconsin_22_037029_001_original_2022_A___H5N1_2263649___Y:7.0E-4):4.9E-4,((H5av_2_Chinese_ringneck_pheasant_Wisconsin_22_035394_001_original_2022_A___H5N1__2260693___Y:4.9E-4,H5av_2_pheasant_Michigan_22_036108_001_original_2022_A___H5N1__2260773___Y:4.8E-4):7.0E-4,H5av_2_domestic_goose_Kentucky_22_037028_001_original_2022_A___H5N1__2260869___Y:7.0E-4):4.9E-4):4.9E-4,((((H5av_2_chicken_Iowa_22_035700_001_original_2022_A___H5N1__2263569___Y:7.0E-4,H5av_2_domestic_duck_Iowa_22_035700_002_original_2022_A___H5N1__2263577___Y:4.9E-4):7.0E-4,H5av_2_chicken_Ohio_22_035584_001_original_2022_A___H5N1__2260685___Y:0.00206):4.9E-4,(H5av_2_blue_winged_teal_Minnesota_UGAI22_3611_2022_A___H5N1__2507043___Y:0.00138,H5av_2_turkey_Minnesota_22_034849_001_original_2022_A___H5N1__2263433___Y:0.00138):4.9E-4):4.9E-4,H5av_2_chicken_North_Dakota_22_032950_001_original_2022_A___H5N1__2264018___Y:0.00138):4.9E-4):4.9E-4,(((((H5mam_skunk_Minnesota_22_034925_001_original_2022_A___H5N1_2263441___Y:0.00138,H5av_2_chicken_Pennsylvania_22_034995_001_original_2022_A___H5N1__2263457___Y:7.0E-4):4.9E-4,H5av_2_turkey_Pennsylvania_22_032809_001_original_2022_A___H5N1__2264058___Y:7.0E-4):4.9E-4,(H5av_2_chicken_Virginia_22_033345_001_original_2022_A___H5N1__2263946___Y:7.0E-4,H5av_2_goose_Virginia_W22_773_2022_A___H5N1__2507059___Y:4.9E-4):7.0E-4):4.9E-4,H5av_2_chicken_Tennessee_22_037736_001_original_2022_A___H5N1__2260637___Y:7.0E-4):4.9E-4,H5av_2_turkey_Minnesota_22_034666_001_original_2022_A___H5N1__2263689___Y:7.1E-4):4.9E-4):4.9E-4,H5av_2_turkey_Minnesota_22_037734_001_original_2022_A___H5N1__2260653___Y:0.00138):4.9E-4,(((H5av_2_chicken_New_York_22_036304_007_original_2022_A___H5N1__2260805___Y:4.9E-4,H5av_2_Muscovy_duck_New_York_22_036304_003_original_2022_A___H5N1__2260797___Y:7.0E-4):0.00138,H5av_2_chicken_North_Carolina_22_037124_002_original_2022_A___H5N1__2260741___Y:0.00206):4.9E-4,H5av_2_chicken_Rhode_Island_22_033346_001_original_2022_A___H5N1__2263954___Y:0.00138):4.9E-4):4.9E-4,(((((H5av_2_chicken_Choco_ICA_3502_2022_A___H5N1__2495635___Y:0.01519,H5av_2_chicken_Choco_ICA_3504_2022_A___H5N1__2495643___Y:4.8E-4):0.00338,H5av_2_domestic_goose_South_Dakota_22_033171_001_original_2022_A___H5N1__2264010___Y:0.00206):4.9E-4,(H5av_2_chicken_Florida_22_032965_001_original_2022_A___H5N1__2264002___Y:4.9E-4,H5av_2_chicken_New_Jersey_22_035003_009_original_2022_A___H5N1__2263465___Y:0.00403):7.0E-4):6.5E-4,H5av_2_chicken_Kentucky_22_031959_001_original_2022_A___H5N1__2264210___Y:0.00406):4.9E-4,(H5av_2_African_goose_New_Jersey_22_033679_001_original_2022_A___H5N1__2263777___Y:7.6E-4,H5av_2_wild_turkey_New_York_22_034864_002_original_202_A___H5N1__2263601___Y:0.00269):6.7E-4):4.9E-4):4.9E-4,H5av_2_domestic_goose_Kentucky_22_037359_002_original_2022_A___H5N1__2260605___Y:4.9E-4):4.9E-4,((H5av_2_chicken_Florida_22_031859_001_original_2022_A___H5N1__2264250___Y:0.00138,H5av_2_chicken_Florida_22_035222_003_original_2022_A___H5N1__2263858___Y:4.8E-4):4.9E-4,H5av_2_chicken_Florida_22_032661_001_original_2022_A___H5N1__2264098___Y:4.9E-4):7.0E-4):0.00272,H5av_2_chicken_Indiana_22_015386_002_original_2022_A___H5N1__2259406___Y:4.9E-4):0.00138,H5av_2_Chicken_AB_FAV_0438_02_2022_A___H5N1__2247182___Y:4.9E-4):7.0E-4,((H5av_2_chicken_Illinois_22_013392_002_original_2022_A___H5N1__2246631___Y:0.00273,H5av_2_turkey_Missouri_22_009845_004_original_2022_A___H5N1__2053775___Y:0.00139):7.0E-4,(H5av_2_snow_goose_North_Dakota_N22_04_2022_A___H5N1__2181652___Y:5.1E-4,H5av_2_Ross_s_goose_North_Dakota_N22_08_2022_A___H5N1__2188268___Y:0.00137):4.9E-4):4.9E-4):4.9E-4,(((H5av_2_great_black_backed_gull_Massachusetts_22_025071_003_original_2022_A___H5N1__2310313___Y:0.00138,H5mam_fox_Michigan_22_014536_004_original_2022_A___H5N1_2182062___Y:0.00145):4.9E-4,H5av_2_turkey_Minnesota_22_010770_002_original_2022_A___H5N1__2179315___Y:4.9E-4):7.0E-4,H5av_2_turkey_Minnesota_22_010124_002_original_2022_A___H5N1__2074547___Y:7.0E-4):4.9E-4):4.9E-4,(H5av_2_chicken_Minnesota_22_014503_002_original_2022_A___H5N1__2258886___Y:7.1E-4,H5av_2_chicken_Michigan_22_013961_001_original_2022_A___H5N1__2182054___Y:7.1E-4):4.9E-4):4.9E-4,H5mam_Skunk_AB_FAV_0416_02_2022_A___H5N1_2236762___Y:4.8E-4):4.9E-4,(H5av_2_gull_Florida_W22_162_2022_A___H5N1__2181724___Y:0.00138,H5mam_Red_Fox_ON_FAV_0558_01_2022_A___H5N1_2236294___Y:4.8E-4):4.9E-4):4.9E-4,((((((((((H5av_2_chicken_Illinois_22_015233_006_original_2022_A___H5N1__2259222___Y:0.00138,H5av_2_turkey_South_Dakota_22_010138_002_original_2022_A___H5N1__2074659___Y:4.8E-4):4.9E-4,H5av_2_turkey_Iowa_22_009986_001_original_2022_A___H5N1__2067290___Y:4.9E-4):7.0E-4,H5mam_Red_Fox_ON_FAV_0605_01_2022_A___H5N1_2235602___Y:7.0E-4):4.9E-4,((H5av_2_chicken_New_York_22_010200_002_original_2022_A___H5N1__2074787___Y:0.0,H5mam_fox_New_York_074441_2022_A___H5N1_2130814___Y:0.0):4.9E-4,H5mam_fox_New_York_22_015066_001_original_2022_A___H5N1_2473491___Y:4.8E-4):7.0E-4):4.9E-4,((H5av_2_turkey_South_Dakota_22_007534_001_original_2022_A___H5N1__2014068___Y:4.8E-4,H5mam_Red_Fox_MB_FAV_370_01_2022_A___H5N1_2235554___Y:0.00138):4.9E-4,H5mam_fox_Minnesota_22_014182_001_original_2022_A___H5N1_2053888___Y:7.0E-4):4.9E-4):4.9E-4,(((H5av_2_Turkey_ON_FAV_0162_144_2022_A___H5N1__2246939___Y:7.0E-4,H5mam_Wild_Mink_ON_FAV_0529_01_2022_A___H5N1_2236194___Y:4.9E-4):7.0E-4,H5av_2_turkey_Iowa_22_010132_002_original_2022_A___H5N1__2074611___Y:4.8E-4):4.9E-4,H5av_2_Turkey_SK_FAV_0266_2022_A___H5N1__2246861___Y:7.0E-4):4.9E-4):4.9E-4,H5av_2_black_vulture_Maryland_22_012407_001_original_2022_A___H5N1__2182030___Y:4.8E-4):4.9E-4,H5av_2_turkey_South_Dakota_22_010639_001_original_2022_A___H5N1__2179243___Y:7.0E-4):4.9E-4,(((((((H5av_2_black_vulture_Georgia_W22_1056A_2022_A___H5N1__2507037___Y:0.00138,H5av_2_black_vulture_Georgia_W22_969B_2022_A___H5N1__2506861___Y:7.1E-4):4.9E-4,H5av_2_vulture_Georgia_W22_1057D_2022_A___H5N1__2497138___Y:4.9E-4):7.0E-4,((H5av_2_black_vulture_Georgia_W22_719B_2022_A___H5N1__2510800___Y:0.00206,H5av_2_vulture_Tennessee_W22_1149_2022_A___H5N1__2497178___Y:0.00138):4.9E-4,H5av_2_vulture_Georgia_W22_1048_2022_A___H5N1__2497066___Y:4.9E-4):4.9E-4):0.00138,H5av_2_vulture_Georgia_W22_1049_2022_A___H5N1__2497114___Y:0.00138):0.00207,((((H5av_2_eagle_Tennessee_W23_003_2022_A___H5N1__2510290___Y:7.0E-4,H5av_2_vulture_Tennessee_W22_1150B_2022_A___H5N1__2497170___Y:4.9E-4):7.0E-4,H5av_2_vulture_South_Carolina_W22_1112_2022_A___H5N1__2497090___Y:0.00206):4.9E-4,H5av_2_black_vulture_South_Carolina_W22_1080A_2022_A___H5N1__2506869___Y:4.9E-4):4.9E-4,H5av_2_eagle_South_Carolina_W23_142A_2023_A___H5N1__2507081___Y:0.00472):0.00137):4.9E-4,(H5av_2_black_vulture_Georgia_W22_933C_2022_A___H5N1__2506901___Y:0.00339,H5av_2_chicken_South_Carolina_22_035153_001_original_2022_A___H5N1__2263513___Y:0.00138):4.9E-4):7.0E-4,H5av_2_guinea_fowl_South_Dakota_22_009194_003_original_2022_A___H5N1__2035008___Y:4.9E-4):4.8E-4):4.9E-4,(((H5av_2_duck_Arizona_S1_AZMCP12122022_S4_2022_A___H5N1__2413845___Y:4.9E-4,H5av_2_turkey_Utah_22_032951_001_original_2022_A___H5N1__2264042___Y:0.00138):7.0E-4,H5av_2_rhea_Arizona_22_037270_002_original_2022_A___H5N1__2260565___Y:0.00207):0.00274,(H5av_2_duck_Wisconsin_22_012376_002_original_2022_A___H5N1__2246111___Y:4.9E-4,H5av_2_black_vulture_Florida_22_012333_001_original_2022_A___H5N1__2181870___Y:0.0027):4.9E-4):7.0E-4):4.9E-4):4.9E-4,(((((((((H5av_2_bald_eagle_North_Carolina_W22_186_2022_A___H5N1__2181708___Y:4.9E-4,H5av_2_Turkey_Vulture_ON_FAV_0178_01_2022_A___H5N1__2246949___Y:6.8E-4):4.9E-4,H5av_2_chicken_North_Dakota_22_010141_001_original_2022_A___H5N1__2074683___Y:0.00138):4.9E-4,H5av_2_turkey_Indiana_22_004688_003_2022_A___H5N1__2008588___Y:7.0E-4):4.9E-4,(((H5av_2_Chicken_AB_FAV_0832_2022_A___H5N1__2247318___Y:0.00337,H5mam_Red_Fox_ON_FAV_0529_03_2022_A___H5N1_2236210___Y:4.9E-4):7.0E-4,H5av_2_turkey_South_Dakota_22_008242_001_original_2022_A___H5N1__2016934___Y:0.00136):4.9E-4,H5av_2_Sebastopol_goose_Massachusetts_22_009371_001_original_2022_A___H5N1__2050340___Y:7.0E-4):4.9E-4):4.9E-4,((((H5av_2_chicken_Minnesota_22_010993_001_original_2022_A___H5N1__2179691___Y:7.0E-4,H5av_2_turkey_Minnesota_22_011790_002_original_2022_A___H5N1__2243610___Y:4.9E-4):0.00138,H5av_2_American_blue_winged_teal_South_Carolina_AH0195150_2021_A___H5N1__1985920___Y:7.1E-4):4.9E-4,H5av_2_turkey_Minnesota_22_010773_001_original_2022_A___H5N1__2179355___Y:7.0E-4):4.9E-4,(H5av_2_snow_goose_Kansas_W22_199C_2022_A___H5N1__2176507___Y:7.1E-4,H5av_2_chicken_Kansas_22_008259_002_original_2022_A___H5N1__2016958___Y:7.0E-4):4.9E-4):4.9E-4):4.9E-4,((((H5av_2_turkey_Minnesota_22_009313_001_original_2022_A___H5N1__2035096___Y:7.0E-4,H5av_2_turkey_Minnesota_22_010092_002_original_2022_A___H5N1__2067433___Y:4.9E-4):4.9E-4,H5av_2_turkey_Minnesota_22_010092_003_original_2022_A___H5N1__2067441___Y:7.0E-4):7.0E-4,H5av_2_waterfowl_Nebraska_22_007805_002_original_2022_A___H5N1__2014132___Y:7.0E-4):4.9E-4,H5av_2_chicken_North_Dakota_22_015199_001_original_2022_A___H5N1__2259166___Y:7.0E-4):4.9E-4):4.9E-4,(H5av_2_turkey_Minnesota_22_010464_001_original_2022_A___H5N1__2074971___Y:4.9E-4,H5av_2_turkey_South_Dakota_22_009330_002_original_2022_A___H5N1__2035208___Y:7.0E-4):7.0E-4):4.9E-4,((H5av_2_duck_Colorado_22_015599_001_original_2022_A___H5N1__2259414___Y:0.00338,H5mam_red_fox_Michigan_22_017507_006_original_2022_A___H5N1_2473603___Y:0.00138):4.9E-4,H5av_2_turkey_Minnesota_22_010771_001_original_2022_A___H5N1__2179331___Y:7.1E-4):4.9E-4):4.9E-4,((H5av_2_turkey_Minnesota_22_009314_001_original_2022_A___H5N1__2035104___Y:4.9E-4,H5av_2_turkey_Minnesota_22_009314_002_original_2022_A___H5N1__2035112___Y:7.0E-4):0.00138,H5av_2_chicken_Minnesota_22_014294_002_original_2022_A___H5N1__2258702___Y:4.8E-4):4.9E-4):4.9E-4):4.9E-4,(((H5av_2_bald_eagle_Virginia_W22_306_2022_A___H5N1__2181684___Y:7.1E-4,H5av_2_poultry_Kansas_22_007391_001_original_2022_A___H5N1__2014036___Y:7.0E-4):4.9E-4,H5av_2_chicken_Michigan_22_012977_001_original_2022_A___H5N1__2246327___Y:0.00138):4.9E-4,H5mam_fox_Wisconsin_22_013774_002_original_2022_A___H5N1_2053864___Y:7.0E-4):4.9E-4):4.9E-4):4.9E-4,(((((((((((H5av_2_turkey_South_Dakota_22_009534_001_original_2022_A___H5N1__2050372___Y:4.9E-4,H5av_2_turkey_Minnesota_22_010123_004_original_2022_A___H5N1__2074531___Y:0.00138):4.9E-4,H5mam_fox_Wisconsin_22_014746_026_original_2022_A___H5N1_2473479___Y:0.00131):7.0E-4,H5av_2_domestic_duck_Minnesota_22_010928_004_original_2022_A___H5N1__2179603___Y:0.00131):4.9E-4,((H5mam_fox_Wisconsin_22_014746_015_original_2022_A___H5N1_2473452___Y:0.00138,H5mam_fox_Wisconsin_22_014746_016_original_2022_A___H5N1_2053936___Y:4.9E-4):4.8E-4,H5mam_fox_Wisconsin_22_014746_008_original_2022_A___H5N1_2182070___Y:4.9E-4):7.0E-4):4.9E-4,((((((H5av_2_chicken_North_Carolina_22_010299_002_original_2022_A___H5N1__2074827___Y:4.9E-4,H5av_2_chicken_North_Carolina_22_010929_001_original_2022_A___H5N1__2179611___Y:7.0E-4):4.9E-4,H5av_2_turkey_North_Carolina_22_010144_001_original_2022_A___H5N1__2074699___Y:4.9E-4):4.9E-4,H5av_2_turkey_North_Carolina_22_009981_004_original_2022_A___H5N1__2067074___Y:7.0E-4):0.00206,H5av_2_snow_goose_North_Dakota_N22_06_2022_A___H5N1__2181644___Y:4.9E-4):4.9E-4,H5av_2_chicken_Ohio_22_009419_001_original_2022_A___H5N1__2050364___Y:7.0E-4):4.9E-4,H5av_2_chicken_Michigan_22_013224_001_original_2022_A___H5N1__2246591___Y:0.00138):7.0E-4):4.9E-4,((((((H5av_2_turkey_Idaho_22_014701_001_original_2022_A___H5N1__2258958___Y:7.1E-4,H5av_2_goose_Idaho_22_014944_001_original_2022_A___H5N1__2259078___Y:7.1E-4):4.9E-4,H5av_2_chicken_Idaho_22_014701_002_original_2022_A___H5N1__2258966___Y:4.9E-4):4.9E-4,H5av_2_chicken_Idaho_22_014425_002_original_2022_A___H5N1__2258830___Y:7.0E-4):4.9E-4,H5av_2_chicken_Idaho_22_015073_001_original_2022_A___H5N1__2259158___Y:4.9E-4):0.00206,H5av_2_bald_eagle_Florida_W22_153B_2022_A___H5N1__2188181___Y:0.00118):4.9E-4,((H5av_2_chicken_Minnesota_22_014503_001_original_2022_A___H5N1__2258878___Y:4.9E-4,H5av_2_turkey_Utah_22_013612_001_original_2022_A___H5N1__2246775___Y:7.1E-4):4.9E-4,H5av_2_turkey_Iowa_22_009825_005_original_2022_A___H5N1__2053735___Y:0.00134):7.0E-4):4.9E-4):4.9E-4,(((((H5av_2_chicken_Iowa_22_009985_001_original_2022_A___H5N1__2067122___Y:7.1E-4,H5av_2_pheasant_Texas_22_010008_002_original_2022_A___H5N1__2067377___Y:7.0E-4):8.4E-4,H5av_2_chicken_North_Dakota_22_009337_002_original_2022_A___H5N1__2035240___Y:0.00191):7.1E-4,H5av_2_turkey_Minnesota_22_009195_003_original_2022_A___H5N1__2035024___Y:4.9E-4):5.6E-4,((H5av_2_chicken_Massachussetts_22_035225_001_original_2022_A___H5N1__2263545___Y:0.00331,H5av_2_chicken_New_York_22_009324_002_original_2022_A___H5N1__2035120___Y:4.9E-4):0.00138,H5av_2_great_horned_owl_Massachusetts_22_016611_011_original_2022_A___H5N1__2310169___Y:4.8E-4):6.1E-4):4.9E-4,(H5av_2_chicken_Wyoming_22_010378_001_original_2022_A___H5N1__2074907___Y:4.9E-4,H5av_2_turkey_Minnesota_22_012286_001_original_2022_A___H5N1__2246031___Y:0.00138):7.0E-4):4.9E-4):4.9E-4,(((((((((H5av_2_chicken_Wyoming_22_035580_001_original_2022_A___H5N1__2260853___Y:7.1E-4,H5av_2_chicken_Wyoming_22_035581_001_original_2022_A___H5N1__2260861___Y:4.9E-4):0.00206,H5av_2_rhea_Pennsylvania_22_032402_001_original_2022_A___H5N1__2264170___Y:4.8E-4):4.9E-4,H5av_2_chicken_Michigan_22_032218_001_original_2022_A___H5N1__2264290___Y:0.00206):4.9E-4,H5av_2_turkey_Michigan_22_031751_001_original_2022_A___H5N1__2264242___Y:0.00272):4.9E-4,(H5av_2_eagle_North_Carolina_W23_012_2022_A___H5N1__2562673___Y:7.1E-4,H5av_2_eagle_Virginia_W22_1222_2022_A___H5N1__2510370___Y:4.9E-4):0.00138):0.00206,H5av_2_turkey_Minnesota_22_011789_001_original_2022_A___H5N1__2243594___Y:4.9E-4):7.0E-4,(((H5av_2_chicken_Maine_22_005443_001_2022_A___H5N1__2008692___Y:0.00138,H5av_2_guinea_fowl_Maine_22_009412_002_original_2022_A___H5N1__2050356___Y:0.00138):4.9E-4,H5av_2_chicken_Maine_22_007410_002_original_2022_A___H5N1__2014060___Y:4.9E-4):4.9E-4,H5av_2_chicken_Maine_22_005158_001_2022_A___H5N1__2008604___Y:7.0E-4):0.00138):4.9E-4,(H5av_2_chicken_Minnesota_22_010994_001_original_2022_A___H5N1__2179875___Y:0.00138,H5av_2_duck_Montana_22_013055_006_original_2022_A___H5N1__2246359___Y:4.9E-4):7.0E-4):4.9E-4,(((H5mam_fox_Iowa_22_015357_002_original_2022_A___H5N1_2259318___Y:0.00201,H5av_2_chicken_Colorado_22_013057_001_original_2022_A___H5N1__2246375___Y:5.0E-4):7.0E-4,H5av_2_turkey_Minnesota_22_013413_003_original_2022_A___H5N1__2246663___Y:4.9E-4):4.9E-4,(H5mam_fox_New_York_107242_2022_A___H5N1_2131417___Y:5.0E-4,H5mam_fox_New_York_22_015064_001_original_2022_A___H5N1_2259118___Y:4.9E-4):0.00138):4.9E-4):4.9E-4):4.9E-4,(((((((((((H5av_2_chicken_Maryland_22_007273_002_original_2022_A___H5N1__2014004___Y:7.0E-4,H5av_2_chicken_Delaware_22_006945_001_original_2022_A___H5N1__2013948___Y:0.00138):4.9E-4,H5av_2_chicken_Maryland_22_007086_001_original_2022_A___H5N1__2013972___Y:0.00138):4.9E-4,H5av_2_chicken_Maryland_22_008243_001_original_2022_A___H5N1__2029301___Y:7.0E-4):4.9E-4,H5av_2_chicken_Maryland_22_006948_001_original_2022_A___H5N1__2013964___Y:4.9E-4):4.9E-4,H5av_2_chicken_Delaware_22_008054_003_original_2022_A___H5N1__2014156___Y:7.0E-4):4.9E-4,H5mam_raccoon_Michigan_22_021733_010_original_2022_A___H5N1_2473775___Y:0.00103):7.0E-4,((((H5av_2_duck_Minnesota_22_013221_003_original_2022_A___H5N1__2246527___Y:4.9E-4,H5av_2_duck_Minnesota_22_013221_004_original_2022_A___H5N1__2246535___Y:7.1E-4):0.00138,H5av_2_turkey_Minnesota_22_015400_002_original_2022_A___H5N1__2259350___Y:4.9E-4):0.00138,H5av_2_domestic_duck_Michigan_22_011521_001_original_2022_A___H5N1__2243463___Y:7.0E-4):4.9E-4,H5av_2_turkey_Michigan_22_008890_007_original_2022_A___H5N1__2017190___Y:4.9E-4):4.9E-4):4.9E-4,((H5av_2_chicken_Wisconsin_22_007545_001_original_2022_A___H5N1__2014084___Y:7.0E-4,H5av_2_red_shouldered_hawk_North_Carolina_121_2022_A___H5N1__2415033___Y:7.1E-4):4.9E-4,H5av_2_chicken_Missouri_22_006639_001_2022_A___H5N1__2008820___Y:0.00124):7.0E-4):4.9E-4,H5av_2_turkey_Minnesota_22_009182_001_original_2022_A___H5N1__2029341___Y:7.1E-4):4.9E-4,((H5av_2_turkey_South_Dakota_22_010137_001_original_2022_A___H5N1__2074635___Y:0.00188,H5av_2_Snow_Goose_SK_FAV_0216_06_2022_A___H5N1__2246899___Y:4.9E-4):7.0E-4,H5av_2_bald_eagle_South_Carolina_W22_205_2022_A___H5N1__2176480___Y:4.9E-4):5.3E-4):4.9E-4,(((H5av_2_chicken_Florida_22_036555_001_original_2022_A___H5N1__2260829___Y:0.00336,H5av_2_chicken_Nebraska_22_010155_001_original_2022_A___H5N1__2074747___Y:4.9E-4):7.0E-4,H5av_2_black_vulture_Georgia_W22_972A_2022_A___H5N1__2506981___Y:0.00136):4.9E-4,H5av_2_bald_eagle_Florida_W22_153A_2022_A___H5N1__2188236___Y:0.00206):4.9E-4):4.9E-4):4.9E-4,((((H5av_2_Lesser_scaup_MD__LC_EESC_024_2022_A___H5N1__2201171___Y:4.9E-4,H5mam_red_fox_Michigan_22_018712_001_original_2022_A___H5N1_2182126___Y:4.9E-4):7.0E-4,H5av_2_American_wigeon_South_Carolina_AH0195145_2021_A___H5N1__1985912___Y:0.00112):4.9E-4,H5av_2_chicken_Iowa_22_012510_002_original_2022_A___H5N1__2246143___Y:7.0E-4):4.9E-4,(H5av_2_chicken_Minnesota_22_012932_001_original_2022_A___H5N1__2246271___Y:0.00272,H5av_2_turkey_South_Dakota_22_009327_002_original_2022_A___H5N1__2035168___Y:4.9E-4):7.0E-4):4.9E-4):4.9E-4,(H5av_2_turkey_Minnesota_22_011787_001_original_2022_A___H5N1__2243578___Y:0.0,H5mam_fox_New_York_103994_2022_A___H5N1_2131385___Y:0.0):4.9E-4):4.9E-4):4.9E-4,((((((((H5av_2_chicken_Iowa_22_034682_001_original_2022_A___H5N1__2263681___Y:4.9E-4,H5av_2_chicken_Iowa_22_035567_003_original_2022_A___H5N1__2263665___Y:7.0E-4):7.0E-4,H5av_2_blue_winged_teal_Minnesota_AV22_690_2022_A___H5N1__2506877___Y:7.0E-4):4.9E-4,H5av_2_blue_winged_teal_Texas_UGAI22_3226_2022_A___H5N1__2506995___Y:4.9E-4):4.9E-4,(H5av_2_chicken_South_Dakota_22_037701_001_original_2022_A___H5N1__2260661___Y:7.1E-4,H5av_2_great_tailed_grackle_Kansas_W22_1223A_2022_A___H5N1__2510354___Y:0.00206):0.00139):0.00138,H5av_2_turkey_South_Dakota_22_010765_001_original_2022_A___H5N1__2179307___Y:0.00138):4.9E-4,(H5av_2_turkey_Iowa_22_009550_001_original_2022_A___H5N1__2050380___Y:7.0E-4,H5av_2_turkey_South_Dakota_22_013547_001_original_2022_A___H5N1__2246735___Y:7.1E-4):4.9E-4):4.9E-4,(((H5av_2_turkey_Kansas_22_011119_004_original_2022_A___H5N1__2179747___Y:7.0E-4,H5av_2_chicken_Nebraska_22_010905_001_original_2022_A___H5N1__2179563___Y:4.9E-4):7.0E-4,(H5av_2_chicken_North_Dakota_22_009677_001_original_2022_A___H5N1__2053687___Y:7.0E-4,H5av_2_duck_Missouri_22_009192_003_original_2022_A___H5N1__2034992___Y:4.9E-4):4.9E-4):4.9E-4,H5av_2_Indian_Runner_duck_Colorado_22_011827_001_original_2022_A___H5N1__2243770___Y:5.0E-4):7.1E-4):4.9E-4,(H5mam_Red_Fox_MB_FAV_414_08_2022_A___H5N1_2235570___Y:7.0E-4,H5av_2_RT_Hawk_ON_FAV_0210_2022_A___H5N1__2247005___Y:7.1E-4):4.9E-4):4.9E-4):4.9E-4,((((((((H5av_2_lesser_snow_goose_North_Dakota_ND_10_2022_A___H5N1__2188284___Y:4.9E-4,H5av_2_chicken_Nebraska_22_013105_001_original_2022_A___H5N1__2246423___Y:0.00138):4.9E-4,H5av_2_turkey_Minnesota_22_012285_001_original_2022_A___H5N1__2246015___Y:0.00197):7.0E-4,(H5av_2_Bald_Eagle_ON_FAV_0221_01_2022_A___H5N1__2246923___Y:4.8E-4,H5av_2_turkey_Minnesota_22_011337_001_original_2022_A___H5N1__2243370___Y:4.9E-4):4.9E-4):4.9E-4,((((H5av_2_turkey_Minnesota_22_011791_003_original_2022_A___H5N1__2243621___Y:4.9E-4,H5av_2_turkey_Minnesota_22_011794_001_original_2022_A___H5N1__2243671___Y:4.9E-4):7.1E-4,H5av_2_duck_Kansas_22_008114_001_original_2022_A___H5N1__2014180___Y:0.00112):4.9E-4,H5av_2_chicken_North_Dakota_22_012538_002_original_2022_A___H5N1__2246159___Y:7.0E-4):4.9E-4,H5av_2_chicken_Michigan_22_011526_001_original_2022_A___H5N1__2243497___Y:7.0E-4):4.9E-4):4.9E-4,(((((H5av_2_chicken_Utah_22_012375_001_original_2022_A___H5N1__2246095___Y:0.00273,H5av_2_northern_shoveler_North_Carolina_AH0182913_2022_A___H5N1__1985961___Y:4.9E-4):4.9E-4,H5av_2_American_wigeon_North_Carolina_AH0182517_2022_A___H5N1__1985929___Y:4.9E-4):7.0E-4,H5mam_Red_Fox_ON_FAV_0300_06_2022_A___H5N1_2236250___Y:5.0E-4):5.0E-4,H5av_2_turkey_South_Dakota_22_009196_002_original_2022_A___H5N1__2035040___Y:7.0E-4):4.9E-4,((H5av_2_layer_chicken_BC_AIVPHL_187_2022_A___H5N1__2428594___Y:4.9E-4,H5av_2_turkey_BC_AIVPHL_169_2022_A___H5N1__2428498___Y:0.00138):7.0E-4,H5av_2_bald_eagle_Kansas_W22_384_2022_A___H5N1__2456496___Y:4.9E-4):7.0E-4):4.9E-4):4.9E-4,(((H5av_2_chicken_Wisconsin_22_011213_001_original_2022_A___H5N1__2179835___Y:8.2E-4,H5av_2_turkey_South_Dakota_22_010139_002_original_2022_A___H5N1__2074675___Y:0.00127):7.0E-4,H5av_2_turkey_Iowa_22_009286_002_original_2022_A___H5N1__2035072___Y:0.00127):4.9E-4,H5av_2_turkey_Minnesota_22_011142_002_original_2022_A___H5N1__2179827___Y:0.00206):4.9E-4):4.9E-4,H5av_2_turkey_South_Dakota_22_009839_001_original_2022_A___H5N1__2053751___Y:4.9E-4):4.9E-4,H5av_2_silkie_chicken_Wisconsin_22_009934_002_original_2022_A___H5N1__2053791___Y:0.00138):4.9E-4):4.9E-4,(((((((((((((((((((((((((((H5av_2_chicken_Oklahoma_22_033558_001_original_2022_A___H5N1__2263793___Y:9.2E-4,H5av_2_blue_winged_teal_Texas_UGAI22_3250_2022_A___H5N1__2506933___Y:0.00251):7.1E-4,H5av_2_goose_Kansas_W22_1154_2022_A___H5N1__2497604___Y:4.9E-4):4.9E-4,(H5av_2_snow_goose_South_Dakota_22_038501_001_original_2022_A___H5N1__2420118___Y:0.00138,H5av_2_domestic_goose_Tennessee_22_036130_001_original_2022_A___H5N1__2260789___Y:0.00138):4.9E-4):4.9E-4,H5av_2_turkey_Minnesota_22_033929_001_original_2022_A___H5N1__2263753___Y:0.00138):4.9E-4,((((H5av_2_chicken_Missouri_22_037522_001_original_2022_A___H5N1__2260485___Y:0.00194,H5av_2_chicken_Nebraska_22_038149_001_original_2022_A___H5N1__2260541___Y:0.00137):4.9E-4,H5mam_striped_skunk_Kansas_W23_094_2023_A___H5N1_2507004___Y:0.00272):4.9E-4,H5av_2_chicken_Nevada_22_032799_001_original_2022_A___H5N1__2264066___Y:0.00138):4.9E-4,H5av_2_turkey_South_Dakota_22_037700_001_original_2022_A___H5N1__2260677___Y:7.0E-4):4.9E-4):4.9E-4,H5av_2_duck_Louisiana_UGAI22_3875_2022_A___H5N1__2562697___Y:7.0E-4):4.9E-4,H5av_2_chicken_Oklahoma_22_033387_001_original_2022_A___H5N1__2263882___Y:4.9E-4):4.9E-4,(((H5av_2_chicken_Arkansas_22_031676_001_original_2022_A___H5N1__2264266___Y:7.0E-4,H5av_2_chicken_North_Dakota_22_035070_001_original_2022_A___H5N1__2263481___Y:0.00138):4.9E-4,H5av_2_turkey_South_Dakota_22_037527_001_original_2022_A___H5N1__2260493___Y:0.00138):4.9E-4,(H5av_2_goose_Louisiana_W22_1163_2022_A___H5N1__2497106___Y:7.0E-4,H5av_2_chicken_Florida_22_033923_001_original_2022_A___H5N1__2263737___Y:0.00204):4.9E-4):4.9E-4):4.9E-4,(H5av_2_chicken_Colorado_22_032675_001_original_2022_A___H5N1__2264082___Y:4.9E-4,H5av_2_chicken_Colorado_22_034082_001_original_2022_A___H5N1__2263697___Y:7.1E-4):7.0E-4):4.9E-4,((H5av_2_pheasant_Nebraska_22_032910_001_original_2022_A___H5N1__2264050___Y:4.9E-4,H5av_2_pheasant_South_Dakota_22_034797_001_original_2022_A___H5N1__2263409___Y:7.1E-4):7.0E-4,(H5av_2_chicken_Panama_23_004630_005_original_2023_A___H5N1__2555040___Y:4.9E-4,H5av_2_falcon_Costa_Rica_INC_001_377_2023_A___H5N1__2413441___Y:7.0E-4):0.00138):4.9E-4):7.0E-4,H5av_2_chicken_Wisconsin_22_034812_002_original_2022_A___H5N1__2263593___Y:0.00138):4.9E-4,H5av_2_turkey_South_Dakota_22_037933_001_original_2022_A___H5N1__2260597___Y:7.0E-4):7.0E-4,(((((H5av_2_trumpeter_swan_BC_AIVPHL_270_2022_A___H5N1__2429001___Y:0.00206,H5av_2_great_horned_owl_BC_AIVPHL_372_2023_A___H5N1__2429302___Y:0.00406):4.9E-4,H5av_2_trumpeter_swan_BC_AIVPHL_320_2022_A___H5N1__2429122___Y:0.00206):4.9E-4,(H5av_2_chicken_Washington_22_035749_001_original_2022_A___H5N1__2263617___Y:4.9E-4,H5av_2_american_crow_BC_AIVPHL_345_2022_A___H5N1__2429218___Y:7.1E-4):4.9E-4):4.9E-4,(H5av_2_american_crow_BC_AIVPHL_351_2022_A___H5N1__2429212___Y:7.1E-4,H5av_2_dunlin_BC_AIVPHL_335_2022_A___H5N1__2429200___Y:0.00138):0.00139):7.1E-4,(((H5av_2_snow_goose_BC_AIVPHL_337_2022_A___H5N1__2429174___Y:7.1E-4,H5av_2_glaucous_winged_gull_BC_AIVPHL_312_2022_A___H5N1__2429082___Y:7.1E-4):4.9E-4,H5av_2_snow_goose_BC_AIVPHL_302_2022_A___H5N1__2429051___Y:0.00206):4.9E-4,(H5av_2_great_horned_owl_BC_AIVPHL_353_2023_A___H5N1__2429255___Y:4.9E-4,H5av_2_lesser_snow_goose_BC_AIVPHL_280_2022_A___H5N1__2429015___Y:0.00138):0.00138):7.0E-4):0.00275):4.9E-4,H5av_2_goose_Oklahoma_22_032413_001_original_2022_A___H5N1__2264130___Y:7.0E-4):4.9E-4,((((H5av_2_chicken_Bolivar_ICA_3500_2022_A___H5N1__2495627___Y:0.0027,H5av_2_chicken_Cordoba_ICA_3499_2022_A___H5N1__2495651___Y:0.00407):0.00832,H5av_2_chicken_South_Dakota_22_037931_001_original_2022_A___H5N1__2260589___Y:0.00208):6.8E-4,(H5av_2_chicken_Idaho_22_015408_001_original_2022_A___H5N1__2259366___Y:6.1E-4,H5av_2_chicken_Montana_22_034813_003_original_2022_A___H5N1__2263417___Y:0.00409):4.9E-4):4.9E-4,H5av_2_common_teal_Korea_WA537_2022_A___H5N1__2205091___Y:7.1E-4):4.9E-4):4.9E-4,((((((((((((((((((H5av_2_owl_Peru_23_005629_001_original_2022_A___H5N1__2555072___Y:0.00138,H5av_2_Peru_CAL_INS_009_2023_A___H5N1__2586364___Y:7.0E-4):4.9E-4,H5av_2_pelican_Peru_AIS0541_2022_A___H5N1__2597266___Y:7.1E-4):4.9E-4,H5av_2_pelican_Peru_AIS0538_2022_A___H5N1__2597250___Y:4.9E-4):4.9E-4,H5mam_lion_Peru_AIS0554_2023_A___H5N1_2597242___Y:7.1E-4):0.00138,H5av_2_Peruvian_pelican_Chile_C61740_2022_A___H5N1__2397286___Y:7.0E-4):4.9E-4,H5av_2_avian_Peru_AISA0446_2022_A___H5N1__2597226___Y:7.0E-4):4.9E-4,H5av_2_Peru_LIM_INS_004_2023_A___H5N1__2586324___Y:7.0E-4):4.9E-4,((H5av_2_chicken_Peru_AIS0550_2022_A___H5N1__2597210___Y:7.0E-4,H5av_2_chicken_Peru_AIS0543_2022_A___H5N1__2597174___Y:0.00138):4.9E-4,H5av_2_Peru_CAL_INS_007_2023_A___H5N1__2586348___Y:7.0E-4):4.9E-4):4.9E-4,H5av_2_chicken_Peru_AIS0546_2022_A___H5N1__2597142___Y:4.8E-4):4.9E-4,(H5av_2_Gull_Chile_7023_3_2022_A___H5N1__2416947___Y:0.0,H5hum_Chile_25945_2023_A___H5N1_2510185___Y:0.0,H5mam_Peru_TAC_INS_011_2023_A___H5N1_2586380___Y:0.0):4.9E-4):4.9E-4,((H5av_2_Peru_LAM_002_2022_A___H5N1__2259597___Y:0.00206,H5av_2_chicken_Peru_AIS0548_2022_A___H5N1__2597202___Y:0.00138):4.9E-4,H5av_2_black_skimmer_Chile_C61962_2022_A___H5N1__2397294___Y:0.00138):4.9E-4):4.9E-4,H5av_2_chicken_Peru_AIS0545_2022_A___H5N1__2597190___Y:0.00138):0.00138,H5av_2_chicken_South_Dakota_22_033852_001_original_2022_A___H5N1__2263769___Y:7.0E-4):7.0E-4,(H5av_2_chicken_Colorado_22_032233_001_original_2022_A___H5N1__2264162___Y:7.1E-4,H5av_2_chicken_Colorado_22_032670_001_original_2022_A___H5N1__2264106___Y:4.9E-4):0.00138):4.9E-4,((((H5av_2_brown_pelican_Panama_22_041124_001_original_2022_A___H5N1__2534303___Y:7.1E-4,H5av_2_chicken_Magdalena_ICA_3503_2022_A___H5N1__2495659___Y:4.8E-4):7.0E-4,H5av_2_chicken_Montana_22_033348_001_original_2022_A___H5N1__2263962___Y:7.0E-4):4.9E-4,H5av_2_chicken_Wyoming_22_032216_001_original_2022_A___H5N1__2264186___Y:0.00206):4.9E-4,(H5av_2_guinea_fowl_Oklahoma_22_032674_001_original_2022_A___H5N1__2264114___Y:0.00138,H5av_2_blue_winged_teal_Texas_UGAI22_3190_2022_A___H5N1__2507020___Y:4.9E-4):4.9E-4):4.9E-4):4.9E-4,H5av_2_Muscovy_duck_California_22_034335_001_original_2022_A___H5N1__2263449___Y:0.00138):6.7E-4,H5av_2_duck_Idaho_22_014275_003_original_2022_A___H5N1__2258686___Y:0.00105):4.9E-4,H5av_2_chicken_Oregon_22_035197_001_original_2022_A___H5N1__2263537___Y:0.00138):4.9E-4):4.9E-4,(((((((((H5av_2_goose_Louisiana_22_033391_001_original_2022_A___H5N1__2263898___Y:4.9E-4,H5av_2_chicken_Florida_22_032963_001_original_2022_A___H5N1__2263994___Y:7.0E-4):4.9E-4,(H5av_2_turkey_Minnesota_22_034260_001_original_2022_A___H5N1__2263705___Y:0.00206,H5av_2_turkey_South_Dakota_22_037930_001_original_2022_A___H5N1__2260621___Y:0.00206):4.9E-4):4.9E-4,(H5av_2_rough_legged_hawk_BC_AIVPHL_352_2023_A___H5N1__2429231___Y:0.00139,H5av_2_great_tailed_grackle_Kansas_W22_1223B_2022_A___H5N1__2510346___Y:0.00407):6.9E-4):0.00206,H5av_2_chicken_Colorado_22_033394_001_original_2022_A___H5N1__2263866___Y:7.0E-4):4.9E-4,(H5av_2_duck_Idaho_22_015275_001_original_2022_A___H5N1__2259278___Y:7.0E-4,H5av_2_chicken_BC_AIVPHL_188_2022_A___H5N1__2428572___Y:7.0E-4):4.9E-4):4.9E-4,((H5av_2_blue_winged_teal_Texas_UGAI22_3268_2022_A___H5N1__2506917___Y:0.00138,H5av_2_Great_Horned_Owl_AB_FAV_0505_30_2022_A___H5N1__2247238___Y:7.0E-4):4.9E-4,H5av_2_American_green_winged_teal_Texas_UGAI22_3462_2022_A___H5N1__2510298___Y:0.00206):4.9E-4):4.9E-4,(((((H5mam_skunk_Idaho_22_023547_001_original_2022_A___H5N1_2473783___Y:7.0E-4,H5av_2_chicken_Idaho_22_015744_001_original_2022_A___H5N1__2259470___Y:7.0E-4):4.9E-4,H5mam_skunk_Idaho_22_018976_004_original_2022_A___H5N1_2473659___Y:7.0E-4):7.0E-4,H5av_2_chicken_South_Dakota_22_033350_001_original_2022_A___H5N1__2263938___Y:0.00138):4.9E-4,((H5av_2_blue_winged_teal_Minnesota_AV22_680_2022_A___H5N1__2507067___Y:7.0E-4,H5av_2_duck_Minnesota_UGAI22_3834_2022_A___H5N1__2562689___Y:7.1E-4):4.8E-4,H5av_2_duck_Louisiana_UGAI22_3889_2022_A___H5N1__2562681___Y:7.0E-4):0.00138):4.9E-4,((H5mam_striped_skunk_Idaho_22_037165_002_original_2022_A___H5N1_2260629___Y:4.9E-4,H5av_2_Pekin_duck_California_22_036722_001_original_2022_A___H5N1__2260837___Y:0.00138):4.9E-4,H5av_2_blue_winged_teal_Texas_UGAI22_2966_2022_A___H5N1__2506894___Y:7.0E-4):0.00206):4.9E-4):4.9E-4,((((((H5av_2_lesser_snow_goose_BC_AIVPHL_318_2022_A___H5N1__2429074___Y:7.1E-4,H5av_2_turkey_Alaska_22_032677_004_original_2022_A___H5N1__2264074___Y:4.9E-4):4.9E-4,(H5av_2_canada_goose_BC_AIVPHL_326_2022_A___H5N1__2429116___Y:0.00207,H5av_2_peregrine_falcon_BC_AIVPHL_261_2022_A___H5N1__2428965___Y:0.00206):7.1E-4):7.1E-4,H5av_2_chicken_Alaska_22_037940_001_original_2022_A___H5N1__2260581___Y:0.00139):4.9E-4,H5av_2_great_blue_heron_BC_AIVPHL_311_2022_A___H5N1__2429062___Y:4.9E-4):4.9E-4,H5av_2_canada_goose_BC_AIVPHL_294_2022_A___H5N1__2429045___Y:0.00206):7.0E-4,(H5av_2_chicken_Idaho_22_014942_001_original_2022_A___H5N1__2259070___Y:0.00138,H5av_2_chicken_Idaho_22_015656_001_original_2022_A___H5N1__2259438___Y:4.9E-4):7.1E-4):4.9E-4):4.9E-4,(H5av_2_american_white_pelican_BC_AIVPHL_149_2022_A___H5N1__2428421___Y:0.0,H5mam_red_fox_Alaska_22_019272_001_original_2022_A___H5N1_2473673___Y:0.0):4.9E-4):4.9E-4):4.9E-4,(((((((H5av_2_cackling_goose_BC_AIVPHL_284_2022_A___H5N1__2429023___Y:0.00138,H5av_2_great_blue_heron_BC_AIVPHL_289_2022_A___H5N1__2429038___Y:0.00138):4.9E-4,H5av_2_red_tailed_hawk_BC_AIVPHL_339_2022_A___H5N1__2429181___Y:7.0E-4):4.9E-4,H5av_2_barred_owl_BC_AIVPHL_346_2022_A___H5N1__2429223___Y:0.00406):7.0E-4,((H5av_2_american_crow_BC_AIVPHL_297_2022_A___H5N1__2429069___Y:7.1E-4,H5av_2_lesser_snow_goose_BC_AIVPHL_292_2022_A___H5N1__2429009___Y:4.9E-4):4.9E-4,H5av_2_american_crow_BC_AIVPHL_341_2022_A___H5N1__2429188___Y:7.0E-4):7.0E-4):4.9E-4,(H5av_2_canada_goose_BC_AIVPHL_321_2022_A___H5N1__2429102___Y:7.0E-4,H5av_2_chicken_Texas_22_033221_001_original_2022_A___H5N1__2263978___Y:0.00138):4.9E-4):4.9E-4,H5av_2_chicken_Arkansas_22_032566_001_original_2022_A___H5N1__2264122___Y:7.0E-4):0.00138,(H5av_2_chicken_Oregon_22_037712_001_original_2022_A___H5N1__2260669___Y:0.00272,H5mam_Skunk_AB_FAV_0897_02_2022_A___H5N1_2236698___Y:4.9E-4):7.0E-4):4.9E-4):4.9E-4,H5av_2_peregrine_falcon_BC_AIVPHL_322_2022_A___H5N1__2429127___Y:0.00201):7.1E-4,(H5av_2_chicken_Wyoming_22_015810_001_original_2022_A___H5N1__2259502___Y:4.9E-4,H5av_2_chicken_Wyoming_22_015810_002_original_2022_A___H5N1__2259510___Y:4.8E-4):0.00201):4.9E-4,(H5mam_Skunk_AB_FAV_0897_01_2022_A___H5N1_2236690___Y:0.00207,H5av_2_turkey_North_Dakota_22_012099_002_original_2022_A___H5N1__2245943___Y:0.00138):4.9E-4):4.9E-4,H5mam_Striped_Skunk_SK_FAV_0824_01_2022_A___H5N1_2274968___Y:0.00138):7.0E-4,((((H5av_2_black_vulture_North_Carolina_W22_1213_2022_A___H5N1__2510362___Y:7.1E-4,H5av_2_chicken_Virginia_22_033680_002_original_2022_A___H5N1__2263785___Y:0.00273):0.00206,H5av_2_duck_New_Jersey_22_015259_001_original_2022_A___H5N1__2259246___Y:4.9E-4):4.8E-4,H5av_2_domestic_goose_Michigan_22_012855_004_original_2022_A___H5N1__2246255___Y:7.0E-4):4.9E-4,H5av_2_chicken_North_Dakota_22_012100_001_original_2022_A___H5N1__2245951___Y:0.00138):4.9E-4):4.9E-4,((((((H5av_2_chicken_Pennsylvania_22_015201_001_original_2022_A___H5N1__2259182___Y:7.0E-4,H5av_2_duck_Pennsylvania_22_014337_007_original_2022_A___H5N1__2258790___Y:7.1E-4):4.9E-4,H5av_2_chicken_Pennsylvania_22_014338_002_original_2022_A___H5N1__2258806___Y:4.9E-4):4.9E-4,H5av_2_chicken_Pennsylvania_22_012248_003_original_2022_A___H5N1__2246007___Y:5.3E-4):7.0E-4,(H5av_2_neotropic_cormorant_Arizona_245467_2022_A___H5N1__2298212___Y:0.00272,H5av_2_American_wigeon_North_Carolina_AH0182954_2022_A___H5N1__1985969___Y:4.9E-4):4.9E-4):4.9E-4,(H5av_2_peregrine_falcon_Massachusetts_22_010671_009_original_2022_A___H5N1__2310113___Y:4.9E-4,H5av_2_chicken_Minnesota_22_013752_001_original_2022_A___H5N1__2246783___Y:0.00272):7.0E-4):4.9E-4,(((((H5av_2_domestic_duck_North_Carolina_22_037942_001_original_2022_A___H5N1__2260573___Y:0.00138,H5av_2_vulture_North_Carolina_W22_1078_2022_A___H5N1__2497082___Y:4.9E-4):7.2E-4,H5av_2_vulture_North_Carolina_W22_1051A_2022_A___H5N1__2497162___Y:4.9E-4):7.0E-4,H5av_2_eagle_Virginia_W22_101_2023_A___H5N1__2507012___Y:0.00206):4.8E-4,(H5av_2_eagle_North_Carolina_W23_142A_2023_A___H5N1__2506941___Y:4.8E-4,H5av_2_eagle_North_Carolina_W23_142B_2023_A___H5N1__2506909___Y:4.9E-4):0.00138):7.1E-4,H5av_2_chick
[truncated: 903,171 more chars]
