# Supplementary material for: Molecular modeling and phylogenetic analyses highlight the role of amino acid 347 of the N1 subtype neuraminidase in influenza virus host range and interspecies adaptation
Source: Front Microbiol. 2023 Dec 19;14:1309156. doi: 10.3389/fmicb.2023.1309156 (PMC10758481; doi:10.3389/fmicb.2023.1309156)
Supplement: Supplementary file 1 [file Data_Sheet_1.ZIP › H5N1 HA tree.nex]

#NEXUS
begin trees;
	tree tree_1 = [&R] (((((((((((((((((((((((((((((((((((((((((((((((((((((((((((((((((((((((((((((((A_chicken_Vietnam_HU3_67_2015_H5N1____Y--LGVSAA-WLI-NNA-PNDEAEQTRLYQN-SKINGQSG:5.5E-4,A_duck_Vietnam_HU3_16_2015_H5N1____Y--LGVSAA-WLI-NNA-PNDEAEQTRLYQN-SKINGQSG:0.0012):0.00345,(A_chicken_Vietnam_HU3_83_2015_H5N1____Y--LGVSAA-WLI-NNA-PNDGAEQTKLYQN-SKINGQSG:0.0023,A_Muscovy_duck_Vietnam_HU3_97_2015_H5N1____Y--LGVSAA-WLI-NNA-PNDEAEQTRLYQN-SKINGQSG:5.5E-4):0.0046):0.0023,A_chicken_Cambodia_Z50W9M1_2015___Y--LGVSAV-WLI-NNA-PNDEAEQTRLYQN-SKINGQSG:0.00121):0.0012,A_duck_Cambodia_Z205W17M1_2015___Y--LGVSAA-WLI-NNA-PNDEAEQTRLYQN-SKINGQSG:0.00345):5.5E-4,A_duck_Cambodia_Z934W53M3_2015___Y--LGVSAA-WLI-NNA-PNDEAEQIRLYQN-SKINGQSG:0.00584):5.5E-4,A_Muscovy_duck_Vietnam_HU3_353_2015_H5N1____Y--LGVSAA-WLI-NNA-PNDEAEQTRLYQN-SKINGQSG:0.00347):5.5E-4,(A_chicken_Cambodia_Z89W11M1_2015___Y--LGVSAA-WLI-NNA-PNDEAEQTRLYQN-SKINGQSG:0.0,A_duck_Cambodia_Z795W46M3_2015___Y--LGVSAA-WLI-NNA-PNDEAEQTRLYQN-SKINGQSG:0.0,A_duck_Cambodia_Z765W45M1_2015___Y--LGVSAA-WLI-NNA-PNDEAEQTRLYQN-SKINGQSG:0.0):0.00349):5.4E-4,(A_chicken_Cambodia_Z148W14M1_2015___Y--LGVSAA-WLI-NNA-PNDEAEQTRLYQN-SKINGQSG:0.00237,A_duck_Cambodia_Z143W14M1_2015___Y--LGVSAA-WLI-NNA-PNDEAEQTRLYQN-SKINGQSG:0.00691):0.00467):0.00114,(((((A_chicken_Cambodia_a17W9M1_2016___Y--LGVSAA-WLI-NNA-PNDEAEQTRLYQN-SKINGQSG:0.01059,A_duck_Cambodia_Z793W46M3_2015___Y--LGVSAA-WLI-NNA-PNDEAEQTRLYQN-SKINGQSG:0.00344):0.00119,A_duck_Cambodia_Z266W20M1_2015___Y--LGVSAA-WLI-NNA-PNDEAEQTRLYQN-SKINGQSG:0.00228):5.5E-4,A_chicken_Cambodia_Z149W14M1_2015___Y--LGVSAA-WLI-NNA-PNDEAEQTRLYQN-SKINGQSG:0.00229):0.00119,(A_duck_Cambodia_Z146W14M1_2015___Y--LGVSAA-WLI-NNA-PNDEAEQTRLYQN-SKINGQSG:0.00229,A_environment_Cambodia_Z72EW10M3_2015___Y--LGVSAA-WLI-NNA-PNDEAEQTRLYQN-SKINGQSG:0.00119):0.0012):5.2E-4,A_duck_Cambodia_Z44W9M1_2015___Y--LGVSAA-WLI-NNA-PNDEAEQTRLYQN-SKINGQSG:0.00121):0.00346):5.5E-4,(((((((A_goose_Vietnam_HU10_1140_2018___Y--LGVSAA-WLI-NNA-PNDEAEQTRLYQN-PKINGQSG:0.0,A_Muscovy_duck_Vietnam_HU10_1139_2018___Y--LGVSAA-WLI-NNA-PNDEAEQTRLYQN-PKINGQSG:0.0):5.5E-4,A_Duck_Viet_Nam_HU12_1378_2019___Y--LGVSAA-WLI-NNA-PNDEAEQTRLYQN-PKINGQSG:0.00691):5.5E-4,A_chicken_Viet_Nam_HU12_657_2019___Y--LGVSAA-WLI-SNA-PNDEAEQTRLYQN-PKINGQSG:0.00461):5.5E-4,A_chicken_Long_An_1427VTC_2019___Y--LGVSAA-WLI-NNA-PNDEAEQTRLYQN-PKINGQSG:5.5E-4):5.5E-4,((A_duck_Vietnam_HU10_1759_2018___Y--LGVSAA-WLV-NNA-PNDEAEQTRLYQN-PKINGQSG:0.0,A_duck_Vietnam_HU10_1756_2018___Y--LGVSAA-WLV-NNA-PNDEAEQTRLYQN-PKINGQSG:0.0):0.0012,A_chicken_Vietnam_HU10_1044_2018___Y--LGVSAA-WLI-NNA-PNDEAEQTRLYQN-PKINGQSG:0.0012):5.5E-4):5.1E-4,(A_Muscovy_duck_Vietnam_HU10_1703_2018___Y--LGVSAA-WLI-NNA-PNDEAEQTRLYQN-PKIKGQSG:0.00121,A_duck_Viet_Nam_HU12_1540_2019___Y--LGVSAA-WLI-DNA-PNDEAEQTRLYQN-PKINGQSG:0.00935):0.00119):0.01771,(A_chicken_Cambodia_Z907W52M1_2015___Y--LGVSAA-WLI-NNA-PNDEAEQTRLYQN-SKINGQSG:0.0012,A_duck_Cambodia_Z926W53M1_2015___Y--LGVSAA-WLI-NSA-PNDEAEQTRLYQN-SKINGQSG:0.00121):0.00117):0.00819):5.5E-4,A_chicken_Vietnam_NCVD14_A381_2014___Y--LGVSAA-WLI-NDA-PNDEAEQTRLYQN-SKINGQSG:0.0012):0.0012,(((((A_duck_Cambodia_Z35W8M3_2015___Y--LGVSAA-WLI-NNA-PNDEAEQTRLYQN-SKINGQSG:0.0,A_duck_Cambodia_Z484W31M1_2015___Y--LGVSAA-WLI-NNA-PNDEAEQTRLYQN-SKINGQSG:0.0):0.00668,(A_chicken_Cambodia_Z8W7M1_2015___Y--LGVSAA-WLI-NNA-PNDEAEQTRLYQN-SKINGQSG:0.00465,A_duck_Cambodia_Z86W11M1_2015___Y--LGVSAA-WLI-NSA-PNDEAEQTRLYQN-SKINGQSG:0.00581):0.00224):0.00149,A_chicken_Cambodia_Z49W9M1_2015___Y--LGVSAA-WLI-DNA-PNDEAEQTRLYQN-SKINGQSG:0.00578):5.5E-4,(A_muscovy_duck_Long_An_86_2014___Y--LGVSAA-WLI-NNA-PNDEAEQTRLYQN-SKINGQSG:0.0012,A_muscovy_duck_Long_An_87_2014___Y--LGVSAA-WLI-NNA-PNDEAEQTRLYQN-SKINGQSG:5.5E-4):0.00819):8.3E-4,((A_chicken_Cambodia_Z59W9M3_2015___Y--LGVSAA-WLI-NNA-PNDEAEQTKLYQN-SKINGQSG:0.0,A_environment_Cambodia_Z51EW9M3_2015___Y--LGVSAA-WLI-NNA-PNDEAEQTKLYQN-SKINGQSG:0.0):5.5E-4,A_duck_Cambodia_Z564W35M1_2015___Y--LGVSAA-WLI-NNA-PNDEAEQTKLYQN-SKINGQSG:0.0023):0.00229):5.5E-4):0.0012,(((A_duck_CaMau_0238_2015___Y--LGVSAA-WLI-NNA-PNDEAEQTRLYQN-SKINGQSG:0.00215,A_duck_CaMau_0237_2015___Y--LGVSAA-WLI-NNA-PNDEAEQTRLYQN-SKINGQSG:5.5E-4):0.007,A_chicken_Vietnam_NCVD14_A384_2014___Y--LGVSAA-WLI-NNA-PNDEAEQTRLYQN-SKINGQSG:5.4E-4):0.00105,A_duck_Vietnam_NCVD14_A387_2014___Y--LGVSAA-WLI-NNA-PNDEAEQTRLYQN-SKINGQSG:0.00119):0.00465):5.5E-4,((((((A_muscovy_duck_Vietnam_HU8_1751_2017___Y--LGVSAA-WLI-NNA-PNDEAEQIRLYQN-SKINGQSG:0.00119,A_duck_Vietnam_HU8_1817_2017___Y--LGVSAA-WLI-NNA-PNDEAEQIRLYQN-SKINGQSG:5.5E-4):0.00342,A_duck_Vietnam_HU8_1621_2017___Y--LGVSAA-WLI-NNA-PNDEAEQIRLYQN-SKINGQSG:0.00227):0.00937,A_duck_Vietnam_HU5_1571_2016___Y--LGVSAA-WLI-NNA-PNDEAEQTRLYQN-SKINGQSG:0.00346):5.5E-4,((A_muscovy_duck_Vietnam_HU8_1569_2017___Y--LGVSAA-WLI-NDA-PNDEAEQTRLYQN-PKINGQSG:0.0012,A_muscovy_duck_Vietnam_HU8_1670_2017___Y--LGVSAA-WLI-NDA-PNDEAEQTRLYQN-PKINGQSG:0.00121):0.00227,A_Muscovy_duck_Vietnam_HU10_1705_2018___Y--LGVSAA-WLI-NDA-PNDEAEQTRLYQN-PKINGQSG:0.00229):0.01286):0.00229,(A_chicken_Cambodia_a0511504_2016___Y--LGVSAA-WLI-NNA-PNDEAEQTRLYQN-SKINGQSG:0.00344,A_chicken_Cambodia_a27W9M1_2016___Y--LGVSAA-WLI-NNA-PNDEAEQTRLYQN-SKINGQSG:0.00688):0.00576):0.00229,((A_chicken_Vietnam_NCVD14_A390_2014___Y--LGVSAA-WLI-NNA-PNDEAEQTRLYQN-SKINGQSG:0.00885,A_goose_Vietnam_HU8_1596_2017___Y--LGVSAA-WLV-NNA-PNDEAEQARLYQN-SKINGQSG:0.02493):6.4E-4,A_chicken_Vietnam_NCVD14_A383_2014___Y--LGVSAA-WLI-NNA-PNDEAEQIRLYQN-SKINGQSG:0.00121):5.5E-4):0.0023):0.00121,(((((((A_duck_Cambodia_Z13W7M3_2015___Y--LGVSAA-WLI-NNT-PNDEEEQTRLYKN-SKINGQSG:0.0,A_chicken_Cambodia_Z9W7M1_2015___Y--LGVSAA-WLI-NNT-PNDEEEQTRLYKN-SKINGQSG:0.0,A_duck_Cambodia_Z3W7M1_2015___Y--LGVSAA-WLI-NNT-PNDEEEQTRLYKN-SKINGQSG:0.0):0.00233,A_chicken_Cambodia_Z850W49M1_2015___Y--LGVSAA-WLI-NNT-PNNEEEQTKLYQN-PKINGQSG:0.01764):0.00117,(((A_duck_Cambodia_Z223W18M1_2015___Y--LGVSAA-WLI-NNA-PNDEEEQTRLYQN-SKINGQSG:0.0012,A_duck_Cambodia_Z206W17M1_2015___Y--LGVSAA-WLI-NNA-PNDEEEQTRLYQN-SKINGQSG:0.0012):0.0012,A_chicken_Cambodia_Z37W8M3_2015___Y--LGVSAA-WLI-NNA-PNDEEEQTRLYQN-SKINGQSG:0.0012):0.00231,A_chicken_Cambodia_Z70W10M1_2015___Y--LGVSAA-WLI-NNA-PNDEEEQTRLYQN-SKINGQSG:0.00464):0.00121):0.00231,(A_chicken_Cambodia_Z57W9M3_2015___Y--LGVSAA-WLI-NNA-PNDEAEQTRLYQN-SKINGQSG:0.00463,A_chicken_Cambodia_Z60W9M3_2015___Y--LGVSAA-WLI-NNA-PNDEAEQTRLYQN-SKINGQSG:0.00121):5.5E-4):0.00231,A_Vietnam_14011801_2014___Y--LGVSAA-WLI-NNA-PNDEAEQTRLYQN-SKINGQSG:0.00228):0.0012,A_chicken_Vietnam_NCVD14_A380_2014___Y--LGVSAA-WLI-NNT-PNDEAEQTRLYQN-SKINGQSG:0.01052):5.5E-4,A_duck_Hunan_12_07_YYGK100_P_2013_H5N1____Y--LGVSAA-WLI-NNA-PNDEAEQTRLYQN-SKINGQSG:0.00233):5.5E-4):0.0035,(((A_duck_Vietnam_NCVD_1872_2012___Y--LGVSAA-WLI-DNA-PNDEAEQTRLYQN-SKINGQSG:0.0,A_duck_Vietnam_NCVD_1869_2012___Y--LGVSAA-WLI-DNA-PNDEAEQTRLYQN-SKINGQSG:0.0,A_duck_Vietnam_NCVD_1901_2012___Y--LGVSAA-WLI-DNA-PNDEAEQTRLYQN-SKINGQSG:0.0,A_duck_Vietnam_NCVD_1898_2012___Y--LGVSAA-WLI-DNA-PNDEAEQTRLYQN-SKINGQSG:0.0,A_duck_Vietnam_NCVD_1902_2012___Y--LGVSAA-WLI-DNA-PNDEAEQTRLYQN-SKINGQSG:0.0):5.5E-4,A_duck_Vietnam_NCVD_1875_2012___Y--LGVSAA-WLI-DNA-PNDEAEQTRLYQN-SKINGQSG:0.00122):5.5E-4,A_duck_Vietnam_NCVD_1904_2012___Y--LGVSAA-WLI-DNA-PNDEAEQTRLYQN-SKINGQSG:0.00122):5.5E-4):5.5E-4,A_duck_Vietnam_NCVD_1878_2012___Y--LGVSAA-WLI-DNA-PNDEAEQTRLYQN-SKINGQRG:0.00123):5.5E-4,A_duck_Vietnam_NCVD_1905_2012___Y--LGVSAA-WLI-DNA-PNDEAEQTRLYQN-SKINGQSG:0.00122):5.5E-4,A_duck_Vietnam_NCVD_1884_2012___Y--LGVSAA-WLI-DNA-PNDEAEQTRLYQN-SKINGQSG:0.00122):0.00122,((((((((A_chicken_Khanhhoa_CVVI_02_2013___Y--LGVSAA-WLI-DNA-PNDEAEQTRLYQN-SKINGQSG:0.0,A_duck_Khanhhoa_CVVI_10_2013___Y--LGVSAA-WLI-DNA-PNDEAEQTRLYQN-SKINGQSG:0.0,A_duck_Khanhhoa_CVVI_07_2013___Y--LGVSAA-WLI-DNA-PNDEAEQTRLYQN-SKINGQSG:0.0,A_chicken_Khanhhoa_CVVI_12_2013___Y--LGVSAA-WLI-DNA-PNDEAEQTRLYQN-SKINGQSG:0.0):5.5E-4,(((A_chicken_Khanhhoa_CVVI_11_2013___Y--LGVSAA-WLI-DNA-PNDEAEQTRLYQN-SKINGQSG:0.00227,A_duck_Khanhhoa_CVVI_22_2013___Y--MGVSAA-WLI-DNA-PNDEAEQTRLYQN-SKINGQSG:0.003):0.00173,A_duck_Khanhhoa_CVVI_20_2013___Y--LGVSAA-WLI-DNA-PNDEAEQTRLYQN-SKINGQSG:0.00123):5.5E-4,A_chicken_Khanhhoa_CVVI_09_2013___Y--LGVSAA-WLI-DNA-PNDEAEQTRLYQN-SKINGQSG:0.00122):5.5E-4):5.5E-4,A_duck_Khanhhoa_CVVI_19_2013___Y--LGVSAA-WLI-DNA-PNDEAEQTRLYQN-SKINGQSG:0.00232):5.5E-4,A_chicken_Khanhhoa_CVVI_13_2013___Y--LGVSAA-WLI-DNA-PNDEAEQTRLYQN-SKINGQSG:0.00349):5.5E-4,(A_duck_Khanhhoa_CVVI_08_2013___Y--LGVSAA-WLI-DNA-PNDEAEQTRLYQN-SKINGQSG:0.0,A_duck_Vietnam_NCVD_2745_2013___Y--LGVSAA-WLI-DNA-PNDEAEQTRLYQN-SKINGQSG:0.0):0.00122):5.5E-4,((A_duck_Khanhhoa_CVVI_16_2013___Y--LGVSAA-WLI-DNA-PNDEAEQTRLYQN-SKINGQSG:0.0,A_duck_Khanhhoa_CVVI_17_2013___Y--LGVSAA-WLI-DNA-PNDEAEQTRLYQN-SKINGQSG:0.0):5.5E-4,A_duck_Khanhhoa_CVVI_03_2013___Y--LGVSAA-WLI-DNA-PNDEAEQTRLYQN-SKINGQSG:0.00122):0.00122):0.00121,A_muscovy_duck_Vietnam_LBM344_2013___Y--LGVSAA-WLI-DNA-PNDEAEQIRLYQN-SKINGQSG:0.00468):0.00122,(A_chicken_Vietnam_NCVD_1982_2012___Y--LGVSAA-WLI-GNA-PNDEAEQTRLYQN-SKINGQSG:0.00122,A_duck_Khanhhoa_CVVI_23_2013___Y--LGVSAA-WLI-GNA-PNDEAEQTRLYQN-SKINGQSG:0.00121):0.00121):5.5E-4):5.5E-4,A_duck_Vietnam_NCVD_1932_2012___Y--LGVSAA-WLI-DNA-PNDEAEQTRLYQN-SKINGQSG:0.00234):5.5E-4,(((((((((A_duck_Vietnam_NCVD14_A335_2014___Y--LGVSAA-WLI-NNA-PNDEAEQAKLYQN-SKINGQSG:0.00695,A_environment_Changsha_14_2014___Y--LGVSAA-WLI-DNA-PNDEAEQTKLYQN-SKINGQSG:0.00823):5.5E-4,A_environment_Changsha_42_2014___Y--LGVSAA-WLI-DNA-PNDEAEQTKLYQN-SKINGQSG:0.00583):5.5E-4,A_muscovy_duck_Vietnam_LBM668_2014___Y--LGVSAA-WLI-DNA-PNDEAEQTKLYQN-SKINGQSG:0.00347):0.0012,A_Environment_Guangxi_14313_2013___Y--LGVSAA-WLI-DNA-PNDEAEQTKLYQN-SKINGQSG:5.5E-4):0.00232,((A_muscovy_duck_Quanh_Ninh_49_2013___Y--LGVSAA-WLI-DNA-PNDEAEQTRLYQN-SKINGQSG:0.0,A_duck_Quanh_Ninh_53_2013___Y--LGVSAA-WLI-DNA-PNDEAEQTRLYQN-SKINGQSG:0.0,A_duck_Vietnam_R2_5_1589_14_2013___Y--LGVSAA-WLI-DNA-PNDEAEQTRLYQN-SKINGQSG:0.0):5.5E-4,A_duck_Quanh_Ninh_21_2013___Y--LGVSAA-WLI-DNA-PNDEAEQTRLYQN-SKINGQSG:0.00352):5.5E-4):0.00121,A_duck_Vietnam_NCVD_2885_2013___Y--LGVSAA-WLI-DNA-PNDEAEQTRLYQN-SKINGQSG:0.00467):0.00121,((((A_muscovy_duck_Vietnam_LBM398_2013___Y--LGVSAA-WLI-DNA-PNDEAEQTRLYQN-SKINGQSG:0.0,A_duck_Vietnam_NCVD_3190_2013___Y--LGVSAA-WLI-DNA-PNDEAEQTRLYQN-SKINGQSG:0.0):5.5E-4,(A_environment_Changsha_116_2014___Y--LGVSAA-WLI-NNA-PNDEAEQTRLYQN-SKINGQSG:0.0035,A_environment_Changsha_115_2014___Y--LGVSAA-WLI-NNA-PNDEAEQTRLYQN-SKINGQSG:5.5E-4):0.00818):0.00233,A_muscovy_duck_Vietnam_LBM295_2012___Y--LGVSAA-WLI-DNA-PNDEAEQTRLYQN-SKINGQSG:0.0035):0.00121,(A_chicken_Viet_Nam_QN_0539_2013___Y--LGVSAA-WLI-DNA-PNDEAEQTRLYQN-SKINGQSG:0.00121,A_muscovy_duck_Vietnam_LBM436_2013___Y--LGVSAA-WLI-DNA-PNDEAEQTRLYQN-SKINGQSG:0.00232):0.00122):5.5E-4):5.5E-4,A_duck_Vietnam_NCVD_0021_2012___Y--LGVSAA-WLI-DNA-PNDEAEQTRLYQN-SKINGQSG:0.0047):5.5E-4,((((((A_duck_Vietnam_HN3810_2017___Y--LGVSAA-WLI-DNA-PNDEAEQTRLYQN-SKINGQSG:5.5E-4,A_duck_Vietnam_HN3801_2017___Y--LGVSAA-WLI-DNA-PNDEAEQTRLYQN-SKINGQSG:0.00121):0.00233,A_Muscovy_duck_Vietnam_LBM992c_2017___Y--LGVSAA-WLI-DNA-PNDEAEQTRLYQN-SKINGQSG:0.00466):5.5E-4,A_Avian_Viet_Nam_Egg_2017_2___Y--LGVSAA-WLI-DNA-PNDEAEQTRLYQN-SKINGQSG:0.00121):5.5E-4,A_duck_Vietnam_HN3656_2017___Y--LGVSAA-WLI-DNA-PNDEAEQTRLYQN-SKINGQSG:0.00232):0.00121,((A_chicken_Nghe_An_08VTC_2018___Y--LGVSAA-WLI-DNA-PNDEAEQTRLYQN-SKINGQSG:0.0,A_Avian_Viet_Nam_Egg_2017___Y--LGVSAA-WLI-DNA-PNDEAEQTRLYQN-SKINGQSG:0.0):5.5E-4,A_duck_Vietnam_QN4220_2017___Y--LGVSAA-WLI-NNA-PNDEAEQTRLYQN-SKINGQSG:0.00582):5.5E-4):0.00121,A_duck_Vietnam_HN3590_2017___Y--LGVSAA-WLI-DNA-PNDEAEQTRLYQN-SKINGQSG:0.00123):0.00122):5.5E-4):5.5E-4,(((((((((((((((((((((A_duck_Khanhhoa_CVVI_25_2014___Y--LGVSAA-WLI-DNA-PNDEAEQTRLYQN-SKINGQSG:0.0,A_duck_Khanhhoa_CVVI_46_2014___Y--LGVSAA-WLI-DNA-PNDEAEQTRLYQN-SKINGQSG:0.0):0.00122,A_duck_Vietnam_NCVD14_A451_2014___Y--LGVSAA-WLI-DNA-PNDEAEQTRLYQN-SKINGQSG:0.00121):5.5E-4,A_chicken_Vietnam_NCVD14_A463_2014___Y--LGVSAA-WLI-DNA-PNDEAEQTRLYQN-SKINGQSG:0.00121):5.5E-4,A_chicken_Vietnam_NCVD14_A498_2014___Y--LGVSAA-WLI-DNA-PNDEAEQTRLYQN-SKINGQSG:0.00352):5.5E-4,((A_chicken_Takeo_OIE6_partial_2014___Y--LGVSAA-WLI-DNA-PNDEAEQTRLYQN-SKINGQSG:0.01189,A_Duck_Cambodia_Y0210303_2014___Y--LGVSAA-WLI-DNA-PNDEAEQTRLYQN-SKINGQSG:0.00122):0.00122,A_duck_Khanhhoa_CVVI_38_2014___Y--LGVSAA-WLI-DNA-PNDEAEQTRLYQN-SKINGQSG:0.00122):5.5E-4):5.5E-4,((((A_duck_Khanhhoa_CVVI_45_2014___Y--LGVSAA-WLI-DNA-PNDEAEQTRLYQN-SKINGQSG:5.5E-4,A_duck_Khanhhoa_CVVI_35_2014___Y--LGVSAA-WLI-DNA-PNDEAEQTKLYQN-SKINGQSG:0.00121):0.00123,A_chicken_Khanhhoa_CVVI_41_2014___Y--LGVSAA-WLI-NNA-PNDEAEQTRLYQN-SKINGQSG:0.00232):0.00233,A_duck_Viet_Nam_QT_1240_2014___Y--LGVSAA-WLI-DNA-PNDEAEQTRLYQN-SKINGQSG:0.00351):5.5E-4,A_chicken_Khanhhoa_CVVI_31_2014___Y--LGVSAA-WLI-DNA-PNDEAEQTKLYQN-SKINGQSG:0.00121):5.5E-4):5.5E-4,A_duck_Khanhhoa_CVVI_30_2014___Y--LGVSAA-WLI-DNA-PNDEAEQTRLYQN-SKINGQSG:0.00122):5.5E-4,((((A_duck_Khanhhoa_CVVI_37_2014___Y--LGVSAA-WLI-DNA-PNDEAEQTRLYQN-SKINGQSG:0.00234,A_duck_Khanhhoa_CVVI_29_2014___Y--LGVSAA-WLI-NNA-PNDEAEQTRLYQN-SKINGQSG:0.00121):5.5E-4,A_chicken_Khanhhoa_CVVI_43_2014___Y--LGVSAA-WLI-DNA-PNDEAEQTRLYQN-SKINGQSG:0.00121):0.00122,(A_chicken_Khanhhoa_CVVI_27_2014___Y--LGVSAA-WLI-DNA-PNDEAEQTRLYQN-SKINGQSG:0.0,A_duck_Vietnam_NCVD14_A490_2014___Y--LGVSAA-WLI-DNA-PNDEAEQTRLYQN-SKINGQSG:0.0):5.5E-4):5.5E-4,(A_Environment_Hunan_15252_2014___Y--LGVSAA-WLI-DNA-PNDEAEQARLYQN-SKINGQSG:0.00121,A_chicken_Khanhhoa_CVVI_40_2014___Y--LGVSAA-WLI-DNA-PNDEAEQTRLYQN-SKINGQSG:0.00235):0.00121):5.5E-4):5.5E-4,((A_chicken_Vietnam_NCVD14_A458_2014___Y--LGVSAA-WLI-DNA-PNDEAEQTRLYQN-SKINGQSG:0.00234,A_duck_Vietnam_NCVD14_A476_2014___Y--LGVSAA-WLI-DNA-PNDEAEQTRLYQN-SKINGQSG:0.00123):0.00122,A_chicken_Vietnam_NCVD14_A459_2014___Y--LGVSAA-WLI-DNA-PNDEAEQTRLYQN-SKINGQSG:5.5E-4):0.00234):9.1E-4,(((((((A_chicken_Vietnam_HU4_1328_2015___Y--LGVSAA-WLI-DNA-PNDEAEQTRLYQN-SKINGQRG:0.0012,A_chicken_Vietnam_HU4_1312_2015___Y--LGVSAA-WLI-DNA-PNDEAEQTRLYQN-SKINGQRG:5.5E-4):0.00587,A_duck_Vietnam_NCVD_15A60_2015___Y--LGVSAA-WLI-DNA-PNDEAEQTRLYQN-SKINGQRG:0.00231):0.00349,(A_duck_Vietnam_NCVD14_A502_2014___Y--LGVSAA-WLI-DNA-PNDEAEQTRLYQN-SKINGQRG:0.00121,A_chicken_Vietnam_NCVD14_A501_2014___Y--LGVSAA-WLI-DNA-PNDEAEQTRLYQN-SKINGQRG:0.00233):0.00234):0.00468,A_duck_Vietnam_NCVD14_A447_2014___Y--LGVSAA-WLI-DNA-PNDEAEQTRLYQN-SKINGQRG:0.00121):5.5E-4,A_duck_Phuyen_CVVI_47_2014___Y--LGVSAA-WLI-DNA-PNDEAEQIRLYQN-SKINGQRG:0.00587):5.5E-4,((A_Avian_Viet_Nam_Egg_2014___Y--LGVSAA-WLI-DNA-PNDEAEQTRLYQN-SKINGQRG:0.0,A_Avian_Viet_Nam_Egg_2014_2___Y--LGVSAA-WLI-DNA-PNDEAEQTRLYQN-SKINGQRG:0.0,A_Avian_Viet_Nam_Egg_2014_1___Y--LGVSAA-WLI-DNA-PNDEAEQTRLYQN-SKINGQRG:0.0):5.5E-4,A_Avian_Viet_Nam_Egg_2014_0___Y--LGVSAA-WLI-DNA-PNDEAEQTRLYQN-SKITGQRG:0.00233):0.01068):5.5E-4,(A_duck_Hunan_12_07_YYGK007_P_2013_H5N1____Y--LGVSAA-WLI-DNA-PNDEAEQTRLYQN-SKINGQRG:0.00468,A_duck_Vietnam_NCVD14_A494_2014___Y--LGVSAA-WLI-DNA-TNDEAEQTRLYQN-SKINGQRG:0.00352):9.1E-4):0.00122):5.5E-4,A_duck_Vietnam_NCVD14_A499_2014___Y--LGVSAA-WLI-DNA-PNNEAEQTRLYQN-SKINGQSG:0.00586):5.5E-4,A_domestic_duck_LongAn_0183_2013___Y--LGVSAA-WLI-DNA-PNDEAEQTRLYQN-SKINGQSG:0.00234):5.5E-4,A_domestic_duck_VinhLong_0184_2013___Y--LGVSAA-WLI-DNA-PNDEAEQTRLYQN-SKINGQSG:0.00121):5.5E-4,((((A_duck_Khanhhoa_CVVI_34_2014___Y--LGVSAA-WLI-DNA-PNDEAEQTRLYQN-SKINGQSG:0.0,A_chicken_Khanhhoa_CVVI_44_2014___Y--LGVSAA-WLI-DNA-PNDEAEQTRLYQN-SKINGQSG:0.0):5.5E-4,A_chicken_Khanhhoa_CVVI_28_2014___Y--LGVSAA-WLI-DNA-PNDEAEQTRLYQN-SKINGQSG:0.00122):0.00233,(A_duck_Khanhhoa_CVVI_26_2014___Y--LGVSAA-WLI-DNA-PNDEAEQTRLYQN-SKINGQSG:0.00234,A_chicken_Khanhhoa_CVVI_42_2014___Y--LGVSAA-WLI-DNA-PNDEAEQTRLYQN-SKINGQSG:5.5E-4):5.5E-4):0.00124,(A_duck_Vietnam_NCVD14_A389_2014___Y--LGVSAA-WLI-NNA-PNDEAEQTRLYQN-SKINGQSG:0.01062,A_chicken_Khanhhoa_CVVI_39_2014___Y--LGVSAA-WLI-DNA-PNDEAEQTRLYQN-SKINGQSG:5.5E-4):0.00233):0.0012):5.5E-4,(A_Duck_Cambodia_Y0224304_2014___Y--LGVSAA-WLI-DNA-PNDEAEQTRLYQN-SKINGQSG:0.0,A_Duck_Cambodia_Y0224302_2014___Y--LGVSAA-WLI-DNA-PNDEAEQTRLYQN-SKINGQSG:0.0):0.00585):0.00121,(A_pheasant_TienGiang_0026_2013___Y--LGVSAA-WLI-DNA-PNDEAEQTRLYQN-SKINGQSG:0.00351,A_quail_Vietnam_NCVD_3788_2013___Y--LGVSAA-WLI-DNA-PNDEAEQTRLYQN-SKINGQSG:0.00121):5.5E-4):5.5E-4,(A_pheasant_TienGiang_0024_2013___Y--LGVSAA-WLI-DNA-PNDEAEQTRLYQN-SKINGQSG:5.5E-4,A_pheasant_TienGiang_0021_2013___Y--LGVSAA-WLI-DNA-PNDEAEQTRLYQN-SKINGQSG:0.0058):5.5E-4):5.5E-4,((A_pheasant_Vietnam_NCVD_2999_2013___Y--LGVSAA-WII-DNA-PNDEAEQTRLYQN-SKINGQSG:0.0,A_pheasant_TienGiang_0022_2013___Y--LGVSAA-WII-DNA-PNDEAEQTRLYQN-SKINGQSG:0.0):0.00121,(A_pheasant_TienGiang_0020_2013___Y--LGVSAA-WII-DNA-PNDEAEQTRLYQN-SKINGQSG:0.0,A_pheasant_TienGiang_0025_2013___Y--LGVSAA-WII-DNA-PNDEAEQTRLYQN-SKINGQSG:0.0):0.00122):0.00122):0.00233,A_duck_Vietnam_R2_02_623_2_2013___Y--LGVSAA-WLI-DNA-PNDEAEQTRLYQN-SKINGQSG:0.00701):5.5E-4,A_duck_Vietnam_NCVD_1936_2012___Y--LGVSAA-WLI-DNA-PNDEAEQTRLYQN-SKINGQSG:0.00123):5.5E-4,(((((((((((((A_duck_Vietnam_QB1207_2012___Y--LGVSAA-WLI-DNA-PNDEAEQTRLYQN-SKINGQSG:0.0,A_duck_Vietnam_NCVD_1648_2012___Y--LGVSAA-WLI-DNA-PNDEAEQTRLYQN-SKINGQSG:0.0,A_duck_Vietnam_NCVD_1593_2012___Y--LGVSAA-WLI-DNA-PNDEAEQTRLYQN-SKINGQSG:0.0,A_duck_Vietnam_NCVD_0027_2012___Y--LGVSAA-WLI-DNA-PNDEAEQTRLYQN-SKINGQSG:0.0,A_duck_Vietnam_NCVD_1930_2012___Y--LGVSAA-WLI-DNA-PNDEAEQTRLYQN-SKINGQSG:0.0,A_duck_Vietnam_NCVD_0033_2012___Y--LGVSAA-WLI-DNA-PNDEAEQTRLYQN-SKINGQSG:0.0,A_duck_Vietnam_OIE_2202_2012___Y--LGVSAA-WLI-DNA-PNDEAEQTRLYQN-SKINGQSG:0.0,A_chicken_Vietnam_NCVD_1942_2012___Y--LGVSAA-WLI-DNA-PNDEAEQTRLYQN-SKINGQSG:0.0,A_duck_Vietnam_NCVD_1935_2012___Y--LGVSAA-WLI-DNA-PNDEAEQTRLYQN-SKINGQSG:0.0,A_duck_Vietnam_NCVD_1943_2012___Y--LGVSAA-WLI-DNA-PNDEAEQTRLYQN-SKINGQSG:0.0):5.5E-4,A_chicken_Vietnam_RTD1302_2014___Y--LGVSAA-WLI-DNA-PNDEAEQTRLYQN-SKINGQSG:5.4E-4):5.5E-4,(A_chicken_Vietnam_NCVD_1927_2012___Y--LGVSAA-WLI-DNA-PNDEAEQTRLYQN-SKINGQSG:9.9E-4,A_duck_Vietnam_NCVD_1933_2012___Y--LGVSAA-WLI-DNA-PNDEAEQTRLYQN-SKINGQSG:5.5E-4):0.00221):5.5E-4,A_duck_Vietnam_NCVD_2047_2012___Y--LGVSAA-WLI-DNA-PNDEAEQTRLYQN-SKINGQSG:0.00121):5.5E-4,(A_duck_Vietnam_NCVD_1968_2012___Y--LGVSAA-WLI-DNA-PNDEAEQTRLYQN-SKINGQSG:0.00233,A_duck_Vietnam_NCVD_1937_2012___Y--LGVSAA-WLI-DNA-PNDEAEQTRLYQN-SKINGQSG:0.00121):5.5E-4):5.5E-4,(A_duck_Khanhhoa_CVVI_14_2013___Y--LGVSAA-WLI-DNA-PNDEAEQTRLYQN-SKINGQSG:5.5E-4,A_duck_Vietnam_NCVD_02_216_2013___Y--LGVSAA-WLI-DNA-PNDEAEQTRLYQN-SKINGQSG:0.00122):0.00121):5.5E-4,A_duck_Vietnam_NCVD_0145_2012___Y--LGVSAA-WLI-DNA-PNDEAEQTRLYQN-SKINGQSG:0.00231):5.5E-4,(A_duck_Khanhhoa_CVVI_01_2013___Y--LGVSAA-WLI-DNA-PNDEAEQTRLYQN-SKINGQSG:0.00122,A_duck_Vietnam_OIE_2211_2012___Y--LGVSAA-WLI-DNA-PNDEAEQTRLYQN-SKINGQSG:0.00232):5.5E-4):5.5E-4,A_duck_Vietnam_NCVD_01_146_2013___Y--LGVSAA-WLI-DNA-PNDEAEQTRLYQN-SKINGQSG:0.00234):5.5E-4,((((A_duck_Khanhhoa_CVVI_15_2013___Y--LGVSAA-WLI-DNA-PNDEAEQTRLYQN-SKINGQSG:0.00122,A_duck_Khanhhoa_CVVI_21_2013___Y--LGVSAA-WLI-DNA-PNDEAEQTRLYQN-SKINGQSG:5.5E-4):5.5E-4,A_Swiftlet_Vietnam_NCVD_3000_2013___Y--LGVSAA-WLI-DNA-PNDEAEQTRLYQN-SKINGQSG:0.00234):5.5E-4,A_duck_Khanhhoa_CVVI_33_2014___Y--LGVSAA-WLI-DNA-PNDEAEQTRLYQN-SKINGQSG:0.01414):0.00121,A_chicken_Vietnam_NCVD_KA432_2013___Y--LGVSAA-WLI-DNA-PNDEAEQTRLYQN-SKINGQSG:0.00122):0.00122):5.5E-4,A_duck_Vietnam_NCVD_1931_2012___Y--LGVSAA-WLI-DNA-PNDEAEQTRLYQN-SKINGQSG:0.00122):5.5E-4,((A_chicken_Nghe_An_07VTC_2017___Y--LGVSAA-WLI-DNA-PNDEAEQTRLYQN-SKINGQSG:0.0,A_chicken_Nghe_An_05VTC_2017___Y--LGVSAA-WLI-DNA-PNDEAEQTRLYQN-SKINGQSG:0.0):0.00121,A_chicken_Nghe_An_11VTC_2016___Y--LGVSAA-WLI-DNA-PNDEAEQTRLYQN-SKINGQSG:5.5E-4):0.00122):5.5E-4,((A_duck_Vietnam_QT1726_2013___Y--LGVSAA-WLI-DNA-PNDEAEQTRLYQN-SKINGQSG:0.0,A_duck_Vietnam_QT1727_2013___Y--LGVSAA-WLI-DNA-PNDEAEQTRLYQN-SKINGQSG:0.0):5.5E-4,A_duck_Vietnam_QT1728_2013___Y--LGVSAA-WLI-DNA-PNDEAEQTRLYQN-SKINGQSG:0.00121):0.00351):5.5E-4):5.5E-4):5.5E-4,A_duck_Vietnam_NCVD_2726_2013___Y--LGVSAA-WLI-DNA-PNDEAEQTRLYQN-SKINGQSG:0.00121):5.5E-4,(((((((((((((((((((A_duck_Laos_Xiengkhouang03_2019___Y--LGVSAA-WLI-NNA-PNDEAEQTRLYQN-SKINGQSG:5.5E-4,A_duck_Laos_Xiengkhouang02_2019___Y--LGVSAA-WLI-NNA-PNDEAEQTRLYQN-SKINGQSG:0.00118):5.5E-4,A_duck_Laos_Xiengkhouang01_2019___Y--LGVSAA-WLI-NSA-PNDEAEQTRLYQN-SKINGQSG:0.00118):0.00913,A_duck_Laos_NL_1504599_2018___Y--LGVSAA-WLI-NNA-PNDEAEQTRLYQN-SKINGQRG:0.00916):0.0012,(A_chicken_Laos_NL_1810600_2018___Y--LGVSAA-WLI-NNA-PNDEAEQTRLYQN-SKINGQSG:0.0034,A_chicken_Laos_NL_1503023_2017___Y--LGVSAA-WLI-NNA-PNDEAEQTRLYQN-SKINGQSG:0.00227):5.5E-4):0.00118,A_duck_Hunan_03_07_YYGK1L3_OC_2018___Y--LGVSAA-WLI-NNA-PNDEAEQTRLYQN-SKINGQSG:0.00342):0.00342,((((A_chicken_Myanmar_CS_13_2017___Y--LGVSAA-WLI-GNA-PNDEAEQTRLYQN-SKINGQSG:5.5E-4,A_chicken_Myanmar_OP_12_2017___Y--LGVSAA-WLI-GNA-PNDEAEQTRLYQN-SKINGQSG:5.5E-4):0.00456,A_chicken_Cambodia_1K241C1_2017___Y--LGVSAA-WLI-GNA-PNDEAEQIRLYQN-SKINGQSG:0.00228):0.00228,(A_chicken_Laos_NL_1501199_2017___Y--LGVSAA-WLI-GNA-PNDEAEQTRLYQN-SKINGQSG:0.0,A_quail_Laos_NL_1501146_2017___Y--LGVSAA-WLI-GNA-PNDEAEQTRLYQN-SKINGQSG:0.0):0.00119):0.0012,A_chicken_Laos_NL_1502337_2017___Y--LGVSAA-WLI-GNA-PNDEAEQTRLYQN-SKINGQSG:0.00229):5.5E-4):0.0023,A_chicken_Laos_NL_1621312_2016___Y--LGVSAA-WLI-GNA-PNDEAEQTRLYQN-SKINGQSG:0.00348):0.0012,(A_chicken_Nghe_An_17VTC_2015___Y--LGVSAA-WLI-GNA-PNDEAEQTRLYQN-SKINGQSG:5.5E-4,A_chicken_Nghe_An_09VTC_2017___Y--LGVSAA-WLI-GNA-PNDEAEQTRLYQN-SKINGQSG:0.0046):0.0012):0.00228,(A_chicken_Laos_NL_1501255_2017___Y--LGVSAA-WLI-SNA-PNDEAEQIRLYQN-SKINGQSG:0.00574,A_chicken_Laos_NL_1500548_2016___Y--LGVSAA-WLI-GNT-PNDEAEQIRLYQN-SKINGQSG:0.00344):0.00346):5.5E-4,A_chicken_Laos_NL_1500466_2015___Y--LGVSAA-WLI-GNA-PNDEAEQTRLYQN-SKINGQSG:0.00347):0.0012,A_chicken_Ha_Tinh_16VTC_2015___Y--LGVSAA-WLI-GNA-PNDEAEQTKLYQN-SKINGQSG:0.00463):5.5E-4,((A_chicken_Ha_Tinh_18VTC_2015___Y--LGVSAA-WLI-GNA-PNDEAEQTRLYQN-SKINGQSG:0.0012,A_chicken_Ha_Tinh_19VTC_2015___Y--LGVSAA-WLI-GNA-PNDEAEQTRLYQN-SKINGQSG:5.5E-4):0.0012,A_chicken_Ha_Tinh_20VTC_2015___Y--LGVSAA-WLI-GNA-PNDEAEQTRLYQN-SKINGQSG:0.0012):0.00231):0.00461,A_environment_Changsha_213_2014___Y--LGVSAA-WLI-DNA-PNDEAEQTRLYQN-SKINGQSG:0.00347):0.0023,A_chicken_Vietnam_NCVD14_A461_2014___Y--LGVSAA-WLI-DNA-PNDEAEQTRLYQN-SKINGQSG:0.00231):0.00444,((A_muscovy_duck_Vietnam_NCVD_15A11_2015___Y--LGVSAA-WLI-DNA-PNDEAEQTRLYQN-SKINGQSG:0.0,A_muscovy_duck_Vietnam_NCVD_15A12_2015___Y--LGVSAA-WLI-DNA-PNDEAEQTRLYQN-SKINGQSG:0.0):0.00697,A_duck_Khanhhoa_CVVI_32_2014___Y--LGVSAA-WLI-DNA-PNDEAEQTRLYQN-SKINGQSG:0.00231):5.5E-4):0.00584,A_environment_Changsha_15_2014___Y--LGVSAA-WLI-DNA-PNDEAEQTRLYQN-SKINGQSG:0.00716):0.0068,A_duck_Vietnam_NCVD_1544_2012___Y--LGVSAA-WLI-DNA-PNDEAEQTRLYQN-SKINGQSG:5.4E-4):5.4E-4,((((((A_muscovy_duck_Quanh_Ninh_6_2013___Y--LGVSAA-WLI-DNA-PNDEAEQTRLYQN-SKINGQSG:0.0,A_duck_Vietnam_R2_5_1589_15_2013___Y--LGVSAA-WLI-DNA-PNDEAEQTRLYQN-SKINGQSG:0.0):5.5E-4,A_duck_Quang_Ninh_15c111_2013___Y--LGVSAA-WLI-DNA-PNDEAEQTRLYQN-SKINEQSG:0.0012):5.5E-4,A_chicken_Vietnam_NCVD_2816_2013___Y--LGVSAA-WLI-DNA-PNDEAEQTRLYQN-SKINGQSG:0.0012):0.00121,A_chicken_Vietnam_NCVD_3186_2013___Y--LGVSAA-WLI-DNA-PNDEAEQTRLYQN-SKINGQSG:5.5E-4):0.00122,A_muscovy_duck_Vietnam_LBM330_2013___Y--LGVSAA-WLI-DNA-PNDEAEQTRLYQN-SKINGQSG:0.00348):0.00233,(A_duck_Vietnam_R2_5_1428_17_2013___Y--LGVSAA-WLI-DNA-PNDEAEQTRLYQN-SKINGQSG:0.00121,A_duck_Vietnam_NCVD_6137_2013___Y--LGVSAA-WLI-DNA-PNDEAEQTRLYQN-SKINGQSG:0.0047):5.5E-4):8.5E-4):0.00118,(((((((((A_duck_Vietnam_NCVD_2727_2013___Y--LGVSAA-WLI-DNA-PNDEAEQTRLYQN-SKINGQSG:0.0,A_duck_Vietnam_NCVD_0130_2013___Y--LGVSAA-WLI-DNA-PNDEAEQTRLYQN-SKINGQSG:0.0):0.00234,A_muscovy_duck_Vietnam_LBM228_2012___Y--LGVSAA-WLI-DNA-PNDEAEQTRLYQN-SKINGQSG:0.00122):5.5E-4,A_duck_Vietnam_OIE_2236_2012___Y--LGVSAA-WLI-DNA-PNDEAEQTRLYQN-SKINGQSG:0.00121):5.5E-4,(A_muscovy_duck_Vietnam_NCVD_KA395_2012___Y--LGVSAA-WLI-DNA-PNDEAEQTRLYQN-SKINGQSG:0.0,A_muscovy_duck_Vietnam_LBM230_2012___Y--LGVSAA-WLI-DNA-PNDEAEQTRLYQN-SKINGQSG:0.0):5.5E-4):0.00121,((A_duck_Vietnam_NCVD_2709_2013___Y--LGVSAA-WLI-DNA-PNDEAEQTRLYQN-SKINGQSG:0.00234,A_muscovy_duck_Vietnam_LBM315_2012___Y--LGVSAA-WLI-DNA-PNDEAEQTRLYQN-SKINGQSG:0.00234):0.00121,A_duck_Vietnam_NCVD_2736_2013___Y--LGVSAA-WLI-DNA-PNDEAEQTRLYQN-SKINGQSG:0.0035):5.5E-4):5.5E-4,(A_duck_Vietnam_NCVD_1547_2012___Y--LGVSAA-WLI-DNA-PNDEAEQTRLYQN-SKINGQSG:0.0,A_duck_Vietnam_NCVD_1928_2012___Y--LGVSAA-WLI-DNA-PNDEAEQTRLYQN-SKINGQSG:0.0):5.5E-4):5.5E-4,(((((A_duck_Vietnam_NCVD_2848_2013_0___Y--LGVSAA-WLI-DNA-PNDEAEQIRLYQN-SKINGQSG:0.0012,A_duck_Vietnam_NCVD_2848_2013_1___Y--LGVSAA-WLI-DNA-PNDEAEQIRLYQN-SKINGQSG:5.5E-4):0.00583,A_environment_Changsha_155_2014___Y--LGVSAA-WLI-DNA-PNDEAEQTRLYQN-SKINGQSG:0.02038):5.5E-4,A_duck_Vietnam_OIE_2212_2012___Y--LGVSAA-WLI-DNA-PNDEAEQTRLYQN-SKINGQSG:5.5E-4):0.00122,(A_duck_Vietnam_NCVD1584_2012_NIBRG_301___Y--LGVSAA-WLI-DNA-PNDEAEQTRLYQN-SKINGQSG:0.00122,A_duck_Vietnam_NCVD_1584_2012___Y--LGVSAA-WLI-DNA-PNDEAEQTRLYQN-SKINGQSG:5.5E-4):5.5E-4):0.00122,A_duck_Vietnam_NCVD_1602_2012___Y--LGVSAA-WLI-DNA-PNDEAEQTRLYQN-SKINGQSG:0.00122):5.5E-4):5.4E-4,A_duck_Vietnam_NCVD_1974_2012___Y--LGVSAA-WLI-DNA-PNDEAEQTRLYKN-SKINGQSG:0.00587):0.00122,(((A_duck_Khanhhoa_CVVI_06_2013___Y--LGVSAA-WLI-DNA-PNDEAEQTRLYQN-SKINGQSG:5.5E-4,A_duck_Khanhhoa_CVVI_36_2014___Y--LGVSAA-WLI-DNA-PNDEAEQTRLYQN-SKINGQSG:0.00466):0.00354,A_muscovy_duck_Vietnam_NCVD_2074_2012___Y--LGVSAA-WLI-DNA-PNDEAEQTRLYQN-SKINGQSG:0.00122):5.4E-4,A_chicken_Nghe_An_06VTC_2017___Y--LGVSAA-WLI-DNA-PNDEAEQTRLYQN-SKINGQSG:0.00577):0.00118):5.5E-4):5.5E-4):5.5E-4,A_duck_Vietnam_NCVD_1944_2012___Y--LGVSAA-WLI-DNA-PNDEAEQTRLYQN-SKINGQSG:0.00232):0.00122,A_duck_Vietnam_NCVD_0004_2013___Y--LGVSAA-WLI-DNA-PNDEAEQTRLYQN-SKINGQSG:0.00121):0.00121,(((((((((((((((((((((A_guinea_fowl_Cote_d_Ivoire_Viro003_103_2016___Y--LGVSAA-WLI-DNA-PNDEAEQTKLYQN-SKINGQSG:0.0,A_chicken_Cote_d_Ivoire_Viro13_17_2016___Y--LGVSAA-WLI-DNA-PNDEAEQTKLYQN-SKINGQSG:0.0,A_goose_Cote_d_Ivoire_Viro12_38_2016___Y--LGVSAA-WLI-DNA-PNDEAEQTKLYQN-SKINGQSG:0.0):5.5E-4,A_chicken_Cote_d_Ivoire_Viro008_14_2016___Y--LGVSAA-WLI-NNA-PNDEAEQTKLYQN-SKINGQSG:0.00229):5.5E-4,A_chicken_Cote_d_Ivoire_Viro001_100_2016___Y--LGVSAA-WLI-DNA-PNDEAEQTKLYQN-SKINGQSG:0.00121):0.00119,A_chicken_Cote_d_Ivoire_Viro232_5_2015___Y--LGVSAA-WLI-DNA-PNDEAEQTKLYQN-SKINGQSG:0.0012):5.5E-4,((A_chicken_Cote_d_Ivoire_Viro221_31_2015___Y--LGVSAA-WLI-DNA-PNDEAEQTKLYQN-SKINGQSG:0.0,A_chicken_Cote_d_Ivoire_Viro207_2_2015___Y--LGVSAA-WLI-DNA-PNDEAEQTKLYQN-SKINGQSG:0.0):5.5E-4,(A_chicken_Cote_d_Ivoire_Viro230_29_2015___Y--LGVSAA-WLI-DNA-PNDEAEQTKLYQN-SKINGQSG:0.0012,A_chicken_Cote_d_Ivoire_Viro005_89_2016___Y--LGVSAA-WLI-DNA-PNDEAEQTKLYQN-SKINGQSG:0.00229):5.5E-4):5.5E-4):5.5E-4,A_chicken_Cote_d_Ivoire_Viro261_98_2015___Y--LGVSAA-WLI-DNA-PNDEAEQTKLYQN-SKINGQSG:0.0012):0.0012,((A_guinea_fowl_Cote_d_Ivoire_Viro274_44_2015___Y--LGVSAA-WLI-DNA-PNDEAEQTRLYQN-SKINGQSG:5.5E-4,A_chicken_Cote_d_Ivoire_Viro275_11_2015___Y--LGVSAA-WLI-DNA-PNDEAEQTRLYQN-SKINGQSG:0.00118):5.5E-4,A_chicken_Cote_d_Ivoire_Viro262_86_2015___Y--LGVSAA-WLI-DNA-PNDEAEQTRLYQN-SKINGQSG:0.00228):0.0023):5.5E-4,(A_chicken_Cote_d_Ivoire_Viro225_68_2015___Y--LGVSAA-WLI-DNA-PNDEAEQTKLYQN-SKINGQSG:0.0,A_chicken_Cote_d_Ivoire_Viro225_71_2015___Y--LGVSAA-WLI-DNA-PNDEAEQTKLYQN-SKINGQSG:0.0):0.00119):0.00119,((A_chicken_Cote_d_Ivoire_Viro214_50_2015___Y--LGVSAA-WLI-DNA-PNDEAEQTKLYQN-SKINGQSG:0.0,A_chicken_Cote_d_Ivoire_Viro301_20_2015___Y--LGVSAA-WLI-DNA-PNDEAEQTKLYQN-SKINGQSG:0.0):0.00231,A_chicken_Cote_d_Ivoire_Viro234_59_2015___Y--LGVSAA-WLI-DNA-PNDEAEQTKLYQN-SKINGQSG:5.5E-4):5.5E-4):0.0044,A_chicken_Cote_d_Ivoire_Viro263_95_2015___Y--LGVSAA-WLI-DNA-PNDEAEQTKLYQN-SKINGQSG:0.00136):0.00119,(A_domestic_bird_Burkina_Faso_15VIR1774_22_2015___Y--LGVSAA-WLI-DNA-PNDEAEQTKLYQN-SKINGQSG:5.5E-4,A_chicken_Cote_d_Ivoire_Viro188_74_2015___Y--LGVSAA-WLI-DNA-PNDEAEQTKLYQN-SKINGQSG:0.00345):0.00102):5.5E-4,(A_chicken_Ghana_14_2015___Y--LGVSAA-WLI-DNA-PNDEAEQTKLYQN-SKINGQSG:5.5E-4,A_guinea_fowl_Ghana_2_2015___Y--LGVSAA-WLI-DNA-PNDEAEQTKLYQN-SKINGQSG:0.00118):0.0046):5.5E-4,((A_chicken_Ghana_15VIR5480_18_2015___Y--LGVSAA-WLI-DNA-PNDEAEQTKLYQN-SKINGQSG:0.00344,A_chicken_Ghana_15VIR2588_9_2015___Y--LGVSAA-WLI-DNA-PNDEAEQTKLYQN-SKINGQSG:5.5E-4):5.5E-4,A_chicken_Ghana_15VIR2588_11_2015___Y--LGVSAA-WLI-DNA-PNDEAEQTKLYQN-SKINGQSG:0.00119):0.00119):5.5E-4,((((((((((A_chicken_Ghana_7_2015___Y--LGVSAA-WLI-GNA-PNDEAEQTKLYQN-SKINGQSG:0.0,A_chicken_Ghana_24_2015___Y--LGVSAA-WLI-GNA-PNDEAEQTKLYQN-SKINGQSG:0.0):5.5E-4,A_duck_Ghana_15VIR5480_16_2015___Y--LGVSAA-WLI-GNA-PNDEAEQTKLYQN-SKINGQXG:0.00119):5.5E-4,A_partridge_Ghana_15VIR5480_5_2015___Y--LGVSAA-WLI-GNA-PNDEAEQTKLYQN-SKINGQSG:0.00119):0.00119,(A_chicken_Ghana_41_2015___Y--LGVSAA-WLI-GNA-PNDEAEQTKLYQN-SKINGQSG:0.0,A_chicken_Ghana_15VIR5480_3_2015___Y--LGVSAA-WLI-GNA-PNDEAEQTKLYQN-SKINGQSG:0.0):5.5E-4):5.5E-4,A_chicken_Ghana_15VIR5480_14_2015___Y--LGVSAA-WLI-GNA-PNDEAEQTKLYQN-SKINGQSG:0.00119):0.00119,(A_chicken_Ghana_FJ152511_2015___Y--LGVSAA-WLI-GNA-PNDEAEQTKLYQN-SKINGQSG:0.0,A_chicken_Ghana_29_2015___Y--LGVSAA-WLI-GNA-PNDEAEQTKLYQN-SKINGQSG:0.0,A_chicken_Ghana_15VIR2588_4_2015___Y--LGVSAA-WLI-GNA-PNDEAEQTKLYQN-SKINGQSG:0.0,A_chicken_Ghana_15VIR2588_8_2015___Y--LGVSAA-WLI-GNA-PNDEAEQTKLYQN-SKINGQSG:0.0):0.00228):0.00119,(A_chicken_Nigeria_16VIR5840_60_2015___Y--LGVSAA-WLI-DNA-PNDEAEQTKLYQN-SKINGQSG:0.00227,A_chicken_Nigeria_16VIR5840_32_2015___Y--LGVSAA-WLI-DNA-PNDEAEQTKLYQN-SKINGQSG:5.5E-4):0.0012):7.2E-4,A_chicken_Burkina_Faso_15VIR1774_37_2015___Y--LGVSAA-WLI-DNA-PNDEAEQTKLYQN-SKINGQSG:0.00225):5.9E-4,A_chicken_Ghana_15VIR2588_5_2015___Y--LGVSAA-WLI-XNA-PNDEAEQTKLYQN-SKINGQSG:0.00119):5.5E-4,(((A_chicken_Nigeria_16VIR5840_77_2016___Y--LGVSAA-WLI-DNA-PNDEAEQTKLYQN-SKINGQSG:0.00228,A_chicken_Nigeria_15VIR339_1_2015___Y--LGVSAA-WLI-DNA-PNDEAEQTKLYQN-SKINGQSG:5.5E-4):0.00228,(A_chicken_Burkina_Faso_15VIR1774_1_2015___Y--LGVSAA-WLI-DNA-PNDEAEQTKLYQN-SKINGQSG:0.0,A_duck_Cote_d_Ivoire_Viro152_83_2015___Y--LGVSAA-WLI-DNA-PNDEAEQTKLYQN-SKINGQSG:0.0):5.5E-4):5.5E-4,((A_chicken_Nigeria_16VIR5840_67_2015___Y--LGVSAA-WLI-DNA-PNDEAEQTKLYQN-SKINGQSG:0.0,A_chicken_Nigeria_16VIR5840_70_2015___Y--LGVSAA-WLI-DNA-PNDEAEQTKLYQN-SKINGQSG:0.0):5.5E-4,A_chicken_Nigeria_16VIR5840_69_2015___Y--LGVSAA-WLI-DNA-PNDEAEQTKLYQN-SKINGQSG:0.0012):0.00119):5.5E-4):5.5E-4):5.5E-4,(((((A_chicken_Nigeria_16VIR5840_53_2015___Y--LGVSAA-WLI-DNA-PNDEAEQTKLYQN-PKINGQSG:0.00229,A_goose_Ghana_17_2015___Y--LGVSAA-WLI-DNA-PNDEAEQTKLYQN-PKINGQSG:0.0012):5.5E-4,A_chicken_Nigeria_16VIR5840_47_2015___Y--LGVSAA-WLI-DNA-PNDEAEQTKLYQN-PKINGQSG:5.5E-4):5.5E-4,(A_chicken_Togo_17RS1021_1_2017___H--LGVSAA-WLI-DNA-PNDEAEQTKLYQN-PKINGQSG:0.0,A_chicken_Togo_17RS1021_7_2017___H--LGVSAA-WLI-DNA-PNDEAEQTKLYQN-PKINGQSG:0.0):0.00802):0.00119,(A_domestic_bird_Burkina_Faso_15VIR1774_23_2015___Y--LGVSAA-WLI-DNA-PNDEAEQTKLYQN-SKINGQSG:0.0,A_domestic_bird_Burkina_Faso_15VIR1774_25_2015___Y--LGVSAA-WLI-DNA-PNDEAEQTKLYQN-SKINGQSG:0.0):0.00119):5.5E-4,((((A_chicken_Nigeria_16VIR5840_66_2015___Y--LGVSAA-WLI-DNA-PNDEAEQTKLYQN-SKINGQSG:7.8E-4,A_chicken_Nigeria_16VIR5840_76_2015___Q--LGVSAA-WLI-DNA-PNDEAEQTKLYQN-SKINGQSG:0.00279):0.00107,A_chicken_Nigeria_16VIR5840_62_2015___Y--LGVSAA-WLI-DNA-PNDEAEQTKLYQN-SKINGQSG:5.5E-4):0.00228,A_chicken_Nigeria_16VIR5840_9_2015___Y--LGVSAA-WLI-DNA-PNDEAEQTKLYQN-SKINGQSG:5.5E-4):5.5E-4,A_duck_Nigeria_16VIR5840_4_2015___Y--LGVSAA-WLI-DNA-PNDEAEQTKLYQN-SKINGQSG:0.00228):0.0012):5.5E-4):5.5E-4,((((((A_chicken_Nigeria_16VIR5840_22_2015___Y--LGVSAA-WLI-DNA-PNDEAEQTKLYQN-SKINGQSG:0.0,A_chicken_Nigeria_16VIR5840_7_2015___Y--LGVSAA-WLI-DNA-PNDEAEQTKLYQN-SKINGQSG:0.0,A_chicken_Nigeria_16VIR5840_15_2015___Y--LGVSAA-WLI-DNA-PNDEAEQTKLYQN-SKINGQSG:0.0,A_chicken_Nigeria_16VIR5840_26_2015___Y--LGVSAA-WLI-DNA-PNDEAEQTKLYQN-SKINGQSG:0.0,A_chicken_Nigeria_16VIR5840_40_2015___Y--LGVSAA-WLI-DNA-PNDEAEQTKLYQN-SKINGQSG:0.0,A_chicken_Nigeria_16VIR5840_35_2015___Y--LGVSAA-WLI-DNA-PNDEAEQTKLYQN-SKINGQSG:0.0,A_chicken_Nigeria_16VIR5840_24_2015___Y--LGVSAA-WLI-DNA-PNDEAEQTKLYQN-SKINGQSG:0.0):5.5E-4,((A_chicken_Nigeria_16VIR5840_16_2015___Y--LGVSAA-WLI-DNA-PNDEAEQTKLYQN-SKINGQSG:0.0,A_chicken_Nigeria_16VIR5840_8_2015___Y--LGVSAA-WLI-DNA-PNDEAEQTKLYQN-SKINGQSG:0.0):0.00119,A_chicken_Nigeria_16VIR5840_34_2015___Y--LGVSAA-WLI-DNA-PNDEAEQTKLYQN-SKINGQSG:0.00342):5.5E-4):5.5E-4,(((A_chicken_Nigeria_16VIR5840_57_2015___Y--LGVSAA-WLI-DNA-PNDEAEQTKLYQN-SKINGQSG:0.00227,A_chicken_Nigeria_16VIR5840_54_2015___Y--LGVSAA-WLI-DNA-PNDEAEQTKLYQN-SKINGQSG:5.5E-4):0.00119,(A_chicken_Nigeria_16VIR5840_50_2015___Y--LGVSAA-WLI-DNA-PNDEAEQTKLYQN-SKINGQSG:0.00343,A_chicken_Nigeria_16VIR5840_44_2015___Y--LGVSAA-WLI-DNA-PNDEAEQTKLYQN-SKINGQSG:0.00119):5.5E-4):5.5E-4,(A_chicken_Nigeria_16VIR5840_23_2015___Y--LGVSAA-WLI-DNA-PNDEAEQTKLYQN-SKINGQSG:0.0,A_chicken_Nigeria_16VIR5840_42_2015___Y--LGVSAA-WLI-DNA-PNDEAEQTKLYQN-SKINGQSG:0.0):0.00119):5.5E-4):5.5E-4,(A_chicken_Nigeria_16VIR5840_58_2015___Y--LGVSAA-WLI-NNA-PNDEAEQTKLYQN-SKINGQSG:5.5E-4,A_chicken_Nigeria_16VIR5840_63_2015___Y--LGVSAA-WLI-NNA-PNDEAEQTKLYQN-SKINGQSG:0.00457):0.00119):5.5E-4,((((((A_chicken_Nigeria_16VIR5840_49_2015___Y--LGVSAA-WLI-DNA-PNDEAEQTKLYQN-SKINGQSG:0.0,A_chicken_Nigeria_16VIR5840_18_2015___Y--LGVSAA-WLI-DNA-PNDEAEQTKLYQN-SKINGQSG:0.0):5.5E-4,A_chicken_Nigeria_16VIR5840_20_2015___Y--LGVSAA-WLI-DNA-PNDEAEQTKLYQN-SKINGQSG:0.00227):5.5E-4,A_chicken_Nigeria_16VIR5840_51_2015___Y--LGVSAA-WLI-DNA-PNDEAEQTKLYQN-SKINGQSG:0.00119):5.5E-4,((A_chicken_Nigeria_16VIR5840_43_2015___Y--LGVSAA-WLI-DNA-PNDEAEQTKLYQN-SKINGQSG:0.0,A_chicken_Nigeria_16VIR5840_21_2015___Y--LGVSAA-WLI-DNA-PNDEAEQTKLYQN-SKINGQSG:0.0):5.5E-4,A_chicken_Nigeria_16VIR5840_46_2015___Y--LGVSAA-WLI-DNA-PNDEAEQTKLYQN-SKINGQSG:0.00227):0.00118):0.00228,A_chicken_Nigeria_16VIR5840_11_2015___Y--LGVSAA-WLI-DNA-PNDEXEQTKLYQN-SKINGQSG:0.00119):5.5E-4,A_chicken_Nigeria_16VIR5840_6_2015___Y--LGVSAA-WLI-DNA-PNDEAEQTKLYQN-SKINGQSG:0.00229):5.5E-4):5.5E-4,A_chicken_Nigeria_16VIR5840_59_2015___Y--LGVSAA-WLI-DNA-PNDEAEQTKLYQN-SKINGQSG:0.00119):0.00119):0.0023,(A_Stone_curlew_Dubai_AR3444_25042_2014___Y--LGVSAA-WLI-DNA-PNDEAEQTKLYQN-SKINGQSG:0.00121,A_Falcon_Dubai_AR3430_2293_2014___Y--LGVSAA-WLI-DNA-PNDEAEQTKLYQN-SKINGQSG:0.0023):0.00121):5.4E-4,((((((A_Great_black_headed_gull_Qinghai_9_2015___Y--LGVSAA-WLI-DNA-PNDEAEQTKLYQN-SKINGQSG:0.00118,A_Great_black_headed_Gull_Qinghai_YO6_2015_H5N1___Y--LGVSAA-WLI-DNA-PNDEAEQTKLYQN-SKINGQSG:0.00118):5.5E-4,A_Great_black_headed_Gull_Qinghai_YO1_2015_H5N1___Y--LGVSAA-WLI-DNA-PNDEAEQTKLYQN-SKINGQSG:0.00118):5.5E-4,A_Bar_headed_Goose_Qinghai_BTY2_2015_H5N1___Y--LGVSAA-WLI-DNA-PNDEAEQTKLYQN-SKINGQSG:5.5E-4):0.00118,(A_Bar_headed_goose_Tibet_3_2015___Y--LGVSAA-WLI-DNA-PNDEAEQTKLYQN-SKINGQSG:0.0,A_Brown_headed_gull_Tibet_4_2015___Y--LGVSAA-WLI-DNA-PNDEAEQTKLYQN-SKINGQSG:0.0):0.00227):0.00579,((A_Black_necked_Grebe_Inner_Mongolia_Anal_swab4_2015_H5N1___Y--LGVSAA-WLI-DNA-PNDEAEQTKLYQN-SKINGQSG:0.0,A_Black_necked_Grebe_Inner_Mongolia_Liver3_2015_H5N1___Y--LGVSAA-WLI-DNA-PNDEAEQTKLYQN-SKINGQSG:0.0,A_Black_necked_Grebe_Inner_Mongolia_Brain3_2015_H5N1___Y--LGVSAA-WLI-DNA-PNDEAEQTKLYQN-SKINGQSG:0.0,A_Whooper_swan_Henan_1_2015___Y--LGVSAA-WLI-DNA-PNDEAEQTKLYQN-SKINGQSG:0.0):5.5E-4,A_Black_necked_grebe_Inner_mongolia_2_2015___Y--LGVSAA-WLI-DNA-PNDEAEQTKLYQN-SKINGQSG:0.0012):0.00458):0.00344,((A_rook_Chany_32_2015___Y--LWVSAA-WLI-DNA-PNDEAEQAKLYQN-SKINGQSG:0.00119,A_rook_Dovolnoe_50_2015___Y--LGVSSA-WLI-DNA-PNDEAEQAKLYQN-SKINGQSG:0.00119):5.5E-4,A_rook_Sartlan_42_2015___Y--LGVSAA-WLI-DNA-PNDEAEQAKLYQN-SKINGQSG:0.00119):0.00696):0.00119):5.5E-4,(((((((((((((((((A_chicken_Nigeria_16VIR5840_80_2016___Y--LGVSAA-WLI-NNA-PNDEAEQTKLYQN-SKINGQSG:0.0,A_chicken_Nigeria_16VIR5840_85_2016___Y--LGVSAA-WLI-NNA-PNDEAEQTKLYQN-SKINGQSG:0.0,A_chicken_Nigeria_16VIR5840_92_2016___Y--LGVSAA-WLI-NNA-PNDEAEQTKLYQN-SKINGQSG:0.0,A_chicken_Nigeria_16VIR5840_100_2016___Y--LGVSAA-WLI-NNA-PNDEAEQTKLYQN-SKINGQSG:0.0,A_chicken_Nigeria_16VIR5840_93_2016___Y--LGVSAA-WLI-NNA-PNDEAEQTKLYQN-SKINGQSG:0.0):5.5E-4,(A_chicken_Nigeria_16VIR5840_99_2016___Y--LGVSAA-WLI-NNA-PNDEAEQTKLYQN-SKINGQSG:0.00229,A_chicken_Nigeria_16VIR5840_86_2016___Y--LGVSAA-WLI-NNA-PNDEAEQTKLYQN-SKINGQSG:0.00228):5.5E-4):5.5E-4,A_chicken_Nigeria_16VIR5840_89_2016___Y--LGVSAA-WLI-NNA-PNDEAEQTKLYQN-SKINGQSG:0.00118):5.4E-4,(A_duck_Nigeria_16VIR5840_83_2016___Y--LGVSAA-WLI-NNA-PNDEAEQTKLYQN-SKINGQSG:0.0,A_chicken_Nigeria_16VIR5840_97_2016___Y--LGVSAA-WLI-NNA-PNDEAEQTKLYQN-SKINGQSG:0.0):0.00109):0.00119,A_chicken_Nigeria_16VIR5840_82_2016___Y--LGVSAA-WLI-NNA-PNDEAEQTKLYQN-SKINGQSG:0.00333):5.5E-4,((A_chicken_Nigeria_16VIR5840_90_2016___Y--LGVSAA-WLI-NNA-PNDEAEQTKLYQN-SKINGQSG:0.0034,A_chicken_Nigeria_16VIR5840_84_2016___Y--LGVSAA-WLI-NNA-PNDEAEQTKLYQN-SKINGQSG:0.00119):5.5E-4,(A_chicken_Nigeria_16VIR5840_96_2016___Y--LGVSAA-WLI-NNA-PNDEAEQTKLYQN-SKINGQSG:0.00119,A_turkey_Nigeria_16VIR5840_79_2016___Y--LGVSAA-WLI-NNA-PNDEAEQTKLYQN-SKINGQSG:0.00119):0.00118):5.5E-4):5.5E-4,(A_chicken_Nigeria_16VIR5840_73_2015___Y--LGVSAA-WLI-NNA-PNDEAEQTKLYQN-SKINGQSG:0.0,A_chicken_Nigeria_16VIR5840_88_2016___Y--LGVSAA-WLI-NNA-PNDEAEQTKLYQN-SKINGQSG:0.0):5.5E-4):5.4E-4,(((((A_chicken_Nigeria_16VIR5840_78_2016___Y--LGVSAA-WLI-NNA-PNDEAEQTKLYQN-SKINGQSG:0.0,A_chicken_Nigeria_16VIR5840_95_2016___Y--LGVSAA-WLI-NNA-PNDEAEQTKLYQN-SKINGQSG:0.0,A_chicken_Cameroon_16VIR3791_12_2016___Y--LGVSAA-WLI-NNA-PNDEAEQTKLYQN-SKINGQSG:0.0,A_duck_Cameroon_16VIR3791_21_2016___Y--LGVSAA-WLI-NNA-PNDEAEQTKLYQN-SKINGQSG:0.0):5.5E-4,A_chicken_Nigeria_16VIR5840_91_2016___Y--LGVSAA-WLI-NNA-PNDEAEQTKLYQN-SKINGQSG:0.00118):5.5E-4,A_guinea_fowl_Nigeria_16VIR5840_98_2016___Y--LGVSAA-WLI-NNA-PNDEAEQTKLYQN-SKINGQSG:0.00118):5.5E-4,(A_chicken_Cameroon_16VIR3791_16_2016___Y--LGVSAA-WLI-NNA-PNDEAEQTKLYQN-SKINGQSG:0.00119,A_chicken_Cameroon_16VIR3791_22_2016___Y--LGVSAA-WLI-NNA-PNDEAEQTKLYQN-SKINGQSG:5.5E-4):0.00226):5.3E-4,(((((A_chicken_Togo_516_2018___Y--LGVSAA-WLI-NNA-PNNEAEQTKLYQN-SQINGQSG:5.4E-4,A_chicken_Togo_508_2018___Y--LGVSAA-WLI-NNA-PNNEAEQTKLYQN-SQINGQSG:0.00118):5.5E-4,A_chicken_Togo_511_2018___Y--LGVSAA-WLI-NNA-PNNEAEQTKLYQN-SQINGQSG:0.00119):5.5E-4,A_chicken_Togo_512_2018___Y--LGVSAA-WLI-NNT-PNNEAEQTKLYQN-SQINGQSG:0.00118):5.5E-4,(A_chicken_Togo_505_2018___Y--LGVSAA-WLI-NNA-PNNEAEQTKLYQN-SQINGQSG:0.0,A_chicken_Togo_509_2018___Y--LGVSAA-WLI-NNA-PNNEAEQTKLYQN-SQINGQSG:0.0):5.5E-4):0.00117,A_chicken_Togo_504_2018___Y--LGVSAA-WLI-NNA-PNNEAEQTKLYQN-SQINGQSG:5.5E-4):0.01748):0.00222):0.00572,A_chicken_Nigeria_16VIR5840_27_2015___Y--LGVSAA-WLI-NNA-PNDEAEQTKLYQN-PKINGQSG:0.00339):5.5E-4,((((A_chicken_Nigeria_16VIR5840_56_2015___Y--LGVSAA-WLI-NNA-PNDEAEQTKLYQN-SKINGQSG:0.0,A_chicken_Nigeria_16VIR5840_10_2015___Y--LGVSAA-WLI-NNA-PNDEAEQTKLYQN-SKINGQSG:0.0):5.5E-4,A_chicken_Nigeria_16VIR5840_55_2015___Y--LGVSAA-WLI-NNA-PNDEAEQTKLYQN-SKINGQSG:0.00119):5.5E-4,A_chicken_Nigeria_16VIR5840_13_2015___Y--LGVSAA-WLI-NNA-PNDEAEQTKLYQN-SKINGQSG:0.00119):0.00119,(A_chicken_Niger_15VIR2060_1_2015___Y--LGVSAA-WLI-NNA-PNDEAEQTKLYQN-SKINGQSG:0.0,A_chicken_Nigeria_16VIR5840_12_2015___Y--LGVSAA-WLI-NNA-PNDEAEQTKLYQN-SKINGQSG:0.0):5.5E-4):5.5E-4):5.5E-4,(A_chicken_Nigeria_16VIR5840_38_2015___Y--LGVSAA-WLI-NNA-PNDEAEQTKLYQN-SKINGQSG:0.00228,A_chicken_Niger_15VIR2060_7_2015___Y--LGVSAA-WLI-NNA-PNGEAEQTKLYQN-SKINGQSG:0.00119):5.5E-4):0.0012,(((((((A_chicken_Nigeria_16VIR5840_61_2015___Y--LGVSAA-WLI-NNA-PNDEAEQTKLYQN-SKINGQSG:0.0,A_chicken_Nigeria_16VIR5840_65_2015___Y--LGVSAA-WLI-NNA-PNDEAEQTKLYQN-SKINGQSG:0.0):5.5E-4,A_chicken_Nigeria_16VIR5840_68_2015___Y--LGVSAA-WLI-NNA-PNDEAEQTKLYQN-SKINGQSG:0.00228):0.00344,A_chicken_Nigeria_16VIR5840_74_2015___Y--LGVSAA-WLI-NNA-PNDEAEQTKLYQN-SKINGQSG:5.5E-4):0.00119,A_goose_Nigeria_16VIR5840_3_2015___Y--LGVSAA-WLI-NNA-PNDEAEQTKLYQN-SKINGQSG:0.00119):5.5E-4,((A_chicken_Nigeria_16VIR5840_64_2015___Y--LGVSAA-WLI-NNA-PNDEAEQTKLYQN-SKINGQSG:0.00119,A_chicken_Nigeria_16VIR5840_30_2015___Y--LGVSAA-WLI-NNA-PNDEAEQTKLYQN-SKINGQSG:5.5E-4):0.00119,A_chicken_Nigeria_16VIR5840_5_2015___Y--LGVSAA-WLI-NNA-PNDEAEQTKLYQN-SKINGQSG:0.00118):5.5E-4):5.5E-4,(A_chicken_Nigeria_16VIR5840_14_2015___Y--LGVSAA-WLI-NNA-PNDEAEQTKLYQN-SKINGQSG:0.0,A_chicken_Nigeria_16VIR5840_17_2015___Y--LGVSAA-WLI-NNA-PNDEAEQTKLYQN-SKINGQSG:0.0,A_chicken_Nigeria_16VIR5840_37_2015___Y--LGVSAA-WLI-NNA-PNDEAEQTKLYQN-SKINGQSG:0.0):5.5E-4):5.5E-4,A_chicken_Nigeria_16VIR5840_41_2015___Y--LGVSAA-WLI-NNA-PNDEAEQTKLYQN-SKINGQSG:0.00118):0.00119):5.5E-4,A_chicken_Nigeria_16VIR5840_71_2015___Y--LGVSAA-WLI-NNA-PNDEAEQTKLYQN-SKINGQSG:0.00228):0.00228,(((A_chicken_Cote_d_Ivoire_Viro201_92_2015___Y--LGVSAA-WLI-NNA-PNDEAEQTKLYQN-AKINGQSG:0.00119,A_chicken_Cote_d_Ivoire_Viro177_77_2015___Y--LGVSAA-WLI-NNA-PNDEAEQTKLYQN-SKINGQSG:0.0023):0.00119,A_chicken_Nigeria_16VIR5840_25_2015___Y--LGVSAT-WLI-NNA-PNDEAEQTKLYQN-SKINGQSG:0.00228):5.5E-4,A_chicken_Nigeria_16VIR5840_29_2015___Y--LGVSAA-WLI-NNA-PNDEAEQTKLYQN-SKINGQSG:0.00229):5.5E-4):0.0012,A_flamingo_Kazakhstan_6570_2015___Y--LGVSAA-WLI-NNT-PNDEAEQTKLYQN-SKINGQSG:0.00229):5.5E-4,((A_duck_Nigeria_16VIR5840_2_2015___Y--LGVSAA-WLI-XNA-PNDEAEQTKLYQN-SKINGQSG:0.00312,A_chicken_Nigeria_16VIR5840_45_2015___Y--LGVSAA-WLI-XNA-PXDEAEQTKLYQN-SKINGQSG:0.00374):0.00344,A_chicken_Nigeria_16VIR5840_33_2015___Y--LGVSAA-WLI-XNA-PNDEAEQTKLYQN-SKINGQSG:0.0026):0.01007):0.00114,A_chicken_Lebanon_157_2016___Y--LGVSAA-WLI-NNA-PNDEAEQIKLYQN-SKINGQSG:0.01427):0.00228):0.0012,(((((((((A_duck_Hubei_ZYSYF2_2016___Y--LGVSAA-WLI-NNA-PNDEAEQTKLYQN-SKINGQSG:0.00226,A_pigeon_Zhejiang_112089_2014___Y--LGVSAA-WLI-NNA-PNDEAEQTKLYQN-SKINGQSG:5.5E-4):5.5E-4,A_goose_Zhejiang_112071_2014___Y--LGVSAA-WLI-NNA-PNDEAEQTKLYQN-SKINGQSG:5.5E-4):0.00229,A_pigeon_Jiangsu_12_22_TCCX053_P_2014_Mixed____Y--LGVSAA-WLI-NNA-PNDEAEQTKLYQN-SKINGQSG:5.5E-4):0.0012,(((A_chicken_Jilin_04_12_MHK002_O_2015_H5N1____Y--LGVSAA-WLI-NNS-PNDEAEQTKLYQN-SKINGQSG:0.0,A_chicken_Jilin_04_12_MHK003_O_2015_H5N1____Y--LGVSAA-WLI-NNS-PNDEAEQTKLYQN-SKINGQSG:0.0):5.5E-4,A_environment_Jilin_04_25_NA001_2015_H5N1____Y--LGVSAA-WLI-NNS-PNDEAEQTKLYKN-SKIKGQSG:0.00916):0.00121,A_chicken_Jilin_04_25_MHK009_2015_H5N1____Y--LGVSAA-WLI-NNA-PNDEAEQTKLYQN-SKINGQSG:0.00119):5.5E-4):0.00229,A_duck_Jilin_04_04_SY002_O_2015_Mixed____Y--LGVSAA-WLI-NNA-PNDEAEQTKLYQN-SKINGQSG:0.0046):0.00459,((((A_goose_Shandong_03_10_HZ_2015_H5N1____Y--LGVSAA-WLI-DNA-PNDEAEQTKLYQN-SKINGQSG:0.0023,A_pigeon_Zhejiang_112090_2014___Y--LGVSAA-WLI-DNA-PNDEAEQTKLYQN-SKINGQSG:5.5E-4):5.5E-4,A_Environment_Sichuan_18602_2015___Y--LGVSAA-WLI-DNA-PNDEAEQTKLYQN-SKINGQSG:0.00348):0.0023,((A_environment_Jilin_04_25_MHK007_2015_Mixed____Y--LGVSAA-WLI-DNA-PNDEAEQTKLYQN-SKINGQSG:5.5E-4,A_pigeon_Jilin_04_25_CCHL019_O_2015_H5N1____Y--LGVSAA-WLI-DNA-PNDEAEQTKLYQN-SKINGQSG:0.0012):0.0012,A_Environment_Chongqing_45211_2015___Y--LGVSAA-WLI-DNA-PNDEAEQTKLYQN-SKINGQSG:5.5E-4):5.5E-4):5.4E-4,((A_duck_China_0935_2017___Y--LGVSAA-WLI-NNA-PNDEAEQTKLYQN-SKINGQSG:0.00689,A_Environment_Chongqing_47495_2015___Y--LGVSAA-WLI-DNA-PNDEAEQTKLYQN-SKINGQSG:0.0012):5.5E-4,A_chicken_Sabah_6123_2018___Y--LGVSAA-WLI-DNA-PNDEAEQTKLYQN-SKINGQSG:0.00933):0.00344):0.0012):5.5E-4,A_chicken_Jiangsu_2477_2014___Y--LGVSAA-WLI-DNA-PNDEAEQTKLYQN-SKINGQSG:0.00461):5.5E-4,A_Alberta_01_2014___Y--LGVSAA-WLI-DNA-PNDEAEQTKLYQN-SKINRQSG:0.00229):5.5E-4,A_Environment_Zhenjiang_zj32_2014___Y--LGVSAA-WLI-DNA-PNDEAEQTKLYQN-SKINGQSG:0.00345):5.5E-4):0.00579,(((((((A_pigeon_Zhejiang_727097_2014___Y--LGVSAA-WLI-DNA-PNDEAEQTRLYQN-SKINGQSG:0.0,A_goose_Zhejiang_727098_2014___Y--LGVSAA-WLI-DNA-PNDEAEQTRLYQN-SKINGQSG:0.0):0.00121,A_environment_Wuxi_1275_2014___Y--LGVSAA-WLI-DNA-PNDEAEQTRLYQN-SKINGQSG:5.5E-4):0.00231,(A_chicken_Jiangsu_927_2013___Y--LGVSAA-WLI-DNA-PNDEAEQTRLYQN-SKINGQSG:5.5E-4,A_Environment_Jilin_99001_2014___Y--LGVSAA-WLI-DNA-PNDEAEQTRLYQN-SKINGQSG:0.00462):0.00121):0.00122,(A_goose_Shandong_GS_2013_H5N1____Y--LGVSAA-WLI-DNA-PNDEAEQTRLYQN-SKIKGQSG:5.5E-4,A_goose_Yangzhou_0403_2014___Y--LGVSAA-WLI-DNA-PNDEAEQTRLYQN-SKIKGQSG:0.00121):0.00464):0.00121,(((A_goose_Inner_Mongolia_IM_192_2014___Y--LGVSAA-WLI-DNA-PNDEAEQTRLYQN-SKINGQSG:0.00121,A_meerkat_Shanghai_SH_1_2012___Y--LGVSAA-WLI-DNA-PNDEAEQTRLYQN-SKINGQSG:5.5E-4):0.00121,A_chicken_Wuxi_WX_32_2013___Y--LGVSAA-WLI-DNA-PNDEAEQTRLYQN-SKINGQSG:0.00233):5.5E-4,A_chicken_Wuxi_WX_33_2013___Y--LGVSAA-WLI-DNA-PNDEAEQTRLYQN-SKINGQSG:0.00232):5.5E-4):5.5E-4,A_tiger_Jiangsu_01_2013___Y--LGVSAA-WLI-DNA-PNDEAEQTRLYQN-SKINGQSG:0.00121):5.5E-4,(A_environment_Chongqing_20363_2013___Y--LGVSAA-WLI-DNA-PNDEAEQTRLYQN-SKINGQSG:0.00121,A_Environment_Chongqing_28959_2014___Y--LGVSAA-WLI-DNA-PNDEAEQTRLYQN-SKINGQSG:0.00121):0.00816):0.00232):0.0047):5.5E-4,((((((((((((((((((((((A_duck_East_Java_Av679_2016___Y--LGVSAA-WLI-SNA-PNDEAEQTRLYQN-SRINGQSG:0.0,A_muscovy_duck_East_Java_Av724_2016___Y--LGVSAA-WLI-SNA-PNDEAEQTRLYQN-SRINGQSG:0.0):5.5E-4,A_duck_Lumajang_04160417_2016___Y--LGVSAA-WLI-SDA-PNDEAEQTRLYQN-SRINGQRG:0.00462):0.00119,A_chicken_East_Java_Av746_2016___Y--LGVSAA-WLI-SNA-PNDEAEQTRLYQN-SRINGQSG:0.0012):5.5E-4,A_duck_East_Java_Av682_2016_H5N1___Y--LGVSAA-WLI-SNA-PNDEAEQTRLYQN-SRINGQSG:0.0012):5.5E-4,(A_duck_East_Java_Av731_2016_H5N1___Y--LGVSAA-WLI-SNA-PNDEAEQTRLYQN-SRINGQSG:5.5E-4,A_chicken_East_Java_Av833_2016___Y--LGVSAA-WLI-SNA-PNDEAEQTRLYQN-SRINGQSG:0.0023):0.0012):5.5E-4,A_chicken_Banyuwangi_04160330_2016___Y--LGVSAA-WLI-SNA-PNDEGEQTRLYQN-SRINGQSG:0.00231):5.5E-4,(((A_chicken_East_Java_Av960_2016___Y--LGVSAA-WLI-NNA-PNDEAEQTRLYQN-SRINGQSG:0.00229,A_duck_East_Java_Av940_2016___Y--LGVSAA-WLI-NNA-PNDEAEQTRLYQN-SRINGQSG:0.00119):5.2E-4,A_duck_East_Java_Av934_2016___Y--LGVSAA-WLI-NNA-PNDEAEQTRLYQN-SRINGQSG:0.00224):0.00119,A_chicken_East_Java_Av868_2016___Y--LGVSAA-WLI-NNS-PNDEAEQTRLYQN-SRINGQSG:0.00124):0.00916):0.0012,A_duck_Lamongan_04160434_2016___Y--LGVSAA-WLI-SNA-PNDEAEQTRLYQN-SRINGQSG:0.00236):0.00224,((((((A_duck_East_Java_Av713_2016___Y--LGVSAA-WLV-NNA-PNDEAEQTRLYQN-SRINGQSG:0.0,A_duck_East_Java_Av714_2016___Y--LGVSAA-WLV-NNA-PNDEAEQTRLYQN-SRINGQSG:0.0,A_duck_East_Java_Av710_2016___Y--LGVSAA-WLV-NNA-PNDEAEQTRLYQN-SRINGQSG:0.0):5.5E-4,A_duck_East_Java_Av711_2016___Y--LGVSAA-WLV-NNA-PNDEAEQTRLYQN-SRINGQSG:0.00119):5.5E-4,A_duck_East_Java_Av704_2016___Y--LGVSAA-WLV-NNA-PNDEAEQTRLYQN-SRINGQSG:0.00118):0.00572,A_chicken_East_Java_Av884_2016___Y--LGVSAA-WLI-NNA-PNDEAEQTRLYQN-SRINGQSG:0.00459):5.5E-4,A_chicken_East_Java_Av676_2016___Y--LGVSAA-WLI-NNT-SNDEAEQTRLYQN-SRINGQSG:0.00687):0.00119,A_duck_Sukoharjo_04160290_2016___Y--LGVSAA-WLI-NNA-PNDEAEQTRLYQN-SRINGQRG:0.00698):0.00228):5.5E-4,A_chicken_Kediri_04160512_2016___Y--LGVSAA-WLI-NNA-PNDEAEQTRLYQN-SRINGQSG:0.00928):5.5E-4,(A_duck_East_Java_Av693_2016___Y--LGVSAA-WLI-NDA-PNDEAEQIRLYQN-SRINGQSG:0.0,A_duck_East_Java_Av698_2016___Y--LGVSAA-WLI-NDA-PNDEAEQIRLYQN-SRINGQSG:0.0):0.00463):0.00119,A_duck_East_Java_Av486_2015___Y--LGVSAA-WLI-NNA-PNDEAEQTRLYQN-SRINGQSG:0.0012):0.0023,A_duck_East_Java_Av382_2014___Y--LGVSAA-WLI-NNA-PNDEAEQTRLYQN-SRINGQSG:0.00575):0.00121,((A_duck_East_Java_Av487_2015___Y--LGVSAA-WLI-NDA-PNDEAEQTRLYQN-SRINGQSG:0.0,A_chicken_East_Java_Av400_2014___Y--LGVSAA-WLI-NDA-PNDEAEQTRLYQN-SRINGQSG:0.0):5.5E-4,A_chicken_East_Java_Av501_2015___Y--LGVSAA-WLI-NDA-PNDEAEQTRLYQN-SRINGQSG:0.00227):0.00462):0.0023,((((((A_duck_Sidenreng_Rappang_A07180110_11_2018___Y--LGVSAA-WLI-NNA-PNDEAEQIRLYQN-SRINGQSG:0.01163,A_Indonesia_NIHRD17109_2017___Y--LGVSAA-WLI-NNT-PNDEAEQIKLYQN-SKINGQRG:0.00691):0.0046,(A_chicken_East_Java_Av1534_2019___Y--LGVSAA-WLI-NNA-PNDEAEQIRLYQN-SRINGQSG:0.0046,A_muscovy_duck_East_Java_Av1576_2019___Y--LGVSAA-WLI-NNA-PNDEAEQIRLYQN-SRINGQSG:0.00119):0.01296):5.5E-4,A_chicken_East_Java_Av1210_2017___Y--LGVSAA-WLI-NNA-PNDEAEQIRLYQN-SRINGQSG:0.00692):0.0012,((A_duck_Indonesia_04161291_OR_2016___Y--LGVSAA-WLI-NNA-PNDEAEQIRLYQN-SRINGQSG:5.5E-4,A_chicken_Sukoharjo_04160454_2016___Y--LGVSAA-WLI-NNA-PNDEAEQIRLYQN-SRINGQSG:0.00344):0.00119,A_chicken_Sleman_04160326_2016___Y--LGVSAA-WLI-NNA-PNDEAEQIRLYQN-SRINGQSG:0.00228):0.00459):0.00684,((A_duck_East_Java_414_2015___Y--LGVSAA-WLI-NNA-PNDEAEQIRLYQN-SRINGQSG:0.0,A_duck_East_Java_Av413_2015___Y--LGVSAA-WLI-NNA-PNDEAEQIRLYQN-SRINGQSG:0.0):0.00341,A_chicken_East_Java_Av537_2015___Y--LGVSAA-WLI-NNA-PNDEAEQIRLYQN-SRINGQSG:0.00573):5.4E-4):0.0012,A_chicken_East_Java_Av526_2015___Y--LGVSAA-WLI-NNA-PNDEAEQTRLYQN-SRINGQSG:0.00128):0.00338):0.0014,(((A_chicken_Denpasar_06160095_2016___Y--LGVSAA-WLI-NNA-PNDEAEQTRLYQN-SKINGQSG:0.00343,A_chicken_East_Java_Av615_2015___Y--LGVSAA-WLI-DNA-PNDEAEQTRLYQN-SKINGQSG:5.5E-4):0.00812,A_duck_East_Java_Av378_2014_H5N1___Y--LGVSAA-WLI-DNA-PNDEAEQTRLYQN-SKINGQSG:0.00347):0.00121,A_duck_East_Java_Av416_2015___Y--LGVSAA-WII-DNA-PNDEAEQTKLYQN-SKINGQSG:0.00345):9.8E-4):0.0012,((((A_chicken_Lampung_Utara_03160217_2016___Y--LGVSAA-WLI-DNA-PNDEAEQTKLYQN-PKINGQSG:0.01044,A_duck_East_Java_Av570_2015___Y--LGVSAA-WLI-GNA-PNDEAEQTKLYQN-SRINGQSG:0.00459):0.00121,A_chicken_Lamongan_04160418_2016___Y--LGVSAA-WLI-DDA-PNDEAEQTKLYQN-SKINGQSG:0.01289):0.00119,(A_duck_East_Java_Av259_2014___Y--LGVSAA-WLI-GNA-PNDEAEQTRLYQN-SKINGQSG:0.00343,A_chicken_East_Java_Av193_2014___Y--LGVSAA-WLI-GNA-PNDEAEQTRLYQN-SKINGQSG:5.5E-4):0.00693):9.9E-4,(A_chicken_East_Java_Av225_2014___Y--LGVSAA-WLI-NNA-PNDEAEQTRLYQN-SKINGQSG:0.0012,A_muscovy_duck_East_Java_Av252_2014___Y--LGVSAA-WLI-NNA-PNDEAEQTRLYQN-SKINGQSG:0.00344):5.5E-4):0.0012):0.00583,((((A_chicken_Kuningan_08160178_003_2016___Y--LGVSAA-WLI-NNA-TNDEAEQTKLYQN-SKINGQSG:0.0,A_muscovy_duck_Pekalongan_04160460_2016___Y--LGVSAA-WLI-NNA-TNDEAEQTKLYQN-SKINGQSG:0.0):0.0012,A_eagle_Jakarta_Timur_20616_206_III_2016___Y--LGVSAA-WLI-NNA-TNDEAEQTKLYQN-SKINGQSG:0.00121):0.00229,(A_chicken_Subang_08160018_002_2016___Y--LGVSAA-WLI-NNA-TNDEAEQTRLYQN-SKINGQSG:0.00581,A_chicken_Majalengka_08160070_001_2016___Y--LGVSAA-WLI-NNA-TNDEAEQTRLYQN-SKINGQSG:0.00702):5.4E-4):0.01184,((A_chicken_East_Java_Spg119_2018___Y--LGVSAA-WLI-SNA-PNDEAEQTKLYQN-SKINGQSG:0.00226,A_muscovy_duck_East_Java_Av1492_2019___Y--LGVSAA-WLI-SNA-PNDEAEQTKLYQN-SKINGQSG:0.00804):0.02354,A_chicken_Sleman_04141596_2014___Y--LGVSAA-WLI-NNA-PNDEAEQTKLYQN-SKINGQSG:0.00344):0.00582):5.3E-4):0.00208,A_chicken_Lampung_Utara_03160218_2016___Y--LGVSAA-WLI-DNA-PNDEAEQTRLYQN-SKINGQSG:0.00122):0.00121,(((A_mynah_Austria_quarantine_13063485_026_13___Y--LGVSAA-WLI-DNA-PNDEAEQTRLYQN-SKINGQSG:0.0,A_mynah_Austria_quarantine_13064792_010_13___Y--LGVSAA-WLI-DNA-PNDEAEQTRLYQN-SKINGQSG:0.0):5.5E-4,A_mynah_Austria_quarantine_13063485_025_13___Y--LGVSAA-WLI-DNA-PNDEAEQARLYQN-SKINGQSG:0.00122):0.00231,A_duck_Sukoharjo_BBVW_1428_9_2012___Y--LGVSAA-WLI-DNA-PNDEAEQTRLYQN-SKINGQSG:5.5E-4):0.00121):0.00122,(A_duck_East_Java_Av601_2015___Y--LGVSAA-WLI-DNA-PNDEAEQTRLYQN-SKINGQSG:0.0,A_turkey_East_Java_Av154_2013___Y--LGVSAA-WLI-DNA-PNDEAEQTRLYQN-SKINGQSG:0.0):0.00577):0.00232,(A_hill_myna_Heilongjiang_0704_2012___Y--LGVSAA-WLI-DNA-PNDEAEQTRLYQN-SKINGQSG:5.5E-4,A_Japanese_white_eye_Taoyuan_Q454_2012___Y--LGVSAA-WLI-DNA-PNDEAEQTRLYQN-SKINGQSG:0.00231):0.00232):0.00121):5.5E-4,(A_environment_Hangzhou_109_2_2013_H5N1____Y--AGVSAA-WLI-NNT-PNDEAEQKKLYQN-SKINGQSG:0.04258,A_duck_Vietnam_HN3790_2017___Y--LGVSAA-WLI-NNA-PNDEAEQTRLYQN-SKINGQSG:0.00236):0.00346):0.00118,(A_DUCK_Hunan_79_2011___Y--LGVSAA-WLI-DNA-PNDEAEQTRLYQN-SKINGQSG:0.0,A_DUCK_Hunan_36_2011___Y--LGVSAA-WLI-DNA-PNDEAEQTRLYQN-SKINGQSG:0.0,A_CHICKEN_Hunan_1_61_2010___Y--LGVSAA-WLI-DNA-PNDEAEQTRLYQN-SKINGQSG:0.0,A_DUCK_Hunan_572_2011___Y--LGVSAA-WLI-DNA-PNDEAEQTRLYQN-SKINGQSG:0.0):5.4E-4):0.00185,(A_DUCK_Hunan_47_2011___Y--LGVSAA-WLI-DNA-PNDEAEQTRLYQN-SKINGQSG:5.5E-4,A_environment_Chongqing_02412_2012___Y--LGVSAA-WLI-DNA-PNDEAEQTRLYQN-SKINGQSG:0.00583):0.00218):0.00892,((((((((((((((((((((A_Black_swan_Jiangsu_5_2015___Y--MGVSAA-WLI-NDT-PNDKAEQIALYQN-SKINGQSG:0.0,A_Common_pheasant_Jiangsu_8_2015___Y--MGVSAA-WLI-NDT-PNDKAEQIALYQN-SKINGQSG:0.0):5.5E-4,(A_Grey_goose_Jiangsu_6_2015___Y--MGVSAA-WLI-NDT-PNDKAEQIALYQN-SKINGQSG:0.00119,A_Peacock_Jiangsu_7_2015___Y--MGVSAA-WLI-NDT-PNDKAEQIALYQN-SKINGQSG:5.5E-4):5.5E-4):5.5E-4,A_mink_China_CY_2017___Y--MGVSAA-WLI-NDT-PNDKAEQIALYQN-SKINGQSG:0.0092):0.00228,A_mink_China_XB_2015___Y--MGVSAA-WLI-NDT-PNDKAEQITLYQN-SKINGQSG:0.00119):0.0012,A_wild_bird_Jiangsu_H102_2015___Y--MGVSAA-WLI-NDT-PNDKAEQITLYQN-SKINGQSG:0.00227):5.5E-4,A_wild_bird_Jiangsu_H438_2015___Y--MGVSAA-WLI-NDT-PNDKAEQITLYQN-SKINGQSG:0.00119):5.5E-4,((A_lion_Hubei_1_2_2016___Y--MGVSAA-WLI-NDT-PNDEAEQIKLYQN-SKINGQSG:0.00342,A_duck_Hubei_ZYSYF25_2016___Y--MGVSAA-WLI-NDT-PNDEAEQIKLYQN-SKINGQSG:0.00454):0.00925,A_wildfowl_Shandong_SD03_2015___Y--MGVSAA-WLI-NNT-PNDEAEQITLYQN-SKINGQSG:0.00342):0.00119):5.5E-4,(((A_wild_bird_Jiangsu_H184_2015___Y--MGVSAA-WLI-NDT-PNDKAEQITLYQN-SKINGQSG:0.00121,A_wild_bird_Jiangsu_H226_2015___Y--MGVSAA-WLI-NDT-PNDKAEQITLYQN-SKINGQSG:0.00341):5.5E-4,A_wild_bird_Jiangsu_H443_2015___Y--MGVSAA-WLI-NDT-PNDKAEQITLYQN-FKINGQSG:0.00227):5.5E-4,A_wild_bird_Jiangsu_H410_2015___Y--MGVSAA-WLI-NDT-PNDKAEQITLYQN-SKINGQSG:5.5E-4):5.5E-4):5.5E-4,(A_duck_Wenzhou_HAYXLG10_2015___Y--MGVSAA-WLI-NDT-PNDKAEQITLYQN-SKINGQSG:0.0,A_wild_bird_Jiangsu_H220_2015___Y--MGVSAA-WLI-NDT-PNDKAEQITLYQN-SKINGQSG:0.0,A_wild_bird_Jiangsu_H436_2015___Y--MGVSAA-WLI-NDT-PNDKAEQITLYQN-SKINGQSG:0.0,A_wild_bird_Jiangsu_H59_2015___Y--MGVSAA-WLI-NDT-PNDKAEQITLYQN-SKINGQSG:0.0,A_wild_bird_Jiangsu_H416_2015___H--MGVSAA-WLI-NDT-PNDKAEQITLYQN-SKINGQSG:0.0,A_wild_bird_Jiangsu_H167_2015___Y--MGVSAA-WLI-NDT-PNDKAEQITLYQN-SKINGQSG:0.0):5.5E-4):5.5E-4,(A_Environment_Jiangsu_33457_2015___Y--MGVSAA-WLI-NDT-PNDKAEQITLYQN-SKINGQSG:5.5E-4,A_tiger_Yunnan_tig1508_2015___Y--MGVSAA-WLI-NDT-PNDKAEQITLYQN-SKINGQSG:0.00455):0.00119):0.00307,(A_Nanjing_1_2015___Y--KGGSAA-WLI-NDT-PNDKAEQITLYQN-SKINGQSG:0.0012,A_environment_Jiangsu_01_20_TCCX012_2015_H5N1____Y--KGVSAA-WLI-NDT-PNDKAEQITLYQN-SKINGQSG:0.00457):0.00149):0.00119,((A_Environment_Chongqing_45352_2015___Y--KGVSAA-WLI-NDT-PNDKAEQITLYQN-SKINGQSG:0.0,A_Environment_Chongqing_45182_2015___Y--KGVSAA-WLI-NDT-PNDKAEQITLYQN-SKINGQSG:0.0):0.00118,A_Environment_Chongqing_45138_2015___Y--KGVSAA-WLI-NDT-PNDKAEQITLYQN-SKINGQSG:5.5E-4):5.5E-4):8.7E-4,(((((((A_duck_Wenzhou_YJYF33_2015___Y--MGVSAA-WLI-NDT-PNDKAEQITLYQN-SKINGQSG:0.0012,A_chicken_Jiangsu_03_17_WX006_P_2015_H5N1____Y--MGVSAA-WLI-NDT-PNDKAEQITLYQN-SKINGQSG:5.5E-4):5.5E-4,A_chicken_Shandong_12_03_YA_CK_2014_H5N1____Y--MGVSAA-WLV-NDT-PNDNAEQITLYQN-SKINGQSG:0.00345):0.00118,A_environment_Wuxi_5068_2015___Y--MGVSAA-WLI-NDT-PNDKAEQTRLYQN-SKINVQSG:0.01175):0.00459,A_Great_Cormorant_Hubei_VI128_2015_H5N1___Y--MGVSAA-WLI-NDT-PNDKAEQITLYQN-SKINGQSG:5.4E-4):5.5E-4,A_duck_Zhejiang_1220092_2014___Y--MGVSAA-WLI-NDT-PNDKAEQITLYQN-SKINGQSG:0.00227):5.5E-4,(((A_peacock_Yunnan_1_2015___Y--KGVSAA-WLI-NDT-PNDKAEQITLYQN-SKINGQSG:0.0012,A_peacock_Yunnan_3_2015___Y--KGVSAA-WLI-NDT-PNDKAEQITLYQN-SKINGQSG:0.00569):0.00342,A_Environment_Chongqing_45239_2015___Y--MGVSAA-WLI-NDT-PNDKAEQITLYQN-SKINGQSG:0.00342):0.00119,A_Environment_Chongqing_45133_2015___Y--MGVSAA-WLI-NDT-PNDKAEQITLYQN-SKINGQSG:0.00119):5.4E-4):5.5E-4,A_Environment_Chongqing_45227_2015___Y--MGVSAA-WLI-NDT-PNDKAEQITLYQN-SKINGQSG:0.00229):5.5E-4):5.5E-4,(A_Environment_Chongqing_45121_2015___Y--MGVSAA-WLI-NDT-PNDKAEQITLYQN-SKINGQSG:0.0,A_Environment_Chongqing_45204_2015___Y--MGVSAA-WLI-NDT-PNDKAEQITLYQN-SKINGQSG:0.0,A_Environment_Chongqing_45203_2015___Y--MGVSAA-WLI-NDT-PNDKAEQITLYQN-SKINGQSG:0.0,A_Environment_Chongqing_45375_2015___Y--MGVSAA-WLI-NDT-PNDKAEQITLYQN-SKINGQSG:0.0,A_Environment_Chongqing_45164_2015___Y--MGVSAA-WLI-NDT-PNDKAEQITLYQN-SKINGQSG:0.0,A_Great_Cormorant_Hubei_VI132_2015_H5N1___Y--MGVSAA-WLI-NDT-PNDKAEQITLYQN-SKINGQSG:0.0,A_Great_Cormorant_Hubei_VI133_2015_H5N1___Y--MGVSAA-WLI-NDT-PNDKAEQITLYQN-SKINGQSG:0.0,A_Environment_Chongqing_45160_2015___Y--MGVSAA-WLI-NDT-PNDKAEQITLYQN-SKINGQSG:0.0,A_Environment_Chongqing_45260_2015___Y--MGVSAA-WLI-NDT-PNDKAEQITLYQN-SKINGQSG:0.0,A_Environment_Chongqing_45174_2015___Y--MGVSAA-WLI-NDT-PNDKAEQITLYQN-SKINGQSG:0.0):5.5E-4):5.5E-4,(((((A_Great_Cormorant_Hubei_chenhu_V9_2015___Y--MGVSAA-WLI-NGT-PNDKAEQITLYQN-SKINGQSG:5.5E-4,A_Phalacrocorax_Hubei_01_09_V1_2015_H5N1____Y--MGVSAA-WLI-NGT-PNDKAEQITLYQN-SKINGQSG:0.00119):0.00119,A_Phalacrocorax_Hubei_01_09_V4_2015_H5N1____Y--MGVSAA-WLI-NDT-PNDKAEQITLYQN-SKINGQSG:5.5E-4):0.00119,(A_chicken_Jiangsu_YB7_2015___Y--MGVSAA-WLI-NDT-PNDKAEQITLYQN-SKINGQSG:0.0012,A_chicken_Wuhan_HAQL07_2014___Y--MGVSAA-WLI-NDT-PNDKAEQITLYQN-SKINGQSG:5.5E-4):5.5E-4):0.00119,A_Environment_Chongqing_45233_2015___Y--MGVSAA-WLI-NDT-PNDKAEQITLYQN-SKINGQSG:0.00341):5.5E-4,A_Environment_Chongqing_45158_2015___Y--MGVSAA-WLI-NDT-PNDKAEQITLYQN-SKINGQSG:0.00119):5.5E-4):0.00119,A_Environment_Chongqing_45170_2015___Y--MGVSAA-WLI-NDT-PNDKAEQITLYQN-SKINGQSG:0.0046):0.00194,((((A_Environment_Hubei_38077_2015___Y--MGVSAA-WLI-NDT-PNDKAEQIKLYQN-SKINGQSG:0.00341,A_Environment_Chongqing_45110_2015___Y--MGVSAA-WLI-NDT-PNDKAEQIKLYQN-SKINGQSG:0.00118):5.5E-4,A_duck_Hubei_03_06_WHWTZ0155_P_2015_H5N1____Y--MGVSAA-WLI-NDT-PNDKAEQIKLYQN-SKINRQSG:0.00453):0.00226,A_chicken_Japan_AnimalQuarantine_HE79_2015___Y--MGVSAA-WLI-NDA-PNDNAEQIKLYQN-SKINGQSG:0.01279):0.0012,(A_Environment_Chongqing_28922_2014___Y--MGVSAA-WLI-NDT-PNDKAEQIKLYQN-SKINGQSG:0.00227,A_Environment_Chongqing_99165_2014___Y--MGVSAA-WLI-NDT-PNDKAEQIKLYQN-SKINGQSG:0.00572):0.00119):0.00151):0.00835,A_environment_Wuxi_4689_2015___Y--KGVSAA-WLI-NDT-PNDKAEQITLYQN-SKINGQSG:0.00527):0.00809,A_environment_Wuxi_5081_2015___Y--LGVSAA-WLI-DNA-PNDKAEQITLYQN-SKINGQSG:0.01345):0.01086,(((((((A_DUCK_Hunan_165_2010___Y--LGVSAA-WLI-DNA-PNDEAEQTKLYQN-SKINGQSG:0.00467,A_mallard_Heilongjiang_HLJ_69_2013___Y--LGVSAA-WLI-DNA-PNDEAEQTRLYQN-SKINGQSG:0.0035):5.5E-4,A_duck_Hunan_S4150_2011___Y--LGVSAA-WLI-DNA-PNDEAEQTRLYQN-SKINGQSG:0.00351):0.00233,(A_DUCK_Hunan_70_2010___Y--LGVSAA-WLI-DNA-PNDEAEQTRLYQN-SKINGQSG:0.0,A_DUCK_Hunan_74_2011___Y--LGVSAA-WLI-DNA-PNDEAEQTRLYQN-SKINGQSG:0.0):0.00231):5.5E-4,A_duck_Jiangxi_130_2011___Y--LGVSAA-WLI-DNA-PNDEAEQTRLYQN-SKINGQSG:0.00232):5.5E-4,A_CHICKEN_Hunan_143_2011___Y--LGVSAA-WLI-DNA-PNDEAEQTRLYQN-SKINGQSG:5.5E-4):5.5E-4,(A_chicken_Bangladesh_15079_2012___Y--LGVSAA-WLI-DNA-PNDEAEQTRLYQN-SKINGQSG:0.00465,A_DUCK_Hunan_16_2010___Y--LGVSAA-WLI-DNA-PNDEAEQTRLYQN-SKINGQSG:0.00121):5.5E-4):5.5E-4,A_wild_duck_Jilin_HF_2011___Y--LGVSAA-WLI-DNA-PNDEAEQTRLYQN-SKINGQSG:0.00347):0.00304):0.00399):5.3E-4,((((((A_Duck_Shandong_Y02_2009___Y--LGVSAA-WLI-DNA-PNDEAEQTRLYQN-SKINGQSG:0.00121,A_wild_duck_Shandong_2_2011___Y--LGVSAA-WLI-DNA-PNDEAEQTRLYQN-SKINGQSG:5.5E-4):0.00232,(A_duck_China_E26_2012___Y--LGVSAA-WLI-NNA-PNDEAEQTRLYQN-SKINGQSG:0.00807,A_Chicken_Shandong_J06_2009___Y--LGVSAA-WLI-DNA-PNDEAEQTRLYQN-SKINGQSG:0.01043):5.5E-4):5.5E-4,A_duck_Laos_Xiengkhouang04_2019___Y--LGVSAA-WLI-DNA-PNDEAEQTRLYQN-SKINGQSG:0.00121):0.00352,(A_CHICKEN_Hunan_354_2010___Y--LGVSAA-WLI-DNA-PNDEAEQTRLYQN-SKINGQSG:0.00469,A_DUCK_Hunan_251_2010___Y--LGVSAA-WLI-DNA-PNDEAEQTRLYQN-SKINGQSG:0.00466):0.00473):5.4E-4,A_Duck_Shandong_Y01_2009___Y--LGVSAA-WLI-DNA-PNDEAEQTRLYQN-SKINGQSG:0.00231):0.00122,(A_DUCK_Hunan_23_2011___Y--LGVSAA-WLI-DNA-PNDEAEQTRLYQN-SKINGQSG:0.00589,A_DUCK_Hunan_57_2010___Y--LGVSAA-WLI-DNA-PNDEAEQTRLYQN-SKINGQSG:0.00473):5.5E-4):0.0035):5.2E-4,(A_chicken_Hubei_RA18_2010___Y--LGVSAA-WLI-DNA-PNDEAEQTRLYQN-SKINGQSG:0.00122,A_CHICKEN_Hunan_127_2010___Y--LGVSAA-WLI-DNA-PNDEAEQTRLYQN-SKINGQSG:0.00123):0.00122):0.00122,(A_chicken_Hunan_161_2010___Y--LGVSAA-WLI-DNA-PNDEAEQTRLYQN-SKINGQSG:0.00231,A_CHICKEN_Hunan_1117_2010___Y--LGVSAA-WLI-DNA-PNDEAEQTRLYQN-SKINGQSG:0.00464):0.00121):0.00121,(A_duck_Lao_469_2010___Y--LGVSAA-WLI-DNA-PNDEAEQTRLYQN-SKINGQSG:0.0,A_duck_Lao_463_2010___Y--LGVSAA-WLI-DNA-PNDEAEQTRLYQN-SKINGQSG:0.0):0.0035):5.5E-4,((((A_CHICKEN_Hunan_100_2010___Y--LGVSAA-WLI-DNA-PNDEAEQTRLYQN-SKINGQSG:0.0012,A_CHICKEN_Hunan_108_2010___Y--LGVSAA-WLI-DNA-PNDEAEQTRLYQN-SKINGQSG:0.0012):0.0012,A_DUCK_Hunan_95_2010___Y--LGVSAA-WLI-DNA-PNDEAEQTRLYQN-SKINGQSG:0.0023):0.0012,(A_CHICKEN_Hunan_240_2010___Y--LGVSAA-WLI-DNA-PNDEAEQTRLYQN-SKINGQSG:5.5E-4,A_DUCK_Hunan_210_1_2010___Y--LGVSAA-WLI-DNA-PNDEAEQTRLYQN-SKINGQSG:0.00232):5.5E-4):0.00587,(A_CHICKEN_Hunan_388_2010___Y--LGVSAA-WLI-DNA-PNDEAEQTRLYQN-SKINGQSG:0.00122,A_DUCK_Hunan_8_2010___Y--LGVSAA-WLI-DNA-PNDEAEQTRLYQN-SKINGQSG:0.01667):0.00232):0.00121):5.5E-4,A_wild_duck_Jilin_ZF_2011___Y--LGVSAA-WLI-DNA-PNNEAEQTRLYQN-SKINGQSG:0.00822):0.0022,((((((((((((((((A_chicken_Chiba_1_2011___Y--LGVSAA-WLI-DNA-PNDEAEQTRLYQN-SKINGQSG:0.0,A_mandarin_duck_Korea_K10_485_2010___Y--LGVSAA-WLI-DNA-PNDEAEQTRLYQN-SKINGQSG:0.0,A_Mallard_duck_Korea_W401_2011___Y--LGVSAA-WLI-DNA-PNDEAEQTRLYQN-SKINGQSG:0.0,A_mandarin_duck_Korea_K10_483_2010___Y--LGVSAA-WLI-DNA-PNDEAEQTRLYQN-SKINGQSG:0.0):5.5E-4,(((A_chicken_Mie_2_2011___Y--LGVSAA-WLI-DNA-PNDEAEQARLYQN-SKINGQSG:0.00123,A_chicken_Miyazaki_11_2011___Y--LGVSAA-WLI-DNA-PNDEAEQTRLYQN-SKINGQSG:0.00232):5.5E-4,A_chicken_Mie_1_2011___Y--LGVSAA-WLI-DNA-PNDEAEQTRLYQN-SKINGQSG:5.5E-4):0.00123,A_mandarin_duck_Korea_K10_480_2010___Y--LGVSAA-WLI-DNA-PNDEAEQTRLYQN-SKINGQSG:0.00122):5.5E-4):5.5E-4,A_mandarin_duck_Korea_PSC24_24_2010___Y--LGVSAA-WLI-DNA-PNDKAEQTRLYQN-SKINGQSG:0.00121):0.00122,(A_black_swan_Yamaguchi_1_2011___Y--LGVSAA-WLI-DNA-PNDEAEQTRLYQN-SKINGQSG:0.0,A_duck_Hokkaido_WZ101_2010___Y--LGVSAA-WLI-DNA-PNDEAEQTRLYQN-SKINGQSG:0.0,A_peregrine_falcon_Nagasaki_4202A039_2011___Y--LGVSAA-WLI-DNA-PNDEAEQTRLYQN-SKINGQSG:0.0,A_chicken_Miyazaki_N7_2011___Y--LGVSAA-WLI-DNA-PNDEAEQTRLYQN-SKINGQSG:0.0,A_peregrine_falcon_Miyazaki_22M771_2011___Y--LGVSAA-WLI-DNA-PNDEAEQTRLYQN-SKINGQSG:0.0):5.5E-4):5.5E-4,(((A_mandarin_duck_Nagasaki_4201A011_2011___Y--LGVSAA-WLI-DNA-PNDEAEQTRLYQN-SKINGQSG:0.0,A_chicken_Miyazaki_MT2_2011___Y--LGVSAA-WLI-DNA-PNDEAEQTRLYQN-SKINGQSG:0.0):0.00234,A_mandarin_duck_Oita_4402F042_2011___Y--LGVSAA-WLI-DNA-PNDEAEQTRLYQN-SKINGQSG:0.00234):5.5E-4,A_grey_heron_Oita_4402B069_2011___Y--LGVSAA-WLI-DNA-PNDEAEQTRLYQN-PKINGQSG:0.00352):5.5E-4):5.5E-4,((((((A_chicken_Kagoshima_I_2_2011___Y--LGVSAA-WLI-DNA-PNDEAEQTRLYQN-SKINGQSG:0.0,A_hooded_crane_Kagoshima_2_2010___Y--LGVSAA-WLI-DNA-PNDEAEQTRLYQN-SKINGQSG:0.0,A_hooded_crane_Kagoshima_4612J004_2010___Y--LGVSAA-WLI-DNA-PNDEAEQTRLYQN-SKINGQSG:0.0,A_hooded_crane_Kagoshima_4612J003_2010___Y--LGVSAA-WLI-DNA-PNDEAEQTRLYQN-SKINGQSG:0.0,A_hooded_crane_Kagoshima_1_2010___Y--LGVSAA-WLI-DNA-PNDEAEQTRLYQN-SKINGQSG:0.0):5.5E-4,A_hooded_crane_Kagoshima_110214_3_2011___Y--LGVSAA-WLI-DNA-PNDEAEQTRLYQN-SKINGQSG:0.00353):0.00233,A_peregrine_falcon_Aomori_7_2011___Y--LGVSAA-WLV-DNA-PNDEAEQTRLYQN-SKINGQSG:0.00232):0.00122,(A_chicken_Aichi_2_2011___Y--LGVSAA-WLI-DNA-PNDEAEQTRLYQN-SKINGQSG:0.00122,A_chicken_Oita_1_2011___Y--LGVSAA-WLI-DNA-PNDEAEQTRLYQN-SKINGQSG:0.00123):5.5E-4):5.5E-4,A_chicken_Miyazaki_13_2011___Y--LGVSAA-WLI-DNA-PNDEAEQTRLYQN-SKINGQSG:0.00234):5.5E-4,A_peregrine_falcon_Miyazaki_22M754_2011___Y--LGVSAA-WLI-DNA-PNDEAEQTRLYQN-SKINGQSG:0.00234):5.5E-4):5.5E-4,A_chicken_Miyazaki_8_2011___Y--LGVSAA-WLI-DNA-PNDEAEQTRLYQN-SKINGQSG:0.00235):5.5E-4,(((A_chicken_Chiba_2_2011___Y--LGVSAA-WLI-DNA-PNDEAEQTRLYQN-SKINGQSG:0.0,A_chicken_Nara_1_2011___Y--LGVSAA-WLI-DNA-PNDEAEQTRLYQN-SKINGQSG:0.0):5.5E-4,A_peregrine_falcon_Tochigi_15_2011___Y--LGVSAA-WLI-DNA-PNDEAEQTRLYQN-SKINGQSG:0.00122):0.00122,(A_Eurasian_eagle_owl_Korea_23_2010___Y--LGVSAA-WLI-DNA-PNDEAEQTRLYQN-SKINGQSG:0.00122,A_mandarin_duck_Nagasaki_4201A012_2011___Y--LGVSAA-WLI-DNA-PNDEAEQTRLYQN-SKINGQSG:0.00122):5.5E-4):5.5E-4):5.5E-4,(((A_little_grebe_Miyazaki_22M718_2011___Y--LGVSAA-WLI-DNA-PNDEAEQTRLYQN-SKINGQSG:0.0,A_chicken_Miyazaki_K3_2011___Y--LGVSAA-WLI-DNA-PNDEAEQTRLYQN-SKINGQSG:0.0,A_chicken_Miyazaki_T10_2011___Y--LGVSAA-WLI-DNA-PNDEAEQTRLYQN-SKINGQSG:0.0,A_chicken_Miyazaki_10_2011___Y--LGVSAA-WLI-DNA-PNDEAEQTRLYQN-SKINGQSG:0.0,A_chicken_Miyazaki_9_2011___Y--LGVSAA-WLI-DNA-PNDEAEQTRLYQN-SKINGQSG:0.0,A_chicken_Miyazaki_S4_2011___Y--LGVSAA-WLI-DNA-PNDEAEQTRLYQN-SKINGQSG:0.0):5.5E-4,(A_chicken_Miyazaki_12_2011___Y--LGVSAA-WLI-DNA-PNDEAEQTRLYQN-SKINGQSG:0.0,A_mandarin_duck_Oita_4402F041_2011___Y--LGVSAA-WLI-DNA-PNDEAEQTRLYQN-SKINGQSG:0.0):0.00232):5.5E-4,A_mandarin_duck_Miyazaki_22M765_2011___Y--LGVSAA-WLI-DNA-PNDEAEQTRLYQN-SKINGQSG:0.00232):0.00122):0.00123,((((((((A_black_headed_gull_Tottori_1_009_2011___Y--LGVSAA-WLI-DNA-PNDEAEQTRLYQN-SKINGQSG:0.0,A_tufted_duck_Shimane_3202C002_2011___Y--LGVSAA-WLI-DNA-PNDEAEQTRLYQN-SKINGQSG:0.0):5.5E-4,A_tufted_duck_Shimane_3203A004_2011___Y--LGVSAA-WLI-DNA-PNDEAEQTRLYQN-SKINGQSG:0.00122):5.5E-4,(A_tufted_duck_Shimane_5502B018_2011___Y--LGVSAA-WLI-DNA-PNDEAEQTRLYQN-SKINGQSG:0.00122,A_tufted_duck_Tottori_3102S004_2011___Y--LGVSAA-WLI-DNA-PNDEAEQTRLYQN-SKINGQSG:5.5E-4):0.00122):5.5E-4,A_common_pochard_Tottori_3102S012_2011___Y--LGVSAA-WLI-DNA-PNDEAEQTRLYQN-SKINGQSG:0.00121):0.00122,A_mute_swan_Toyama_1_2010___Y--LGVSAA-WLI-DNA-PNDEAEQTRLYQN-SKINGQSG:0.00122):5.5E-4,A_chicken_Shimane_1_2010___Y--LGVSAA-WLI-DNA-PNDEAEQTRLYQN-SKINGQSG:0.00122):5.5E-4,(A_little_grebe_Hyogo_2801B015_2011___Y--LGVSAA-WLI-DNA-PNDEAEQTRLYQN-SKINGQSG:0.0,A_tufted_duck_Shimane_5501A008_2011___Y--LGVSAA-WLI-DNA-PNDEAEQTRLYQN-SKINGQSG:0.0,A_common_pochard_Hyogo_2801B004_2011___Y--LGVSAA-WLI-DNA-PNDEAEQTRLYQN-SKINGQSG:0.0):5.5E-4):5.5E-4,(A_chicken_Aichi_T1_2011___Y--LGVSAA-WLI-DNA-PNDEAEQTRLYQN-SKINGQSG:5.5E-4,A_mute_swan_Hyogo_2802F001_2011___Y--LGVSAA-WLI-DNA-PNDEAEQTRLYQN-SKINGQSG:0.00349):0.00232):0.00121):5.5E-4,((((A_tufted_duck_Fukushima_5_2011___Y--LGVSAA-WLI-DNA-PNDEAEQTRLYQN-SKINGQRG:0.0,A_tufted_duck_Fukushima_2_2011___Y--LGVSAA-WLI-DNA-PNDEAEQTRLYQN-SKINGQRG:0.0):5.5E-4,A_duck_Fukushima_16_2011___Y--LGVSAA-WLI-DNA-PNDEAEQTRLYQN-SKINGQRG:0.00122):5.5E-4,(A_pintail_Hokkaido_1_2011___Y--LGVSAA-WLI-DNA-PNDEAEQTRLYQN-SKINGQRG:0.00122,A_whistling_swan_Fukushima_207_2011___Y--LGVSAA-WLI-DNA-PNDEAEQTRLYQN-SKINGQRG:0.00122):5.5E-4):0.00235,(A_Brown_headed_gull_Tibet_2_2010___Y--LGVSAA-WLI-DNA-PNDEAEQTRLYQN-SKINGQSG:0.0,A_Brown_headed_gull_Tibet_1_2010___Y--LGVSAA-WLI-DNA-PNDEAEQTRLYQN-SKINGQSG:0.0,A_whooper_swan_Mongolia_21_2010___Y--LGVSAA-WLI-DNA-PNDEAEQTRLYQN-SKINGQSG:0.0):5.5E-4):5.5E-4):0.00121,(A_grebe_Tyva_3_2009___Y--LGVSAA-WLI-DNA-PNDEAEQTRLYQN-SKINGQSG:0.0,A_bar_headed_goose_Mongolia_X53_2009_0___Y--LGVSAA-WLI-DNA-PNDEAEQTRLYQN-SKINGQSG:0.0,A_rubby_shelduck_Mongolia_X42_2009___Y--LGVSAA-WLI-DNA-PNDEAEQTRLYQN-SKINGQSG:0.0,A_herring_gull_Mongolia_834T2_2009___Y--LGVSAA-WLI-DNA-PNDEAEQTRLYQN-SKINGQSG:0.0,A_great_black_headed_gull_Qinghai_8_2009___Y--LGVSAA-WLI-DNA-PNDEAEQTRLYQN-SKINGQSG:0.0,A_whooper_swan_Mongolia_2_2009___Y--LGVSAA-WLI-DNA-PNDEAEQTRLYQN-SKINGQSG:0.0):5.5E-4):5.5E-4,(((A_whooper_swan_Mongolia_1_2010___Y--LGVSAA-WLI-DNA-PNDEAEQTRLYQN-SKINGQSG:0.00122,A_whooper_swan_Mongolia_7_2010___Y--LGVSAA-WLI-DNA-PNDEAEQTRLYQN-SKINGQSG:5.5E-4):0.00121,A_grebe_Tyva_2_2010___Y--LGVSAA-WLI-DNA-PNDEAEQTRLYQN-SKINGQSG:0.00121):0.00587,A_common_goldeneye_Mongolia_X60_2009___Y--LGVSAA-WLI-DNA-PNDEAEQTRLYQN-SKINGQSG:0.00121):5.5E-4):5.5E-4,A_bean_goose_Tyva_10_2009___Y--LGVSAA-WLI-DNA-PNDEAEQTRLYQN-SKINGQSG:0.00121):5.5E-4,(A_rubby_shelduck_Mongolia_X63_2009___Y--LGVSAA-WLI-DNA-PNDEAEQTRLYQN-SKINGQSG:0.00122,A_whooper_swan_Mongolia_11_2010___Y--LGVSAA-WLI-DNA-PNDEAEQTRLYQN-SKTNGQSG:0.00467):5.5E-4):5.5E-4,A_great_crested_grebe_Tyva_22_2010___Y--LGVSAA-WLI-DNA-PNDEAEQTRLYQN-SKINGQSG:0.00233):5.5E-4):0.00122,((A_brown_headed_gull_Qinghai_9_2009___Y--LGVSAA-WLI-DNA-PNDEAEQTRLYQN-SKVNGQSG:0.00122,A_brown_headed_gull_Qinghai_19_2009___Y--LGVSAA-WLI-DNA-PNDEAEHTRLYQN-SKINGQSG:0.00471):0.00122,A_great_crested_grebe_Tyva_120_2009___Y--LWVSAA-WLI-DNA-PNDEAEQTRLYQN-SKINGQSG:0.00348):5.5E-4):0.00109,(((A_CHICKEN_Hunan_118_2010___Y--LGVSAA-WLI-DNA-PNDEAEQTRLYQN-SKINGQSG:0.0035,A_DUCK_Hunan_220_2010___H--LGVSAA-WLI-DNA-PNDEAEQTRLYQN-SKINGQSG:0.0035):0.00121,A_goose_Jiangsu_k0403_2010___Y--LGVSAA-WLI-DNA-PNDEAEQTRLYQN-SKINGQSG:0.00352):5.5E-4,A_chicken_Jiangsu_k0402_2010___Y--LGVSAA-WLI-DNA-PNDEAEQTRLYQN-SKINGQSG:0.00349):0.00232):0.00125,A_great_crested_grebe_Qinghai_1_2009___Y--LGVSAA-WLI-DNA-PNDEAEQTRLYQN-SKINGQSG:0.0342):0.00134,(((((((((((((((((((((((((((((((((((((((A_duck_Bangladesh_33848_2017___Y--LGVSAA-WLI-DNT-PNDEAEQTRLYQN-SKINGQSG:0.00228,A_duck_Bangladesh_33841_2017___Y--LGVSAA-WLI-DNT-PNDEAEQTRLYQN-SKINGQSG:5.5E-4):0.00119,(A_duck_Bangladesh_34104_2017___Y--LGVSAA-WLI-DNT-PNDEAEQTRLYQN-SKINGQSG:0.0,A_duck_Bangladesh_34105_2017___Y--LGVSAA-WLI-DNT-PNDEAEQTRLYQN-SKINGQSG:0.0):0.0012):5.5E-4,A_duck_Bangladesh_34097_2017___Y--LGVSAA-WLI-DNT-PNDEAEQTRLYQN-SKINGQSG:0.00229):0.0023,(A_duck_Bangladesh_33287_2017___Y--LGVSAA-WLI-DNT-PNDEAEQTRLYQN-SKINGQSG:0.0,A_chicken_Bangladesh_NRL_AI_3237_2017___Y--LGVSAA-WLI-DNT-PNDEAEQTRLYQN-SKINGQSG:0.0,A_quail_Bangladesh_32942_2017___Y--LGVSAA-WLI-DNT-PNDEAEQTRLYQN-SKINGQSG:0.0):5.5E-4):5.5E-4,((A_duck_Bangladesh_34752_2018___Y--LGVSAA-WLI-DNT-PNDEAEQTRLYQN-SKINGQSG:0.00121,A_duck_Bangladesh_34745_2018___Y--LGVSAA-WLI-DNT-PNDEAEQTRLYQN-SKINGQSG:5.5E-4):0.00232,(A_duck_Bangladesh_33415_2017___Y--LGVSAA-WLI-DNA-PNDEAEQTRLYQN-SKINGQSG:0.0012,A_chicken_Bangladesh_32747_2017___Y--LGVSAA-WLI-DNT-PNDEAEQTRLYQN-SKINGQSG:0.00231):5.5E-4):5.5E-4):0.0012,A_crow_Bangladesh_NRL_AI_1616_2017___Y--LGVSAA-WLI-DNT-PNDEAEQTRLYQN-SKINGQSG:0.0012):5.5E-4,A_crow_Bangladesh_NRL_AI_1615_2017___Y--LGVSAA-WLI-DNT-PNDEAEQTRLYQN-SKINGQSG:0.0012):0.00574,A_duck_Bangladesh_28389_2016___Y--LGVSAA-WLI-DNT-PNDEAEQTRLYQN-SKINGQSG:5.3E-4):0.0012,((A_goose_Bangladesh_19D744_2016___Y--LGVSAA-WLT-DNT-PNGEAEQIRLYQN-SKINGQSG:0.01394,A_duck_Bangladesh_31992_2017___Y--LGVSAA-WLI-DNT-PNDEAEQTRLYQN-SKINGQSG:0.00583):0.00344,A_duck_Bangladesh_34744_2018___Y--LGVSAA-WLI-DNT-PNDEAEQTRLYQN-SKINGQSG:0.00335):5.5E-4):5.5E-4,A_crow_Bangladesh_NRL_AI_689_2016___Y--LGVSAA-WLI-DNT-PNDEAEQTRLYQN-SKINGQSG:5.5E-4):5.5E-4,((((((((((A_duck_Bangladesh_35346_2018___Y--LGVSAA-WLI-DNT-PNDEAEQTRLYQN-SKINGQSG:5.5E-4,A_duck_Bangladesh_35293_2018___Y--LGVSAA-WLI-DNT-PNDEAEQTRLYQN-SKINGQSG:0.00228):5.5E-4,A_duck_Bangladesh_34036_2017___Y--LGVSAA-WLI-DNT-PNDEAEQTRLYQN-SKINGQSG:0.00119):5.5E-4,A_duck_Bangladesh_35222_2018___Y--LGVSAA-WLI-DNA-PNDEAEQTRLYQN-SKINGQSG:0.00574):0.00118,A_duck_Bangladesh_32502_2017___Y--LGVSAA-WLI-DNT-PNDEAEQTRLYQN-SKINGQSG:0.00118):5.5E-4,A_duck_Bangladesh_35226_2018___Y--LGVSAA-WLI-DNT-PNDEAEQTRLYQN-SKINGQSG:0.00575):0.00228,A_duck_Bangladesh_30057_2016___Y--LGVSAA-WLI-DNT-PNDEAEQTRLYQN-SKINGQSG:5.5E-4):5.5E-4,((A_chicken_Bangladesh_01C209_2017___Y--LGVSAA-WLI-DNA-PNDEAEQTRLYQN-SKINGQSG:0.00345,A_duck_Bangladesh_18D843_2017___Y--LGVSAA-WLI-DNA-PNDEAEQTRLYQN-SKINGQSG:0.00346):0.00119,A_duck_Bangladesh_17D843_2017___Y--LGVSAA-WLI-DNT-PNDEAEQTRLYQN-SKINGQSG:0.00461):5.5E-4):5.5E-4,((A_duck_Bangladesh_30892_2016___Y--LGVSAA-WLI-DNT-PNDEAEQTRLYQN-SKINGQSG:5.5E-4,A_duck_Bangladesh_30884_2016___Y--LGVSAA-WLI-DNT-PNDEAEQTRLYQN-SKINGQSG:0.00459):0.00119,A_duck_Bangladesh_31098_2016___Y--LGVSAA-WLI-DNT-PNDEAEQTRLYQN-SKINGQSG:0.00341):0.0012):5.0E-4,(A_duck_Bangladesh_17D727_2016___Y--LGVSAA-WLI-DNT-PNDEAEQTRLYQN-SKINGQSG:0.0,A_duck_Bangladesh_17D771_2017___Y--LGVSAA-WLI-DNT-PNDEAEQTRLYQN-SKINGQSG:0.0):0.00343):0.0012,A_chicken_Bangladesh_NRL_AI_8052_2017___Y--LGVSAA-WLI-DNT-PNDEAEQTRLYQN-SKINGQSG:0.00582):0.00119):0.00119,A_duck_Bangladesh_25845_2015___Y--LGVSAA-WLI-DNT-PNDEAEQTRLYQN-SKINGQSG:5.5E-4):5.5E-4,(((((A_duck_Bangladesh_31022_2016___Y--LGVSAA-WLI-DNT-PNDEAEQTRLYQN-SKINGQSG:0.0046,A_chicken_Bangladesh_30065_2016___Y--LGVSAA-WLI-DNT-PNDEAEQTRLYQN-SKINGQSG:0.00345):5.5E-4,A_duck_Bangladesh_28250_2016___Y--LGVSAA-WLI-DNT-PNDEAEQTRLYQN-SKINGQSG:0.00119):5.5E-4,A_duck_Bangladesh_31097_2016___Y--LGVSAA-WLI-DNT-PNDEAEQTRLYQN-SKINGQSG:0.00458):0.0012,A_duck_Bangladesh_31297_2016___Y--LGVSAA-WLI-DNA-PNDEAEQTRLYQN-SKINGQSG:0.00459):5.3E-4,A_duck_Bangladesh_27892_2015___Y--QGVSAA-WLI-DNT-PNDEAEQTRLYQN-SKINGQSG:0.00344):5.5E-4):5.5E-4,((((((((A_duck_Bangladesh_31993_2017___Y--LGVSAA-WLI-DNT-PNDEAEQTRLYQN-SKINGQSG:0.0,A_environment_Bangladesh_10E43_2017___Y--LGVSAA-WLI-DNT-PNDEAEQTRLYQN-SKINGQSG:0.0):5.5E-4,A_environment_Bangladesh_10E44_2017___Y--LGVSAA-WLI-DNT-PNDEAEQTRLYQN-SKINGQSG:0.00228):5.5E-4,A_chicken_Bangladesh_BM18B59_2017___Y--LGVSAA-WLI-DNT-PNDEAEQTRLYQN-SKINGQSG:0.00459):0.00119,(A_duck_Bangladesh_31023_2016___Y--LGVSAA-WLI-DNT-PNDEAEQTRLYQN-SKINGQSG:0.0,A_duck_Bangladesh_30817_2016___Y--LGVSAA-WLI-DNT-PNDEAEQTRLYQN-SKINGQSG:0.0):5.5E-4):5.5E-4,A_duck_Bangladesh_34285_2017___Y--LGVSAA-WLI-DNT-PNDEAEQTRLYQN-SKINGQSG:0.00572):0.00119,A_duck_Bangladesh_31028_2016___Y--LGVSAA-WLI-DNT-PNDEAEQTRLYQN-SKINGQSG:0.00119):5.5E-4,(((A_chicken_Bangladesh_32806_2017___Y--LGVSAA-WLI-DNT-PNDEAEQTKLYQN-SKINGQSG:0.00456,A_duck_Bangladesh_33772_2017___Y--LGVSAA-WLI-DNT-PNDEAEQTRLYQN-SKINGQSG:0.00345):0.00119,A_environment_Bangladesh_NRL_AI_1003_2016___Y--LGVSAA-WLI-DNT-PNDEAEQTRLYQN-SKINGQSG:0.00119):5.5E-4,((A_environment_Bangladesh_07E35_2016___Y--LGVSAA-WLI-DNT-PNDEAEQTRLYQN-SKINGQSG:0.00227,A_duck_Bangladesh_32247_2017___Y--LGVSAA-WLI-DNT-PNDEAEQTRLYQN-SKINGQSG:0.00576):5.5E-4,A_environment_Bangladesh_NRL_AI_990_2016___Y--LGVSAA-WLI-DNT-PNDEAEQTRLYQN-SKINGQSG:0.00119):5.5E-4):5.5E-4):5.5E-4,A_duck_Bangladesh_30682_2016___Y--LGVSAA-WLI-DNT-PNDEAEQARLYQN-SKINGQSG:0.00575):0.00228):0.00118,(((((((((A_duck_Bangladesh_31295_2016___Y--LGVSAA-WLI-DNT-PNDEAEQTKLYQN-SKINGQSG:0.0,A_duck_Bangladesh_31296_2016___Y--LGVSAA-WLI-DNT-PNDEAEQTKLYQN-SKINGQSG:0.0):5.5E-4,A_duck_Bangladesh_31294_2016___Y--LGVSAA-WLI-DNT-PNDEAEQTKLYQN-SKINGQSG:0.00117):5.5E-4,A_chicken_Bangladesh_31269_2016___Y--LGVSAA-WLI-DNT-PNDEAEQTKLYQH-SKINGQSG:0.00117):0.00225,A_crow_Bangladesh_NRL_AI_8473_2017___Y--LGVSAA-WLI-DNT-PNDEAEQTKLYQN-SKINGQSG:0.00338):5.5E-4,A_duck_Bangladesh_30818_2016___Y--LGVSAA-WLI-DNT-PNDEAEQTKLYQN-SKINGQSG:0.00225):0.00118,((((A_chicken_Bangladesh_33167_2017___Y--LGVSAA-WLI-DNT-PNDEAEQTRLYQN-SKINGQSG:0.00228,A_chicken_Bangladesh_BH19P32_4__2017___Y--LGVSAA-WLI-DNT-PNDEAEQTRLYQN-SKINGQSG:5.5E-4):0.00457,A_duck_Bangladesh_31549_2016___Y--LGVSAA-WLI-DNT-PNDEAEQTRLYQN-SKINGQSG:0.00118):0.00118,A_duck_Bangladesh_32914_2017___Y--LGVSAA-WLI-DNT-PNDEAEQTRLYQN-SKINGQSG:0.00341):5.5E-4,A_avian_Bangladesh_PV711_2016___Y--LGVSAA-WLV-DNT-PNDEAEQTRLYQN-SKINGQSG:0.00227):5.5E-4):5.5E-4,A_duck_Bangladesh_32664_2017___Y--LGVSAA-WLI-DNT-PNDEAEQTRLYQN-SKINGQSG:0.00341):5.5E-4,((A_environment_Bangladesh_09E35_2016___Y--LGVSAA-WLI-DNT-PNDEAEQTRLYQN-SKINGQSG:0.00118,A_duck_Bangladesh_17D642_2016___Y--LGVSAA-WLI-DNT-PNDEAEQTRLYQN-SKINGQSG:0.00118):5.5E-4,A_duck_Bangladesh_17D644_2016___Y--LGVSAA-WLI-DNT-PNDEAEQTRLYQN-SKINGQSG:5.5E-4):0.00117):5.5E-4,(A_environment_Bangladesh_NRL_AI_1610_2016___Y--LGVSAA-WLI-DNT-PNDEAEQTRLYQN-SKINGQSG:0.00339,A_duck_Bangladesh_31094_2016___Y--LGVSAA-WLI-DNA-PNDEAEQTRLYQN-SKINGQSG:0.00453):5.5E-4):0.00697):5.3E-4,((((A_duck_Bangladesh_31095_2016___Y--LGVSAA-WLI-DNT-PNDEAEQTRLYQN-SKINGQSG:0.0,A_duck_Bangladesh_31103_2016___Y--LGVSAA-WLI-DNT-PNDEAEQTRLYQN-SKINGQSG:0.0):0.00462,A_chicken_Bangladesh_33395_2017___Y--LGVSAA-WLI-DNT-PNDEAEQTRLYQN-SKINGQSG:0.00819):0.00185,(A_duck_Bangladesh_30885_2016___Y--LGVSAA-WLI-DNT-PNDEAEQTRLYQN-SKINGQSG:0.0,A_duck_Bangladesh_30890_2016___Y--LGVSAA-WLI-DNT-PNDEAEQTRLYQN-SKINGQSG:0.0):0.00505):0.0023,A_chicken_Bangladesh_NRL_AI_1613_2017___Y--LGVSAA-WLI-DNT-PNDEAEQIRLYQN-SKINGQSG:0.00763):0.00161):5.5E-4,(((A_duck_Bangladesh_30160_2016___Y--LGVSAA-WLI-DNT-PNDEAEQTRLYQN-SKINGQSG:0.00119,A_duck_Bangladesh_17D629_2016___Y--LGVSAA-WLI-DNT-PNDEAEQTRLYQN-SKINGQSG:0.0023):0.00579,(A_duck_Bangladesh_26182_2015___Y--LGVSAA-WLI-DNT-PNDEAEQTRLYQN-SQINGQRG:0.00343,A_environment_Bangladesh_26170_2015___Y--LGVSAA-WLI-DNT-PNDEAEQTRLYQN-SKINGQSG:0.00119):5.5E-4):5.5E-4,A_duck_Bangladesh_26251_2015___Y--LGVSAA-WLI-DNT-PNDEAEQTRLYQN-SKINGQSG:5.5E-4):5.5E-4):0.00119,((((((((((A_duck_Bangladesh_40638_2019___Y--LGVSAA-WLI-NNA-PNDEAEQTRLYQN-SKINGQSG:0.0,A_duck_Bangladesh_40641_2019___Y--LGVSAA-WLI-NNA-PNDEAEQTRLYQN-SKINGQSG:0.0):5.5E-4,A_duck_Bangladesh_41320_2019___Y--LGVSAA-WLI-NNA-PNDEAEQTRLYQN-SKINGQSG:0.00119):5.4E-4,(A_duck_Bangladesh_41250_2019___Y--LGVSAA-WLI-NNA-PNDEAEQTRLYQN-SKINGQSG:0.00683,A_duck_Bangladesh_40416_2019___Y--LGVSAA-WLI-NNA-PNDEAEQTRLYQN-SKINGQSG:0.00118):0.00449):0.00118,A_duck_Bangladesh_35924_2018___Y--LGVSAA-WLI-NNA-PNDEAEQTRLYQN-SKINGQSG:5.5E-4):0.00109,(((A_duck_Bangladesh_40832_2019___Y--LGVSAA-WLI-NNA-PNDEAEQTRLYQN-SKINGQSG:5.5E-4,A_duck_Bangladesh_41253_2019___Y--LGVSAA-WLI-SNA-PNDEAEQTRLYQN-SKINGQSG:0.0034):5.5E-4,A_duck_Bangladesh_40825_2019___Y--LGVSAA-WLI-NNA-PNDEAEQTRLYQN-SKINGQSG:0.00226):0.00226,(A_duck_Bangladesh_35921_2018___Y--LGVSAA-WLI-NNA-PNDEAEQTRLYQN-SKINGQSG:0.00228,A_duck_Bangladesh_40826_2019___Y--LGVSAA-WLI-NNA-PNDEAEQTRLYQN-SKINGQSG:0.00914):5.4E-4):5.5E-4):0.00215,(((((((A_duck_Bangladesh_34100_2017___Y--LGVSAA-WLI-NNA-PNDEAEQTKLYQN-SKINGQSG:0.00119,A_duck_Bangladesh_34102_2017___Y--LGVSAA-WLI-NNA-PNDEAEQTKLYQN-SKINGQSG:5.5E-4):5.5E-4,A_duck_Bangladesh_35723_2018___Y--LGVSAA-WLI-NNA-PNNEAEQTQLYQN-SKINGQSG:0.00801):0.00118,A_duck_Bangladesh_33892_2017___Y--LGVSAA-WLI-NNA-PNDEAEQTKLYQN-SKINGQSG:5.5E-4):5.5E-4,(A_crow_Bangladesh_NRL_AI_8471_2017___Y--LGVSAA-WLI-NNA-PNDEAEQTKLYQN-SKINGQSG:0.00229,A_quail_Bangladesh_34292_2017___Y--LGVSAA-WLI-NNA-PNDEAEQTKLYQN-SKINGQSG:0.0034):0.00118):0.00119,A_chicken_Bangladesh_NRL_AI_8468_2017___Y--LGVSAA-WLI-NNA-PNDEAEQTRLYQN-SKINGQSG:0.00691):0.0012,((A_duck_Bangladesh_35438_2018___Y--LGVSAA-WLI-NNA-PNDEAEQTRLYQN-SKINGQSG:5.5E-4,A_duck_Bangladesh_35435_2018___Y--LGVSAA-WLI-NNA-PNDEAEQTRLYQN-SKINGQSG:0.00118):0.00455,A_duck_Bangladesh_34199_2017___Y--LGVSAA-WLI-NNA-PNDEAEQTRLYQN-SKINGQSG:5.5E-4):0.00571):0.00131,A_duck_Bangladesh_17D1012_2018___Y--LGVSAA-WLI-NNA-PNDEAEQTRLYQN-SKINGQSG:0.0033):0.00228):5.5E-4,((((((((A_duck_Bangladesh_36037_2018___Y--LGVSAA-WLI-NNA-PNDEAEQTKLYQN-SKINGQSG:0.00225,A_duck_Bangladesh_36042_2018___Y--LGVSAA-WLI-NNA-PNDEAEQTKLYQN-SKINGQSG:5.5E-4):0.00749,(A_duck_Bangladesh_35833_2018___Y--LGVSAA-WLI-NNA-PNDEAEQTKLYQN-SKINGQSG:0.00117,A_chicken_Bangladesh_40446_2019___Y--LGVSAA-WLI-NNS-PNDEAEQTKLYQN-SKINGQSG:0.00574):0.00161):0.00336,A_chicken_Bangladesh_35579_2018___Y--LGVSAA-WLI-NNA-PNDEAEQTRIYQN-SKINGQSG:0.00612):0.00183,A_duck_Bangladesh_34590_2018___Y--LGVSAA-WLI-NNA-PNDEAEQTRLYQN-SKINGQSG:0.00118):5.5E-4,((A_duck_Bangladesh_38287_2019___Y--LGVSAA-WLI-NNA-PNNEAEQTRLYQN-SQINGQSG:0.00915,A_duck_Bangladesh_38175_2019___Y--LGVSAA-WLI-NNA-PNDEAEQTRLYQN-SKINGQSG:0.00224):0.00453,A_duck_Bangladesh_35602_2018___Y--LGVSAA-WLI-NNA-PNDEAEQTRLYQN-SKINGQSG:0.00454):0.00118):5.5E-4,(((((A_duck_Bangladesh_40528_2019___Y--LGVSAA-WLI-NNA-PNDEAEQTRLYQN-SKINGQSG:5.5E-4,A_duck_Bangladesh_40524_2019___Y--LGVSAA-WLI-NNA-PNDEAEQTRLYQN-SKINGQSG:0.00117):0.00564,A_duck_Bangladesh_41322_2019___Y--LGVSAA-WLI-NNA-PNDEAEQTRLYQN-SKINGQSG:0.00452):0.00297,((A_duck_Bangladesh_3093_2019__H5N1____Y--LGVSAA-WLI-NNA-PNDEAEQTRLYQN-SKINGQSG:5.5E-4,A_duck_Bangladesh_35672_2018___Y--LGVSAA-WLI-DNA-PNDEAEQTKLYQN-SKISGQSG:0.00684):5.5E-4,A_duck_Bangladesh_35986_2018___Y--LGVSAA-WLI-NNA-PNDEAEQTRLYQN-SKINGQSG:0.00227):5.3E-4):0.00118,A_duck_Bangladesh_41248_2019___Y--LGVSAA-WLI-NNA-PNDEAEQTRLYQN-SKINGQSG:0.01025):0.00118,A_duck_Bangladesh_40532_2019___Y--LGVSAA-WLI-NNA-PNDEAEQTRLYQN-SKINGQSG:0.00611):7.6E-4):5.5E-4,A_duck_Bangladesh_34283_2017___Y--LGVSAA-WLI-NNA-PNDEAEQTRLYQN-SKINGQSG:5.5E-4):5.5E-4,((A_Nepal_19FL1997_2019___Y--LGVSAA-WLI-NNA-PNDEAEQTRLYQN-SKINGQNG:5.4E-4,A_Nepal_19FL1997_2019_0___Y--LGVSAA-WLI-NNA-PNDEAEQTRLYQN-SKINGQXG:8.2E-4):0.01264,A_duck_Bangladesh_35343_2018___Y--LGVSAA-WLI-NNA-PNDEAEQTRLYQN-SKINGQSG:0.00454):0.00117):0.00118):0.00118,((((A_duck_Bangladesh_33775_2017___Y--LGVSAA-WLI-NNA-PNDEAEQTRLYQN-SKINGQSG:0.0034,A_chicken_Bangladesh_34265_2017___Y--LGVSAA-WLI-NNA-PNDEAEQTRLYQN-SKINGQSG:0.00567):5.5E-4,A_duck_Bangladesh_34032_2017___Y--LGVSAA-WLI-NNA-PNDEAEQTRLYQN-SKINGQSG:0.00225):5.5E-4,A_duck_Bangladesh_35389_2018___Y--LGVSAA-WLI-NNA-PNDEAEQTRLYQN-SKINGQSG:0.00226):5.5E-4,A_duck_Bangladesh_35600_2018___Y--LGVSAA-WLI-NNA-PNDEAEQTRLYQN-SKINGQSG:0.0057):5.5E-4):5.5E-4,((A_duck_Bangladesh_35829_2018___Y--LGVSAA-WLI-NNA-PNDEAEQTRLYQN-SKINGQSG:0.00227,A_duck_Bangladesh_35827_2018___Y--LGVSAA-WLI-NNA-PNDEAEQTRLYQN-SKINGQSG:0.00117):0.00117,A_duck_Bangladesh_35835_2018___Y--LGVSAA-WLI-NNA-PNDEAEQTRLYQN-SKINGQSG:0.00339):0.0058):0.00118,A_duck_Bangladesh_35439_2018___Y--LGVSAA-WLI-NNA-PNDEAEQTRLYQN-SKINGQSG:0.00458):0.00575):5.5E-4,((A_duck_Bangladesh_25887_2015___Y--LGVSAA-WLI-DNT-PNDEAEQTRLYQN-SKINGQSG:5.5E-4,A_duck_Bangladesh_25683_2015___Y--LGVSAA-WLI-DNT-PNDEAEQTRLYQN-SKINGQSG:0.00119):5.5E-4,A_duck_Bangladesh_25893_2015___Y--LGVSAA-WLI-DNT-PNDEAEQTRLYQN-SKINGQXG:0.00119):0.00118):5.5E-4,A_avian_Bangladesh_PV154_2016___Y--LGVSAA-WLI-DNT-PNDEAEQTRLYQN-SKINGQSG:0.00341):0.00119,A_duck_Bangladesh_27820_2015___Y--LGVSAA-WLI-DNT-PNDEAEQTRLYQN-SKISGQSG:0.00344):0.00647,A_environment_Bangladesh_18948_2013___Y--LGVSAA-WLI-DNT-PNDEAEQTRLYQN-SKINGQSG:0.00334):0.00367,(((((((((A_chicken_Bangladesh_08C178_2016___D--LGVSAA-WLI-NNT-PNNEAEQTTLYQN-SKINGQSG:0.00116,A_chicken_Bangladesh_08C176_2016___D--LGVSAA-WLI-NNT-PNNEAEQTTLYQN-SKINGQSG:0.00118):0.02009,A_duck_Bangladesh_24482_2015___Y--LGVSAA-WLI-DNT-PNDEAEQTTLYQN-SKINGQSG:0.00229):0.0012,A_chicken_Bangladesh_23414_2014___Y--LGVSAA-WLI-DNT-PNDEAEQTKLYQN-SKINGQSG:0.00119):5.4E-4,A_duck_Bangladesh_26042_2015___Y--LGVSAA-WLI-DNT-PNDEAEQTKLYQN-SKINGQSG:0.00577):5.5E-4,(A_duck_Bangladesh_24915_2015___Y--LGVSAA-WLI-DNT-PNDEAEQTQLYQN-SKINGQSG:0.00226,A_chicken_Bangladesh_24944_2015___Y--LGVSAA-WLI-DNT-PNDEAEQTQLYQN-SKINGQSG:0.00119):0.01048):0.00119,A_duck_Bangladesh_22996_2014___Y--LGVSAA-WLI-DNT-PNDEAEQTKLYQN-SKINGQSG:0.00119):0.00119,(((A_environment_Bangladesh_23223_2014___Y--LGVSAA-WLI-DNT-PNDEAEQTKLYQN-SKINGQSG:0.0012,A_duck_Bangladesh_23163_2014___Y--LGVSAA-WLI-DNT-PNDEAEQTKLYQN-SKINGQSG:5.5E-4):0.0012,A_duck_Bangladesh_24483_2015___Y--LGVSAA-WLI-DNT-PNDEAEQTKLYQN-SKINGQSG:0.00229):0.00119,A_duck_Bangladesh_22399_2014___Y--LGVSAA-WLI-DNT-PNDEAEQTKLYQN-SKINGQSG:0.00341):5.5E-4):0.00573,(A_duck_Bangladesh_23655_2014___H--LGVSAA-WLI-DNT-PNDEAEQTRLYQN-SKINGQSG:0.0,A_duck_Bangladesh_23660_2014___H--LGVSAA-WLI-DNT-PNDEAEQTRLYQN-SKINGQSG:0.0):0.0012):0.00119,((A_chicken_Bangladesh_23974_2014___Y--LGVSAA-WLI-DNT-PNDEAEQTRLYQN-SKINGQSG:0.00698,A_duck_Bangladesh_24958_2015___Y--LGVSAA-WLI-DNT-PNDEAEQTRLYQN-SKINGQSG:0.00922):0.00465,(A_duck_Bangladesh_22991_2014___Y--LGVSAA-WLI-DNT-PNDEAEQTRLYQN-SKINGQSG:0.00229,A_duck_Bangladesh_23858_2014___Y--LGVSAA-WLI-DNT-PNDEAEQTRLYQN-SKINGQSG:0.00808):0.00103):0.00255):0.00265):0.00231,A_quail_Bangladesh_19250_2013___Y--LGVSAA-WLI-DNT-PNDEAEQTRLYQN-SKINGQSG:0.00427):5.3E-4,A_poultry_Bangladesh_91392_2013___Y--LGVSAA-WLI-DNT-PNDEAEQTRLYQN-SKINGQSG:0.0012):5.5E-4,((((A_goose_Bangladesh_25169_2015___Y--LGVSAA-WLI-DNT-PNDEAEQTRLYQN-SKINGQSG:0.00131,A_duck_Bangladesh_24044_2014___Y--LGVSAA-WLI-DNT-PNDEAEQTRLYQN-SKINGQSG:0.00446):0.01706,A_duck_Bangladesh_22806_2014___Y--LGVSAA-WLI-DNT-PNDEAEQVRLYQN-SKINGQSG:0.00685):0.00501,A_chicken_Nepal_T_359_2014___Y--LGVSAA-WLI-DNT-PNDEAEQTRLYQN-SKINGQSG:0.00687):0.00225,(A_duck_Bangladesh_17753_2012___Y--LGVSAA-WLI-DNT-PNDEAEQTRLYQN-SKINGQSG:0.00124,A_duck_Bangladesh_19097_2013___Y--LGVSAA-WLI-DNT-PNDEAEQTRLYQN-SKINGQSG:0.00224):0.0012):5.5E-4):5.5E-4,A_duck_Bangladesh_19099_2013___Y--LGVSAA-WLI-DNA-PNDEAEQTRLYQN-SKINGQSG:0.00928):0.0012,(A_chicken_Bangladesh_22478_2014___Y--LGVSAA-WLI-DNT-PNDEAEQTRLYQN-SKINGQSG:0.00229,A_duck_Bangladesh_22811_2014___Y--LGVSAA-WLI-DNT-PNDEAEQTRLYQN-SKINGQSG:0.00697):0.00464):0.00693,((((((((((((((((((A_chicken_Bhutan_01TI06_2013___Y--LGVSAA-WLI-DNA-PNDEAEQTMLYQN-SKINGQSG:0.0,A_duck_Bhutan_01TR03_2013___Y--LGVSAA-WLI-DNA-PNDEAEQTMLYQN-SKINGQSG:0.0):5.5E-4,A_chicken_Bhutan_01TR338_2013___Y--LGVSAA-WLI-DNA-PNDEAEQTMLYQN-SKINGQSG:0.00121):5.5E-4,A_duck_Bhutan_01CL03_2013___Y--LGVSAA-WLI-DNA-PNDEAEQTMLYQN-SKINGQSG:0.00121):0.00346,((A_chicken_Bhutan_933_2012___Y--LGVSAA-WLI-DNA-PNDEAEQTMLYQN-SKINGQSG:0.0,A_chicken_Bhutan_935_2012___Y--LGVSAA-WLI-DNA-PNDEAEQTMLYQN-SKINGQSG:0.0):5.5E-4,A_chicken_Bhutan_934_2012___Y--LGVSAA-WLI-DNA-PNDEAEQTMLYQN-SKINGQSG:0.0012):0.00232):5.5E-4,A_chicken_Bhutan_02CL505_2013___Y--LGVSAA-WLI-DNA-PNDEAEQTMLYQN-SKINGQSG:0.00348):5.5E-4,(((((A_chicken_Nepal_231_13___Y--LGVSAA-WLI-DNA-PNDEAEQTMLYQN-SKINGQSG:0.0,A_chicken_Nepal_T_274_13___Y--LGVSAA-WLI-DNA-PNDEAEQTMLYQN-SKINGQSG:0.0):5.5E-4,A_chicken_Nepal_223_13___Y--LGVSAA-WLI-DNA-PNDEAEQTMLYQN-FKINGQSG:0.0012):0.0012,A_chicken_Nepal_T_233_13___Y--LGVSAA-WLI-DNA-PNDEAEQTMLYQN-SKINGQSG:0.00121):5.5E-4,(A_chicken_Nepal_225_13___Y--LGVSAA-WLI-DNA-PNDEAEQTMLYQN-SKINGQSG:0.0,A_chicken_Nepal_232_13___Y--LGVSAA-WLI-DNA-PNDEAEQTMLYQN-SKINGQSG:0.0):0.00819):5.5E-4,A_chicken_Nepal_PT_29_13___Y--LGVSAA-WLI-DNA-PNDEAEQTMLYQN-SKINGQSG:0.00121):0.0012):0.00232,((A_pigeon_Bhutan_01BR01_2012___Y--LGVSAA-WLI-DNA-PNDEAEQTMLYQN-SKINGQSG:0.00347,A_chicken_Bhutan_01TI02_2013___Y--LGVSAA-WLI-DNA-PNDEAEQTMLYQN-SKINGQSG:0.00698):5.5E-4,A_chicken_Bhutan_505_2012___Y--LGVSAA-WLI-DNA-PNDEAEQTMLYQN-SKINGQSG:0.00346):5.5E-4):0.00229,A_chicken_Bhutan_507_2012___Y--LGVSAA-WLI-DNA-PNDEAEQTMLYQN-SKINGQSG:0.00212):5.4E-4,A_chicken_Bhutan_1028_2012___Y--LGVSAA-WLI-DNA-PNDEAEQTMLYQN-SKINGQSG:0.00231):5.5E-4,((A_chicken_Bhutan_345_2012___Y--LGVSAA-WLI-DNA-PNDEAEQTMLYQN-SKINGQSG:0.0,A_chicken_Bhutan_347_2012___Y--LGVSAA-WLI-DNA-PNDEAEQTMLYQN-SKINGQSG:0.0,A_yellow_billed_duck_Bhutan_358_2012___Y--LGVSAA-WLI-DNA-PNDEAEQTMLYQN-SKINGQSG:0.0):5.5E-4,(A_chicken_Bhutan_406_2012___Y--LGVSAA-WLI-DNA-PNDEAEQTMLYQN-SKINGQSG:0.0,A_chicken_Bhutan_413_2012___Y--LGVSAA-WLI-DNA-PNDEAEQTMLYQN-SKINGQSG:0.0):0.00231):5.5E-4):0.0012,((A_turkey_India_10CA04_2012___Y--LGVSAA-WLI-DNA-PNDEAEQTRLYQN-SKINGQSG:0.0023,A_chicken_India_12CL2168_2013___Y--LGVSAA-WLI-GNA-PNDEEEQTRLYQN-SKINGQSG:0.0105):5.4E-4,A_chicken_India_12CA01_2013___Y--LGVSAA-WLI-DNA-PNDEAEQTMLYQN-SKINGQSG:0.01061):0.0035):5.5E-4,A_chicken_Bhutan_367_2012___Y--LGVSAA-WLI-DNA-PNDEAEQTRLYQN-SKINGQSG:0.00232):5.5E-4,A_crow_Nepal_CT1_12___Y--LGVSAA-WLI-GNA-PNDEAEQTRLYQN-SKINGQSG:0.00232):5.5E-4,(((((((A_chicken_Nepal_PT_17_12___Y--LGVSAA-WLI-DNA-PNDEAEQTRLYQN-SKINGQSG:0.0012,A_chicken_Nepal_PT_16_12___Y--LGVSAA-WLI-DNA-PNDEAEQTRLYQN-SKINGQSG:5.5E-4):0.00233,A_chicken_Nepal_T9_BH_11___Y--LGVSAA-WLI-DNA-PNDEAEQTRLYQN-SKINGQSG:5.5E-4):5.5E-4,A_duck_Nepal_5_TZoo_11___Y--LGVSAA-WLI-DNA-PNDEAEQTRLYQN-SKINGQSG:0.00122):0.00121,((A_chicken_Bhutan_417_2012___Y--LGVSAA-WLI-DNA-PNDEAEQTRLYQN-SKINGQSG:0.0,A_wild_bird_Bhutan_308_2012___Y--LGVSAA-WLI-DNA-PNDEAEQTRLYQN-SKINGQSG:0.0):0.00467,A_chicken_Bhutan_317_2012___Y--LGVSAA-WLI-DNA-PNDEAEQTRLYQN-SKINGQSG:0.0023):5.5E-4):5.5E-4,A_crow_India_01CA16_2012___Y--LGVSAA-WLI-DNA-PNDEAEQTRLYQN-SKINGQSG:0.00121):5.5E-4,(A_chicken_Bhutan_257_2012___Y--LGVSAA-WLI-DNA-PNDETEQTGLYQN-SKINGQSG:0.00231,A_chicken_Bhutan_352_2012___Y--LGVSAA-WLI-DNA-PNDEAEQTRLYQN-SKINGQSG:0.00465):5.5E-4):5.5E-4,A_chicken_India_01CA06_2012___Y--LGVSAA-WLI-DNA-PNDEAEQTRLYQN-SKINGQSG:0.00349):5.5E-4):0.00122,A_chicken_Bhutan_1030_2012___Y--LGVSAA-WLT-DNA-PNDEAEQTRLYQN-SKINGQSG:0.00703):5.5E-4,(A_wild_bird_Bhutan_356_2012___Y--LGVSAA-WLI-DNA-PNDEAEQTRLYQN-SKINGQSG:5.5E-4,A_wild_bird_Bhutan_357_2012___Y--LGVSAA-WLI-DNA-PNDEAEQTRLYQN-SKINGQSG:0.00231):0.00234):5.5E-4,A_chicken_Bangladesh_3075_2011___Y--LGVSAA-WLI-DNA-PNDEAEQTRLYQN-SKINGQSG:0.00348):0.00232,A_chicken_Bhutan_330_2012___Y--LGVSAA-WLI-DNA-PNDEAEQTRLYQN-SKINGQSG:0.00584):0.00231):5.5E-4,A_chicken_Bangladesh_11303_2011___Y--LGVSAA-WLI-DNA-PNDEAEQTRLYQN-SQINGQSG:0.0012):5.5E-4,(((((A_duck_Bangladesh_4059T_2011___Y--LGVSAA-WLI-DNA-PNDEAEQTRLYQN-SKINGQSG:0.0012,A_goose_Bangladesh_4051T_2011___Y--LGVSAA-WLI-DNA-PNDEAEQTRLYQN-SKINGQSG:0.0012):0.0012,A_chicken_Bangladesh_4070T_2011___Y--LGVSAA-WLI-DNA-PNDEAEQTRLYQN-SKVNGQSG:0.00346):5.4E-4,A_duck_Bangladesh_4124T_2011___Y--LGVSAA-WLI-DNA-PNDEAEQTRLYQN-SKINGQSG:0.00466):5.3E-4,((A_waterfowl_Bangladesh_31935_2011___Y--LGVSAA-WLI-DNA-PNDEAEQTRLYQN-SKINGQSG:0.0033,A_chicken_India_03CA03_2012___Y--LGVSAA-WLI-DDA-PNDEAEQTRLYQN-SKINGQSG:0.01434):0.0023,A_duck_Bangladesh_18949_2013___Y--LGVSAA-WLI-DNA-PNDEAEQTRLYQN-SKINGQSG:0.00448):5.3E-4):0.00121,(((A_crow_India_01CA12_2012___Y--LGVSAA-WLI-NNA-PNDEAEQTRLYQN-SKINGQSG:0.0,A_ccrow_India_01CA13_2012___Y--LGVSAA-WLI-NNA-PNDEAEQTRLYQN-SKINGQSG:0.0):0.00349,A_crow_India_11CA01_2011___Y--LGVSAA-WLI-DNA-PNDEAEQTRLYQN-SKINGQSG:5.5E-4):5.5E-4,A_crow_India_11TI16_2011___Y--LGVSAA-WLI-DNA-PNDEAEQTRLYQN-SKINGQSG:5.5E-4):0.00231):5.5E-4):5.5E-4,(((((A_duck_Bangladesh_22229_2014___Y--LGVSAA-WLI-DNA-PNDEAEQTGLYQN-SKINGQSG:0.00347,A_environment_Bangladesh_18989_2013___Y--LGVSAA-WLI-DNA-PNDEAEQTGLYQN-SKINGQSG:0.00121):5.5E-4,A_environment_Bangladesh_18984_2013___Y--LGVSAA-WLI-DNA-PNDEAEQTGLYQN-SKINGQSG:0.00231):0.00326,A_chicken_Bangladesh_18061_2012___Y--LGVSAA-WLI-DNA-PNDEAEQTGLYQN-SKINGQSG:5.5E-4):0.00815,(A_crow_Bangladesh_1058_2011___Y--LGVSAA-WLI-DNA-PNDEAEQTRLYQN-SKINGQSG:5.5E-4,A_chicken_Bangladesh_3072_2011___Y--LGVSAA-WLI-DNA-PNDEAEQTRLYQN-SKINGQSG:0.00349):0.0014):9.9E-4,(A_chicken_Nepal_T1P_12___Y--LGVSAA-WLI-DNA-PNDETEQTRLYQN-SKINGQSG:0.0012,A_chicken_Nepal_PT_1_12___Y--LGVSAA-WLI-DNA-PNDETEQTRLYQN-SKINGQSG:0.00467):0.00579):5.5E-4):5.5E-4,(((((A_crow_India_02CA07_2012___Y--LGVRAA-WLI-DNA-PNGEAEQTRLYQN-SKINGQSG:0.00122,A_crow_India_02CA02_2012___Y--LGVSAA-WLI-DNA-PNGEAEQTRLYQN-SKINGQSG:0.00121):5.5E-4,(A_crow_India_01CA10_2012___Y--LGVSAA-WLI-DNA-PNGEAEQTRLYQN-SKINGQSG:0.0,A_crow_India_02CA06_2012___Y--LGVSAA-WLI-DNA-PNGEAEQTRLYQN-SKINGQSG:0.0):5.5E-4):5.5E-4,A_crow_India_01CA08_2012___Y--LGVSAA-WLI-DNA-PNGEAEQTRLYQN-SKINGQSG:0.00121):0.0012,A_chicken_Bangladesh_15085_2012___Y--LGVSAA-WLI-DNA-PNDEAEQTRLYQN-SKINGQSG:0.00583):5.5E-4,(A_chicken_India_01CL1196_2012___Y--LGVSAA-WLI-DNA-PNDEAEQTRLYQN-SKINGQSG:5.5E-4,A_chicken_India_01CA09_2012___Y--LGVSAA-WLI-DNA-PNDEAEQTRLYQN-SKINGQSG:0.00347):0.00121):5.5E-4):5.5E-4,(A_crow_Bangladesh_1056_2011___Y--LGVSAA-WLI-DNA-PNDEAEQTRLYQN-SKINGQSG:0.0,A_crow_Bangladesh_1020_2011___Y--LGVSAA-WLI-DNA-PNDEAEQTRLYQN-SKINGQSG:0.0,A_crow_Bangladesh_1019_2011___Y--LGVSAA-WLI-DNA-PNDEAEQTRLYQN-SKINGQSG:0.0):5.5E-4):5.5E-4,(((((((((A_environment_Bangladesh_15145_2012___Y--LGVSAA-WLI-DNA-PNDEAEQTRLYQN-SKINGQSG:0.0,A_environment_Bangladesh_15121_2012___Y--LGVSAA-WLI-DNA-PNDEAEQTRLYQN-SKINGQSG:0.0):5.5E-4,A_environment_Bangladesh_15105_2012___Y--LGVSAA-WLI-DNA-PNDEAEQTRLYQN-SKINGQSG:0.00121):0.0023,A_duck_Bangladesh_32077_2012___Y--LGVSAA-WLI-DNA-PNDEAEQARLYQN-SQINGQSG:0.00461):5.5E-4,A_environment_Bangladesh_1017_1_2011___Y--LGVSAA-WLI-DNA-PNDEAEQTRLYQN-SKINGQSG:0.0023):0.00705,A_crow_Bangladesh_313T_2011___Y--LGVSAA-WLI-DNA-PNDEAEQTRLYQN-SKINGQSG:0.00121):0.00121,(((A_chicken_Bangladesh_42010_2012___Y--LGVSAA-WLI-DNA-PNDEAEQTRLYQN-SKINGQSG:0.00347,A_chicken_Bangladesh_18248_2012___Y--LGVSAA-WLI-DNA-PNDEAEQTRLYQN-SKINGQSG:0.01547):0.00122,A_duck_Bangladesh_1849_2011___Y--LGVSAA-WLI-DNA-PNDEAEQTRLYQN-SKINGQSG:0.00231):5.5E-4,(A_chicken_Bangladesh_15210_2012___Y--LGVSAA-WLI-DDA-PNDEAEQTKLYQN-SRINGQSG:0.01258,A_waterfowl_Bangladesh_33025_2011___Y--LGVSAA-WLI-DNA-PNDEAEQAMLYQN-SKINGQSG:0.00188):8.4E-4):5.5E-4):5.5E-4,((A_chicken_India_CA0301_2011___Y--LGVSAA-WLI-DNA-PNDEAEQTRLYQN-SKINGQSG:0.0012,A_chicken_India_03CL488_2011___Y--LGVSAA-WLI-DNA-PNDEAEQTRLYQN-SKINGQSG:0.00121):5.5E-4,A_chicken_India_CA0302_2011___Y--LGVSAA-WLI-DNA-PNDEAEQTRLYQN-SKINGQSG:0.00231):0.00121):5.5E-4,((A_environment_Bangladesh_15661_2012___Y--LGVSAA-WLI-DNA-PNDEAEQTRLYQN-SKINGQSG:0.00357,A_environment_Bangladesh_16298_2012___Y--LGVSAA-WLI-DNA-PNDEAEQTRLYQN-SKINGQSG:0.00804):0.0018,A_environment_Bangladesh_1019_G_2012___Y--LGVSAA-WLI-ENA-PNDEAEQTRLYQN-SKINGQSG:0.01126):0.00226):5.5E-4,A_environment_Bangladesh_1017_2011___Y--LGVSAA-WLI-DNA-PNDEAEQTRLYQN-SKINGQSG:0.00234):5.5E-4):5.5E-4,((A_chicken_Bangladesh_15078_2012___Y--LGVSAA-WLI-DNA-PNDEAEQTRLYQN-SKINGQSG:0.00299,A_Environment_Bangladesh_1018_2011___Y--LGVSAA-WLI-DDA-PNDEAEQTRLYQN-SKINGQSG:0.00163):0.00233,A_environment_Bangladesh_1011_2011___Y--LGVSAA-WLI-DDA-PNDEAEQTRLYQN-SKINGQSG:0.00856):0.00654):0.00935,A_Chicken_Shandong_J01_2009___Y--LGVSAA-WLI-DNA-PNDEAEQTRLYQN-SKINGQSG:0.00466):5.5E-4,(A_chicken_Vietnam_NCVD_399_2010___Y--LGVSAA-WLI-DNA-PNDEAEQTRLYQN-SKINGQSG:0.0,A_chicken_Vietnam_NCVD_398_2010_0___Y--LGVSAA-WLI-DNA-PNDEAEQTRLYQN-SKINGQSG:0.0,A_chicken_Vietnam_NCVD_398_2010___Y--LGVSAA-WLI-DNA-PNDEAEQTRLYQN-SKINGQSG:0.0):0.00469):0.00338,(((((((((((((((((((((((((A_chicken_Vietnam_NCVD_2749_2013___Y--LGVSAA-WLV-GNE-PNDEAEQTKLYQN-SKINGQSG:0.00696,A_chicken_Vietnam_NCVD_1963_2012___Y--LGVSAA-WLI-DNA-PNDEAEQTKLYQN-SKINGQSG:0.00463):0.00119,(A_duck_Vietnam_LBM133_2012___Y--LGVSAA-WLI-DNA-PNDEAEQTKLYQN-SKINGQSG:0.0,A_duck_Vietnam_NCVD_1182_2012___Y--LGVSAA-WLI-DNA-PNDEAEQTKLYQN-SKINGQSG:0.0):5.5E-4):5.5E-4,A_duck_Vietnam_OIE_1287_2012___Y--LGVSAA-WLI-DNA-PNDEAEQTKLYQN-SKINGQSG:0.00347):5.5E-4,(A_duck_Vietnam_LBM136_2012___Y--LGVSAA-WLI-DNA-PNDEAEQTKLYQN-SKINGQSG:0.0012,A_duck_Vietnam_LBM132_2012___Y--LGVSAA-WLI-DNA-PNDEAEQTKLYQN-SKINGQSG:0.00121):0.0012):0.0012,(A_duck_Vietnam_NCVD_0033_2013___Y--LGVSAA-WLI-DNA-PNDEAEQTKLYQN-SKINGQSG:0.00461,A_duck_Vietnam_NCVD_1312_2012___Y--LGVSAA-WLI-DNA-PNDEAEQTKLYQN-SKINGQSG:0.00231):0.0012):5.5E-4,(A_muscovy_duck_Vietnam_LBM260_2012___Y--LGVSAA-WLI-DNA-PNDEAEQTKLYQN-SKINGQSG:5.5E-4,A_muscovy_duck_Vietnam_LBM258_2012___Y--LGVSAA-WLI-DNA-PNDEAEQTKLYQN-SKINGQSG:5.4E-4):0.00466):5.5E-4,(((A_duck_Vietnam_NCVD3_31_2011___Y--LGVSAA-WLI-DNA-PNDEAEQTKLYQN-SKINGQSG:5.5E-4,A_duck_Vietnam_NCVD3_8_2011___Y--LGVSAA-WLI-DNA-PNDEAEQTKLYQN-SKINGQSG:0.00121):0.0035,A_duck_Vietnam_NCVD_935_2011___Y--LGVSAA-WLI-DNA-PNDEAEQTKLYQN-SKINGQSG:0.00347):0.0012,A_duck_Vietnam_NCVD_1022_2011___Y--LGVSAA-WLI-DNA-PNDEAEQTKLYQN-SKINGQSG:0.0012):5.5E-4):5.5E-4,(((A_chicken_Vietnam_NCVD_1247_2012___Y--LGVSAA-WLI-DNA-PNDEAEQTKLYQN-SKINGQSG:0.00121,A_duck_Vietnam_NCVD_1251_2011___Y--LGVSAA-WLI-DNA-PNDEAEQTKLYQN-SKINGQSG:5.5E-4):0.00232,A_duck_Vietnam_NCVD_1494_2012___Y--LGVSAA-WLI-DNA-PNNEAEQTKLYQN-SKINGQSG:0.00231):5.5E-4,A_muscovy_duck_Vietnam_LBM113_2012___Y--LGVSAA-WLI-DNA-PNDEAEQTKLYQN-SKINGQSG:0.00233):5.5E-4):5.5E-4,(A_dove_Vietnam_NCVD_1178_2012___Y--LGVSAA-WLI-DNA-PNDEAEQTKLYQN-SKINGQSG:0.0,A_duck_Vietnam_LBM139_2012___Y--LGVSAA-WLI-DNA-PNDEAEQTKLYQN-SKINGQSG:0.0,A_duck_Vietnam_NCVD_KA40_2012___Y--LGVSAA-WLI-DNA-PNDEAEQTKLYQN-SKINGQSG:0.0,A_duck_Vietnam_LBM140_2012___Y--LGVSAA-WLI-DNA-PNDEAEQTKLYQN-SKINGQSG:0.0,A_duck_Vietnam_NCVD_931_2011___Y--LGVSAA-WLI-DNA-PNDEAEQTKLYQN-SKINGQSG:0.0,A_muscovy_duck_Vietnam_NCVD_1256_2012___Y--LGVSAA-WLI-DNA-PNDEAEQTKLYQN-SKINGQSG:0.0):5.5E-4):5.5E-4,(A_chicken_Khanhhoa_CVVI_18_2013___Y--LGVSAA-WLV-DNA-PNDEAEQTKLYQN-SKINGQRG:0.0083,A_chicken_Vietnam_NCVD_1488_2012___Y--LGVSAA-WLI-DNA-PNDEAEQTKLYQN-SKINGQSG:0.00581):0.00118):0.00121,A_DUCK_Hunan_98_2010___Y--LGVSAA-WLI-DNA-PNDEAEQTKLYQN-SKINGQSG:0.00121):5.5E-4,((A_duck_Vietnam_NCVD_456_2010___Y--LGVSAA-WLI-DNA-PNDEAEQTKLYQN-SKINGQSG:0.0,A_DUCK_Hunan_90_2010___Y--LGVSAA-WLI-DNA-PNDEAEQTKLYQN-SKINGQSG:0.0,A_duck_Vietnam_NCVD_457_2010___Y--LGVSAA-WLI-DNA-PNDEAEQTKLYQN-SKINGQSG:0.0,A_DUCK_Hunan_97_2010___Y--LGVSAA-WLI-DNA-PNDEAEQTKLYQN-SKINGQSG:0.0,A_duck_Vietnam_NCVD_890_2010___Y--LGVSAA-WLI-DNA-PNDEAEQTKLYQN-SKINGQSG:0.0,A_DUCK_Hunan_92_2010___Y--LGVSAA-WLI-DNA-PNDEAEQTKLYQN-SKINGQSG:0.0):5.5E-4,A_DUCK_Hunan_52_2011___Y--LGVSAA-WLI-DNA-PNDEAEQTKLYQN-SKINGQSG:5.5E-4):5.5E-4):5.5E-4,A_DUCK_Hunan_134_2010___Y--LGVSAA-WLI-DNA-PNDEAEQTKLYQN-SKINGQSG:0.00121):5.5E-4,(((A_duck_Vietnam_NCVD_449_2010___Y--LGVSAA-WLI-GNA-PNDEAEQTKLYQN-SKINGQSG:0.0023,A_chicken_Vietnam_NCVD_715_2011___Y--LGVSAA-WLI-DNA-PNDEAEQTKLYQN-SKINGQSG:0.00229):5.5E-4,A_DUCK_Hunan_24_2011___Y--LGVSAA-WLI-DNA-PNDEAEQTKLYQN-SKINGQSG:0.00231):5.5E-4,(A_duck_Vietnam_NCVD_645_2010___Y--LGVSAA-WLI-DNA-PNDEAEQTKLYQN-SKINGQSG:0.0023,A_duck_Vietnam_NCVD_458_2010___Y--LGVSAA-WLI-DNA-PNDGAEQTKLYQN-SKINGQSG:0.0012):5.5E-4):5.5E-4):5.5E-4,(A_chicken_Vietnam_NCVD_699_2011___Y--LGVSAA-WLI-DNA-PNDEAEQTKLYQN-SKINGQSG:0.0012,A_chicken_Vietnam_NCVD_1059_2011___Y--LGVSAA-WLI-DNA-PNDEAEQTKLYQN-SKINGQSG:0.0058):0.0023):5.5E-4,(((((((((((((A_CHICKEN_Hunan_2_2011___Y--LGVSAA-WLI-DNA-PNDEAEQTKLYQD-SKINGQSG:0.00345,A_environment_Hunan_3_2011___Y--LGVSAA-WLI-DNA-PNDEAEQTKLYQN-SKINGQSG:5.5E-4):0.00348,A_duck_Vietnam_NCVD_851_2011___Y--LGVSAA-WLI-DNA-PNDEAEQTKLYQN-SKINGQSG:5.5E-4):0.00121,A_duck_Vietnam_QT1484_2012___Y--LGVSAA-WLI-DNA-PNDEAEQTKLYQN-SKINGQSG:0.00232):5.5E-4,A_duck_Vietnam_NCVD_850_2011___Y--LGVSAA-WLI-DNA-PNDEAEQTKLYQN-SKINGQSG:0.00121):5.5E-4,A_duck_Vietnam_NCVD_1018_2011___Y--LGVSAA-WLI-DNA-PNDEAEQTKLYQN-SKINGQSG:5.5E-4):5.5E-4,(A_duck_Vietnam_NCVD_859_2011___Y--LGVSAA-WLI-DNA-PNDEAEQTKLYQN-SKINGQSG:5.5E-4,A_duck_Vietnam_NCVD_861_2011___Y--LGVSAA-WLI-DNA-PNDEAEQTKLYQN-SKINGQSG:0.00121):0.00121):5.5E-4,((A_duck_Vietnam_NCVD_1044_2011___Y--LGVSAA-WLI-DNA-PNDEAEQTKLYQN-SKINGQSG:0.0,A_chicken_Vietnam_NCVD_1038_2011___Y--LGVSAA-WLI-DNA-PNDEAEQTKLYQN-SKINGQSG:0.0,A_duck_Vietnam_NCVD_1048_2011___Y--LGVSAA-WLI-DNA-PNDEAEQTKLYQN-SKINGQSG:0.0):0.00122,(A_duck_Vietnam_NCVD_1042_2011___Y--LGVSAA-WLI-DNA-PNDEAEQTKLYQN-SKINGQSG:0.0,A_chicken_Vietnam_NCVD_1040_2011___Y--LGVSAA-WLI-DNA-PNDEAEQTKLYQN-SKINGQSG:0.0):0.00122):0.00231):5.5E-4,A_duck_Vietnam_NCVD_1029_2011___Y--LGVSAA-WLI-DNT-PNDEAEQTKLYQN-SKINGQSG:0.00344):0.00122,A_muscovy_duck_Vietnam_LBM14_2011___Y--LGVSAA-WLI-DNA-PNDEAEQTKLYQN-SKINGQSG:0.00462):5.5E-4,(A_duck_Vietnam_NCVD_947_2011___Y--LGVSAA-WLI-DNA-PNDEAEQTKLYQN-SKINGQSG:0.0,A_duck_Vietnam_NCVD_952_2011___Y--LGVSAA-WLI-DNA-PNDEAEQTKLYQN-SKINGQSG:0.0,A_duck_Vietnam_NCVD_948_2011___Y--LGVSAA-WLI-DNA-PNDEAEQTKLYQN-SKINGQSG:0.0):0.00465):0.00231,((A_duck_Vietnam_NCVD_664_2010___Y--LGVSAA-WLI-DNA-PNDEAEQTKLYQN-SKINGQSG:0.0012,A_duck_Vietnam_NCVD_680_2011___Y--LGVSAA-WLI-DNA-PNDEAEQTKLYQN-SKINGQSG:5.5E-4):0.00342,(A_muscovy_duck_Vietnam_NCVD_1220_2012___Y--LGVSAA-WLI-DNA-PNDEAEQTKLYQN-SRINGQSG:0.00237,A_duck_Vietnam_NCVD_1210_2012___Y--LGVSAA-WLI-DNA-PNDEAEQTKLYQN-SKINGQSG:0.00224):0.0012):5.5E-4):5.5E-4,A_duck_Vietnam_NCVD_758_2011___Y--LGVSAA-WLI-DNA-PNDEAEQTKLYQN-SKINGQSG:0.0023):5.5E-4,((((A_duck_Vietnam_NCVD1_48_2011___Y--LGVSAA-WLI-DNA-PNDEAEQIKLYQN-SKINGQSG:0.00231,A_duck_Vietnam_NCVD1_37_2011___Y--LGVSAA-WLI-DNA-PNDEAEQIKLYQN-SKINGQSG:0.0023):0.0012,A_duck_Vietnam_NCVD_KA30_2012___Y--LGVSAA-WLI-DNA-PNDEAEQIKLYQN-SKINGQSG:0.00346):0.00459,(A_duck_Vietnam_NCVD_461_2010___Y--LGVSAA-WLI-DNA-PNDEAEQTKLYQN-SKINGQSG:5.5E-4,A_duck_Vietnam_NCVD_460_2010___Y--LGVSAA-WLI-DNT-PNDEAEQTKLYQN-SKINGQSG:0.0012):0.00125):0.00121,((A_duck_Vietnam_NCVD_712_2011___Y--LGVSAA-WLI-DNA-PNDEAEQIKLYQN-SKINGQSG:0.0012,A_chicken_Vietnam_NCVD_700_2011___Y--LGVSAA-WLI-DNA-PNDEAEQIKLYQN-SKINGQSG:5.5E-4):5.4E-4,A_duck_Hunan_S4030_2011___Y--LGVSAA-WLI-DNA-PNDEAEQIKLYQN-SKINGQSG:0.00696):0.00116):5.5E-4):5.5E-4):5.5E-4,((((A_chicken_Vietnam_NCVD_668_2010___Y--LGVSAA-WLI-DNA-PNDEAEQTKLYQN-SKINGQSG:0.0012,A_DUCK_Hunan_85_2010___Y--LGVSAA-WLI-DNA-PNDEAEQTKLYQN-SKINGQSG:0.00464):5.5E-4,A_duck_Vietnam_NCVD_671_2011___Y--LGVSAA-WLI-DNA-PNDEAEQTKLYQN-SKINGQSG:5.5E-4):5.3E-4,A_muscovy_duck_Vietnam_NCVD_1049_2011___Y--LGVSAA-WLI-DNA-PNDEAEQTKLYQN-SKINGQSG:0.00346):0.00121,(((A_duck_Vietnam_NCVD_711_2011___Y--LGVSAA-WLI-DNA-PNDEAEQTKLYQN-SKINGQSG:5.5E-4,A_chicken_Vietnam_NCVD_709_2011___Y--LGVSAA-WLI-DNA-PNDEAEQTKLYQN-SKINGQSG:0.0012):5.5E-4,A_chicken_Vietnam_NCVD_702_2011___Y--LGVSAA-WLI-DNA-PNDEAEQTKLYQN-SKINGQSG:0.00231):5.5E-4,A_chicken_Vietnam_NCVD_710_2011___Y--LGVSAA-WLI-DNA-PNDEAEQTKLYQN-SKINGQSG:0.00121):0.00121):5.5E-4):5.5E-4,(((((A_chicken_Vietnam_NCVD_753_2011___Y--LGVSAA-WLI-DNA-PNDEAEQTKLYQN-SKINGQSG:5.5E-4,A_chicken_Vietnam_NCVD_752_2011___Y--LGVSAA-WLI-DNA-PNDEAEQTKLYQN-SKINGQSG:0.0012):0.00346,(A_chicken_Vietnam_NCVD_686_2011___Y--LGVSAA-WLI-DNA-PNDEAEQTKLYQN-SKINGQSG:0.0,A_chicken_Vietnam_NCVD_685_2011___Y--LGVSAA-WLI-DNA-PNDEAEQTKLYQN-SKINGQSG:0.0):0.00346):5.5E-4,(A_DUCK_Hunan_37_2010___Y--LGVSAA-WLI-DNA-PNDEAEQTKLYQN-SKINGQSG:0.0,A_DUCK_Hunan_26_2010___Y--LGVSAA-WLI-DNA-PNDEAEQTKLYQN-SKINGQSG:0.0):0.0012):5.5E-4,(A_chicken_Vietnam_NCVD_675_2011___Y--LGVSAA-WLI-DNA-PNDEAEQTKLYQN-SKINGQSG:0.0,A_chicken_Vietnam_NCVD_A675_2011___Y--LGVSAA-WLI-DNA-PNDEAEQTKLYQN-SKINGQSG:0.0):0.0012):0.0023,(A_chicken_Vietnam_NCVD_802_2011___Y--LGVSAA-WLI-DNA-PNDEAEQTKLYQN-SKINGQSG:0.0,A_duck_Vietnam_NCVD_806_2011___Y--LGVSAA-WLI-DNA-PNDEAEQTKLYQN-SKINGQSG:0.0):0.00348):0.0012):0.00231,((A_duck_Vietnam_NCVD_945_2011___Y--LGVSAA-WLI-NNA-PNDEAEQIRLYQN-SKINGQSG:5.5E-4,A_chicken_Vietnam_NCVD_1034_2011___Y--LGVSAA-WLI-NNA-PNDEAEQIRLYQN-SKINGQSG:0.00121):0.00466,A_duck_Vietnam_NCVD_943_2011___Y--LGVSAA-WLI-NNA-PNNEEEQTRLYQN-SKINGQSG:0.00811):0.00464):5.5E-4,((A_duck_Vietnam_QT801_2011___Y--LGVSAA-WLI-DNA-PNDEAEQTRLYQN-SKINGQSG:0.00122,A_duck_Vietnam_QT802_2011___Y--LGVGAA-WLI-DNA-PNDEAEQTRLYQN-SKINGQSG:0.00465):0.00939,(A_chicken_Vietnam_NCVD_421_2010___Y--LGVSAA-WLI-DNA-PNDEAEQTRLYQN-SKINGQSG:0.0012,A_chicken_Vietnam_NCVD_421_2010_0___Y--LGVSAA-WLI-DNA-PNDEAEQTRLYQN-SKINGQSG:5.5E-4):0.00121):5.5E-4):5.5E-4,((A_DUCK_Hunan_110_2011___Y--LGVSAA-WLI-NNA-PNDEAEQTKLYQN-SKINGQSG:0.01166,A_DUCK_Hunan_210_2010___Y--LGVSAA-WLI-DNA-PNDEAEQTRLYQN-SKINGQSG:0.0023):0.00121,A_DUCK_Hunan_219_2010___Y--LGVSAA-WLI-DNA-PNDEAEQTRLYQN-SKINGQSG:0.00353):5.5E-4):5.5E-4,(((((A_duck_Vietnam_NCVD_825_2011___Y--LGVSAA-WLI-GNA-PNDEAEQTRLYQN-SKINGQSG:0.00122,A_chicken_Vietnam_NCVD_854_2011___Y--LGVSAA-WLI-GNA-PNDEAEQTRLYQN-SKINGQSG:5.5E-4):0.00465,A_duck_Vietnam_NCVD_431_2010___Y--LGVSAA-WLI-GNA-PNDEAEQTRLYQN-SKINGQSG:0.00349):9.9E-4,A_duck_Vietnam_NCVD_815_2010___Y--LGVSAA-WLI-GNA-PNDEAEQTRLYQN-SKINGQSG:0.00139):0.00348,A_duck_Vietnam_NCVD_432_2010___Y--LGVSAA-WLI-GNA-PNDEAEQTRLYQN-SKINGQSG:0.00688):0.00139,A_duck_Vietnam_NCVD_423_2010___Y--LGVSAA-WLI-DNA-PNDEAEQTRLYQN-SKINGQSG:5.5E-4):0.00232):0.00122,(A_Hubei_1_2010___Y--LGVSAA-WLI-DNA-PNDEAEQTRLYQN-SKINGQSG:0.0,A_Hubei_1_2010_0___Y--LGVSAA-WLI-DNA-PNDEAEQTRLYQN-SKINGQSG:0.0):0.0083):0.00234,((((((A_duck_Vietnam_QT1481_2012___Y--LGVSAA-WLI-DNA-PNDEAEQTRLYQN-SKINGQSG:0.0,A_duck_Vietnam_NCVD_1217_2012___Y--LGVSAA-WLI-DNA-PNDEAEQTRLYQN-SKINGQSG:0.0):5.5E-4,A_duck_Vietnam_QT1483_2012___Y--LGVSAA-WLI-DNA-PNDEAEQTRLYQN-SKINGQSG:0.0023):5.2E-4,(A_duck_Vietnam_NCVD_KA105_2012___Y--LGVSAA-WLI-DNA-PNNEAEQTRLYQN-SKINGQSG:5.5E-4,A_Viet_Nam_CM32_2011___Y--LGVSAA-WLI-DNA-PNNEAEQTRLYQN-SKINGQSG:0.00229):0.00115):0.00231,(A_duck_Vietnam_NCVD_1206_2012___Y--LGVSAA-WLI-DNA-PNNEAEQTRLYQN-SKINGQSG:5.5E-4,A_duck_Vietnam_NCVD_1207_2012___Y--LGVSAA-WLI-DNA-PNNEAEQTRLYQN-SKINGQSG:0.0023):0.00459):5.5E-4,A_duck_China_E53_2012___Y--LGVSAA-WLI-DNA-PNDEAEQTRLYQN-SKINGQSG:0.00229):0.00232,(((A_duck_Vietnam_NCVD_1304_2012___Y--LGVSAA-WLI-DNA-PNDEAEQTRLYQN-SKINGQSG:0.00348,A_duck_Vietnam_NCVD_1306_2012___Y--LGVSAA-WLI-DNA-PNDEAEQTRLYQN-SKINGQSG:5.5E-4):0.00121,A_muscovy_duck_Vietnam_LBM57_2011___Y--LGVSAA-WLI-DNA-PNDEAEQTRLYQN-SKINGQSG:0.00231):5.5E-4,A_duck_Vietnam_NCVD_1171_2012___Y--LGVSAA-WLI-NNA-PNDEAEQTRLYQN-SKINGQSG:0.00463):0.00228):0.00351):5.5E-4,((A_chicken_Vietnam_NCVD_390_2009___Y--LGVSAA-WLI-DNA-PNDEAEQTRLYQN-SKINGQSG:0.00455,A_chicken_Vietnam_NCVD_389_2009___Y--LGVSAA-WLI-DNA-PNDEAEQTRLYQN-SKINGQSG:0.00128):0.00232,A_DUCK_Hunan_340_2010___Y--LGVSAA-WLI-DNA-PNDEAEQTRLYQN-SKINGQSG:0.00576):0.00128):0.00133):0.00126):0.00452,A_duck_Hunan_S4020_2008___Y--LGVSAA-WLI-DNA-PNDEAEQTRLYQN-SKVNGQSG:0.00234):0.00122,A_water_Hunan_7_2009___Y--LGVSAA-WLI-DNA-PNDEAEQTRLYQN-SKVNGQSG:0.00469):0.00121,A_little_egret_Hong_Kong_8863_2007___Y--LGVSAA-WLI-DNA-PNDEAEQTRLYQN-SKVNGQSG:5.5E-4):0.00121,(((A_black_crowned_night_heron_Hong_Kong_659_2008___Y--LGVSAA-WLI-DNA-PNDEAEQTRLYQN-SKVNGQSG:0.00121,A_common_buzzard_Hong_Kong_9213_2007___Y--LGVSAA-WLI-DNA-PNDEAEQTRLYQN-SKVNGQSG:0.00121):0.00232,A_chicken_Viet_Nam_TMU009_2008___Y--LGVSAA-WLI-DNA-PNDEAEQTKLYQN-SKVNGQSG:0.00701):0.00122,(A_swan_Shanghai_10_2009___Y--LGVSAA-WLI-DNA-PNDEAEQTRLYQN-SKVNGQSG:0.00469,A_duck_Hunan_8_2008___Y--LGVSAA-WLI-DNA-PNDEAEQTRLYQN-SKVNGQSG:0.00348):0.00823):5.5E-4):0.0035,((((((((A_whooper_swan_Aomori_2_2008___Y--LGVSSA-WLI-DNA-PNDEAEQTRLYQN-SKVNGQSG:0.0,A_whooper_swan_Aomori_1_2008___Y--LGVSSA-WLI-DNA-PNDEAEQTRLYQN-SKVNGQSG:0.0,A_whooper_swan_Akita_1_2008___Y--LGVSSA-WLI-DNA-PNDEAEQTRLYQN-SKVNGQSG:0.0):5.5E-4,A_whooper_swan_Hokkaido_1_2008___Y--LGVSSA-WLI-DNA-PNDEAEQTRLYQN-SKVNGQSG:0.0035):0.00122,A_chicken_Primorje_1_2008___Y--LGVSSA-WLI-DNA-PNDEAEQTRLYQN-SKVNGQSG:0.00122):0.00122,A_duck_Hubei_xn_2007___Y--LGVSSA-WLI-DNA-PNDEAEQTRLYQN-SKVNGQSG:5.5E-4):0.00122,A_chicken_Hunan_8_2008___Y--LGVSSA-WLI-DNA-PNDEAEQTRLYQN-SKVNGQSG:0.00348):5.5E-4,(A_duck_Hunan_3_2007___Y--LGVSSA-WLI-DNA-PNDEAEQTRLYQN-SKVNGQSG:5.5E-4,A_chicken_Hunan_3_2007___Y--LGVSSA-WLI-DNA-PNDEAEQTRLYQN-SKVNGQSG:0.00234):0.00232):5.5E-4,(A_environment_Hunan_6_45_2008___Y--LGVSSA-WLI-DNA-PNDEAEQTRLYQN-SKVNGQSG:0.00233,A_environment_Hunan_7_73_2008___Y--LGVSSA-WLI-DNA-PNDKAEQTRLYQN-SKVNGQSG:0.00233):0.00122):5.5E-4,(A_environment_Hunan_5_32_2007___Y--LGVSSA-WLI-NNA-PNDEAEQTRLYQN-SKVNGQSG:0.00462,A_environment_Hunan_5_25_2007___Y--LGVSSA-WLI-NNA-PNDEAEQTRLYQN-SKVNGQSG:5.5E-4):0.00233):0.00234):0.00121,((((((((((((((((A_duck_Vietnam_NCVD_1283_2012___Y--LGVSAA-WLL-DNA-SNDEAEQVMLYQN-SKVNGQSG:0.0,A_chicken_Vietnam_NCVD_1437_2012___Y--LGVSAA-WLL-DNA-SNDEAEQVMLYQN-SKVNGQSG:0.0):0.00346,(A_chicken_Vietnam_NCVD_1254_2011___Y--LGVSAA-WLL-DNA-SNDEAEQVRLYQN-SKVNGQSG:0.00119,A_muscovy_duck_Vietnam_LBM66_2011___Y--LGVSAA-WLL-DNA-SNDEAEQVRLYQN-SKVNGQSG:5.5E-4):5.5E-4):0.00119,A_goose_China_E43_2012___Y--LGVSAA-WLL-DNA-SNDEAEQVRLYQN-SKVNGQSG:0.00573):0.00461,(A_duck_Vietnam_NCVD129_7_2011___Y--LGVSAA-WLL-DNA-SNDEAEQVRLYQN-SKVNGQSG:5.5E-4,A_duck_Vietnam_NCVD_1463_2012___Y--LGVSVA-WLL-DNA-SNDEAEQVRLYQN-SKVNGQSG:0.00121):0.00121):0.00809,(((((A_wild_duck_Fujian_2_2011___H--LGVSAA-WLL-DDA-PNDEAEQIRLYKN-SKVNGQSG:0.0,A_wild_duck_Fujian_1_2011___H--LGVSAA-WLL-DDA-PNDEAEQIRLYKN-SKVNGQSG:0.0):0.00416,A_mink_China_G_2015___Y--LGVSAA-WLL-NDA-PNDEAEQIRLYKN-SKVNGQSG:0.00794):0.00285,(A_duck_Vietnam_NCVD_1497_2012___Y--LGVSAA-WLL-NDA-PNDEAEQIRLYQN-SKVNGQSG:0.00228,A_duck_Hunan_S4234_2011___Y--LGVSAA-WLL-NDA-PNDEAEQIRLYQN-SKVNGQSG:0.00118):0.00332):5.5E-4,A_duck_Zhejiang_213_2011___Y--LGVSAA-WLL-DDA-PNNEAEQIRLYQN-SKVNGQSG:0.00231):0.00119,A_wild_bird_Hong_Kong_07035_1_2011___Y--LGVSAA-WLL-NDA-PNDEAEQIRLYQN-SKVNGQSG:0.0069):5.5E-4):0.0013,(((((((A_tiger_Yunnan_tig1412_2014___Y--LGVSAA-WLL-DDA-PNDEAEQIRLYKN-SRVHGQRG:0.00575,A_environment_Guangxi_03206_2012___Y--LGVSAA-WLL-DDA-PNDEAEQIRLYKN-SRVNGQRG:5.5E-4):0.0012,(A_chicken_Vietnam_NCVD_KA423_2013___Y--LGVSAA-WLL-DDA-PNDEAEQIRLYKN-SRVNGQRG:0.00229,A_duck_Vietnam_NCVD_1940_2012___Y--LGVSAA-WLL-DDA-PNDEAEQIRLYKN-SRVNGQRG:0.00228):5.5E-4):5.5E-4,A_environment_Guangxi_03235_2012___Y--LGVSAA-WLL-DDA-PNDEAEQIRLYKN-SRVNGQRG:0.0012):0.00228,A_Hong_Kong_5923_2012___Y--LGVSAA-WLL-DDA-PNDEAEQIRLYKN-SKVNGQRG:0.00229):5.5E-4,((A_duck_Nanchang_9789_2013___Y--LGVSAA-WLL-NDA-PNDEAEQIRLYKN-SKVNGQRG:5.4E-4,A_quail_Nanchang_6631_2013___Y--LGVSAA-WLL-NDA-PNDEAEQIRLYKN-SKVNGQRG:0.00118):0.00343,A_environment_Guangdong_02811_2012___Y--LGVSAA-WLL-DDA-PNDEAEQIRLYKN-SKVNGQRG:0.00119):0.00343):5.5E-4,A_Shenzhen_1_2011___Y--LGVSAA-WLL-DDA-PNDEAEQIRLYKN-SKVNGQRG:5.5E-4):0.0012,A_duck_Hunan_S4220_2011___Y--LGVSAA-WLL-DDA-PNDEAEQIRLYKN-SKVNGQRG:0.01054):0.00915):0.00237,(((((((A_duck_Jiangxi_35_2011___Y--LGVSAA-WLL-GDA-PNDEAEQIRLYQN-SKVNGQSG:0.0,A_duck_Jiangxi_44_2011___Y--LGVSAA-WLL-GDA-PNDEAEQIRLYQN-SKVNGQSG:0.0,A_chicken_Jiangxi_25_2011___Y--LGVSAA-WLL-GDA-PNDEAEQIRLYQN-SKVNGQSG:0.0,A_duck_Jiangxi_34_2011___Y--LGVSAA-WLL-GDA-PNDEAEQIRLYQN-SKVNGQSG:0.0):0.00458,(A_DUCK_Hunan_183_2010___Y--LGVSAA-WLL-DDA-PNDEAEQIRLYQN-SKVNGQSG:0.00229,A_DUCK_Hunan_44_2010___Y--LGVSAA-WLL-DDA-PNDEAEQIRLYQN-SKVNGQSG:5.5E-4):0.00345):5.5E-4,A_DUCK_Hunan_137_2010___Y--LGVSAA-WLL-DDA-PNDEAEQIRLYQN-SKVNGQSG:0.01055):5.5E-4,(A_duck_Vietnam_NCVD_927_2011___Y--LGVSAA-WLL-NDA-PNDEAEQIRLYQN-SKVNGQSG:0.00119,A_chicken_Vietnam_NCVD_921_2011___Y--LGVSAA-WLL-DDA-PNDEAEQIRLYQN-SKVNGQSG:5.5E-4):0.00342):5.5E-4,A_DUCK_Hunan_86_2010___Y--LGVSAA-WLL-DDA-PNDEAEQIRLYQN-SKVNGQSG:5.5E-4):5.5E-4,((((A_duck_Zhejiang_2243_2011___Y--LGVSAA-WLL-DDA-PNDEAEQIRLYQN-SKVNGQSG:0.0,A_duck_Zhejiang_2242_2011___Y--LGVSAA-WLL-DDA-PNDEAEQIRLYQN-SKVNGQSG:0.0,A_duck_Zhejiang_2245_2011___Y--LGVSAA-WLL-DDA-PNDEAEQIRLYQN-SKVNGQSG:0.0):5.5E-4,(A_duck_Zhejiang_2244_2011___Y--LGASAA-WLL-DDA-PNDEAEQIRLYQN-SKVNGQSG:0.0012,A_duck_Zhejiang_224_2011___Y--LGVSAA-WLL-DDA-PNDEAEQIRLYQN-SKVNGQSG:0.00456):5.5E-4):5.5E-4,A_duck_Zhejiang_2248_2011___Y--LGVSAA-WLL-DDA-PNDEAEQIRLYQN-SKVNGQSG:0.00119):0.00228,((A_duck_Vietnam_NCVD_885_2010___Y--LGVSAA-WLL-DDA-PNDEAEQIRLYQN-SKVNGQSG:5.5E-4,A_duck_Vietnam_NCVD_1025_2011___Y--LGVSAA-WLL-DDA-PNDEAEQIRLYKN-SKVNGQSG:0.0116):0.00228,A_DUCK_Hunan_88_2010___Y--LGVSAA-WLL-DDA-PNDEAEQIRLYQN-SKVNGQSG:0.0012):5.5E-4):5.5E-4):5.5E-4,((A_duck_Vietnam_NCVD_672_2011___Y--LGVSAA-WLL-DNA-PNDEAEQIRLYQN-SKVNGQSG:0.0,A_duck_Vietnam_NCVD_A672_2011___Y--LGVSAA-WLL-DNA-PNDEAEQIRLYQN-SKVNGQSG:0.0):5.5E-4,A_duck_Vietnam_NCVD_673_2011___Y--LGVSAA-WLL-DNA-PNDEAEQIRLYQN-SKVNGQSG:0.00119):0.00335):0.00357):0.00564,(A_barn_swallow_Hong_Kong_1161_2010___Y--LGVSAA-WLL-DNA-PNDEAEQTRLYQN-SKVNGQSG:5.5E-4,A_barnswallow_Hong_Kong_1161_2010___Y--LGVSAA-WLL-DNA-PNDEAEQTRLYQN-SKVNGQSG:0.00121):0.0023):0.00347,A_oriental_magpie_robin_Hong_Kong_9298_2009___Y--LGVSAA-WLI-DNA-PNDEAEQTRLYQN-SKVNGQSG:0.00346):0.00232,A_chicken_Guangxi_S2039_2009___Y--LGVSAA-WLI-DNA-PNDEAEQTRLYQN-SKVNGQSG:0.00231):0.00215,A_feral_pigeon_Hong_Kong_3409_2009___Y--LGVSAA-WLI-DNA-PNDEAEQTRLYQN-SKVNGQSG:0.00137):0.00477,(A_DUCK_Hunan_76_1_2011___Y--LGVSAA-WLI-DNA-PNDEAEQIRLYQN-SKVNGQSG:0.0,A_DUCK_Hunan_76_2011___Y--LGVSAA-WLI-DNA-PNDEAEQIRLYQN-SKVNGQSG:0.0):0.0192):0.00367,((A_Guangxi_1_2009_0___Y--LGVSSX-WLI-GNA-PNDEAEQTRLYQN-SKVNGQSG:0.00123,A_Guangxi_1_2009___Y--LGVSSA-WLI-GNA-PNDEAEQTRLYQN-SKVNGQSG:5.5E-4):0.00468,A_grey_heron_Hong_Kong_779_2009___Y--LGVSSA-WLI-DNA-PNDEAEQTRLYQN-SKVNGQSG:0.00233):0.00128):0.0023,A_grey_heron_Hong_Kong_1046_2008___Y--LGVSSA-WLI-DNA-PNDEAEQTRLYQN-SKVNGQSG:5.5E-4):0.00121,((A_large_billed_crow_Hong_Kong_885_2009___Y--LGVSSA-WLI-DNA-PNDEAEQTRLYQN-SKVNGQSG:0.00232,A_house_crow_Hong_Kong_7677_2008___Y--LGVSSA-WLI-DNA-PNDEAEQTRLYQN-SKVNGQSG:0.00122):5.5E-4,A_crested_myna_Hong_Kong_1178_2009___Y--LGVSSA-WLI-DNA-PNDEAEQTRLYQN-SKVNGQSG:0.00234):0.00467):0.00122,(((A_grey_heron_Hong_Kong_3088_2007___Y--LGVSSA-WLI-DNA-PNDEAEQTRLYQN-SKVNGQSG:0.00234,A_great_egret_Hong_Kong_807_2008___Y--LGVSSA-WLI-DNA-PNDEAEQTRLYQN-SKVNGQSG:0.0035):0.00121,A_magpie_robin_Hong_Kong_1897_2008___Y--LGVSSA-WLI-DNA-PNDEAEQTRLYQN-SKVNGQSG:0.00122):5.5E-4,A_magpie_robin_Hong_Kong_1097_2008___Y--LGVSSA-WLI-DNA-PNDEAEQTRLYQN-SKVNGQSG:5.5E-4):5.5E-4):0.00351):5.5E-4,A_little_egret_Hong_Kong_8550_2007___Y--LGVSSA-WLI-DNA-PNNEAEQTRLYQN-SKVNGQSG:0.01298):0.00581,((A_pika_Qinghai_GRL_2007___Y--LGVSSA-WLI-NNA-PNDDAEQTRLYQN-SKVNGQSG:0.0,A_pika_Qinghai_SHK_2007___Y--LGVSSA-WLI-NNA-PNDDAEQTRLYQN-SKVNGQSG:0.0,A_pika_Qinghai_HMH_2007___Y--LGVSSA-WLI-NNA-PNDDAEQTRLYQN-SKVNGQSG:0.0):5.5E-4,A_pika_Qinghai_QW_2007___Y--LGVSSA-WLI-NNA-PNDDAEQTKLYQN-SKVNGQSG:0.00464):0.00838):0.01762,(((((A_chicken_Vietnam_TY25_2005___Y--LGVSSA-WLI-NDA-PNDEAEQTRLYQN-SKVNGQSG:5.5E-4,A_quail_Viet_Nam_15_2005___Y--LGVSSA-WLI-NDA-PNDEAEQTRLYQN-SKVNGQSG:5.5E-4):0.00122,A_chicken_Vietnam_TY31_2005___Y--LGVSSA-WLI-NDA-PNDEAEQTRLYQN-SKVNGQSG:0.00233):0.00122,A_duck_Viet_Nam_12_2005___Y--LGVSSA-WLI-NDA-PNDEAEQTRLYQN-SKVNGQSG:0.00122):0.00469,A_chicken_Viet_Nam_10_2005___Y--LGVSSA-WLI-NNA-PNDEAEQTGLYQN-SKVNGQSG:0.00234):0.00208,(((A_chicken_Vietnam_200_2005___Y--SGVSSA-WLI-NNS-SNDEAEQIKLYQN-SKVNGQSG:0.00709,A_chicken_Lang_Son_200_2005___Y--LGVSSA-WLI-NNS-SNDEAEQTKLYQN-SKVNGQSG:0.00229):0.00565,A_chicken_Yunnan_chuxiong01_2005___Y--LGVSAA-WLI-NNT-PNNEAEQTRLYQN-SKVNGQSG:0.00845):0.00122,A_duck_Vietnam_201_2005___Y--LGVSSA-WLI-NNS-PNNEAEQTKLYQN-SKVNGQSG:0.00466):0.00508):0.00238):0.00266,A_duck_Guangdong_23_2004___Y--LGVSSA-WLI-NNA-PNDEAEQTRLYQN-SKVNGQSG:0.01073):0.00121,((A_chicken_Guangdong_178_04___Y--LGVSSA-WLI-NNA-PNDEAEQTRLYQN-SKVNGQSG:0.00355,A_chicken_Guangdong_1_2005___Y--LGVSSA-WLI-NNA-PNDEAEQTRLYQN-SKVNGQSG:0.01686):5.5E-4,A_silky_chicken_Shantou_475_2004___Y--LGVSSA-WLI-NNA-PNDEAEQTRLYQN-SKVNGQSG:0.00123):5.5E-4):0.00479,A_duck_China_E319_2_03___Y--SGVSSA-WLI-NDA-PNDAAEQTRLYQN-SKVNGQSG:0.00596):0.00236,(((A_duck_Hunan_533_2004___Y--SGVSSA-WLI-NNA-PNDAAEQTRLYQN-SKVNGQSG:0.00837,A_duck_Hunan_70_2004___Y--SGVSSA-WLI-NNA-SNDAAEQTRLYQN-SKVNGQSG:0.00356):0.0024,A_chicken_Guangdong_191_04___Y--SGVSSA-WLI-NDA-PNDAAEQTRLYQN-SKVNGQSG:0.01319):5.4E-4,A_duck_Hunan_733_2004___Y--SGVSSA-WLI-NNA-PNDAAEQTRLYQN-SKVNGQSG:0.00596):0.00124):0.00241,((((((((((((((((((((((((((A_duck_Vietnam_NCVD_107_2007___Y--SGVSSA-WLI-NNT-SNDAAEQTKLYQN-SKVNGQSG:0.0,A_duck_Vietnam_NCVD_160_2008___Y--SGVSSA-WLI-NNT-SNDAAEQTKLYQN-SKVNGQSG:0.0,A_Vietnam_UT31413II_2008___Y--SGVSSA-WLI-NNT-SNDAAEQTKLYQN-SKVNGQSG:0.0,A_chicken_Thai_Binh_07_89_2007___Y--SGVSSA-WLI-NNT-SNDAAEQTKLYQN-SKVNGQSG:0.0,A_duck_Vietnam_NCVD_159_2008___Y--SGVSSA-WLI-NNT-SNDAAEQTKLYQN-SKVNGQSG:0.0,A_muscovy_duck_Vietnam_NCVD_101_2007___Y--SGVSSA-WLI-NNT-SNDAAEQTKLYQN-SKVNGQSG:0.0,A_duck_Vietnam_NCVD_82_2007___Y--SGVSSA-WLI-NNT-SNDAAEQTKLYQN-SKVNGQSG:0.0,A_chicken_Vietnam_NCVD_106_2007___Y--SGVSSA-WLI-NNT-SNDAAEQTKLYQN-SKVNGQSG:0.0,A_muscovy_duck_Vietnam_NCVD_154_2008___Y--SGVSSA-WLI-NNT-SNDAAEQTKLYQN-SKVNGQSG:0.0,A_muscovy_duck_Vietnam_NCVD_156_2008___Y--SGVSSA-WLI-NNT-SNDAAEQTKLYQN-SKVNGQSG:0.0,A_Vietnam_HN31244_2007___Y--SGVSSA-WLI-NNT-SNDAAEQTKLYQN-SKVNGQSG:0.0,A_muscovy_duck_Vietnam_NCVD_155_2008___Y--SGVSSA-WLI-NNT-SNDAAEQTKLYQN-SKVNGQSG:0.0,A_duck_Vietnam_NCVD_019_2008___Y--SGVSSA-WLI-NNT-SNDAAEQTKLYQN-SKVNGQSG:0.0):5.5E-4,(((((A_chicken_Vietnam_NCVD_A015_2008___Y--SGVSSA-WLI-NNT-SNDAAEQTKLYQN-SKVNGQSG:0.0,A_chicken_Vietnam_NCVD_029_2008___Y--SGVSSA-WLI-NNT-SNDAAEQTKLYQN-SKVNGQSG:0.0):0.00349,(A_Vietnam_UT31312II_2007___Y--SGVSSV-WLI-NNT-SNDAAEQTKLYQN-SKVNGQSG:0.00121,A_Viet_Nam_HN31242_2007___Y--SGVSSA-WLI-NNT-SNDAAEQTKLYQN-SKVNGQSG:5.5E-4):0.00231):0.00121,A_duck_Vietnam_NCVD_100_2007___Y--SGVSSA-WLI-NNT-SNDAAEQTKLYQN-SKVNGQSG:0.00122):5.5E-4,(((A_duck_Nam_Dinh_07_91_2007___Y--SGVSSA-WLI-NNT-SNDAAEQTKLYQN-SKVNGQSG:0.00121,A_Vietnam_UT31244II_2007___Y--SGVSSA-WLI-NNT-SNDAAEQTKLYQN-SKVNGQSG:5.4E-4):5.5E-4,A_chicken_Vietnam_NCVD_005_2008___Y--SGVSSA-WLI-NNT-SNDAAEQTKLYQN-SKVNGQSG:0.00234):5.5E-4,A_duck_Vietnam_NCVD_003_2008___Y--SGVSSA-WLI-DNT-SNDAAEQTKLYQN-SKVNGQSG:0.00234):5.5E-4):5.5E-4,A_muscovy_duck_Thai_Binh_07_90_2007___Y--SGVSSA-WLI-NNT-SNDAAEQTKLYQN-SKVNGQSG:0.00122):5.5E-4):5.5E-4,(((((((((A_duck_Vietnam_G12_2008___Y--SGVSSA-WLI-NNT-SNDAAEQTKLYQN-SKVNGQSG:0.00828,A_chicken_Vietnam_NCVD_033_2008___Y--SGVSSA-WLI-NNT-SNDAAEQTKLYQN-SKVNGQSG:5.5E-4):5.5E-4,A_duck_Vietnam_NCVD_118_2007___Y--SGVSSA-WLI-NNT-SNDAAEQTKLYQN-SKVNGQSG:0.00351):5.5E-4,A_chicken_Vietnam_NCVD_025_2008___Y--SGVSSA-WLI-NNT-SNDAAEQTKLYQN-SKVNGQSG:5.5E-4):5.4E-4,((A_chicken_Vietnam_NCVD_027_2008___Y--SGVSSA-WLI-NNT-SNDAAEQTKLYQN-SKVNGQSG:0.0,A_chicken_Vietnam_NCVD_039_2008___Y--SGVSSA-WLI-NNT-SNDAAEQTKLYQN-SKVNGQSG:0.0):5.4E-4,A_chicken_Vietnam_NCVD_279_2009___Y--SGVSSA-WLI-NNT-SNDAAXQTKLYQN-SKVNGQSG:0.00701):0.00122):0.00232,(A_duck_Vietnam_NCVD_105_2007___Y--SGVSSA-WLI-NNT-SNDAAEQTKLYQN-SKVNGQSG:0.0,A_civet_Vietnam_NCVD_004_2008___Y--SGVSSA-WLI-NNT-SNDAAEQTKLYQN-SKVNGQSG:0.0):5.5E-4):0.00122,(A_duck_Vietnam_NCVD_141_2008___Y--SGVSSA-WLI-NNT-SNDAAEQTKLYQN-SKVNGQSG:0.0,A_duck_Vietnam_NCVD_142_2008___Y--SGVSSA-WLI-NNT-SNDAAEQTKLYQN-SKVNGQSG:0.0,A_duck_Vietnam_NCVD_140_2008___Y--SGVSSA-WLI-NNT-SNDAAEQTKLYQN-SKVNGQSG:0.0):0.00122):5.5E-4,(((A_duck_Vietnam_NCVD_55_2007___Y--SGVSSA-WLI-NNS-SNDAAEQTKLYQN-SKVNGQSG:0.00352,A_duck_Vietnam_TY103_2007___Y--SGVSSA-WLI-NNA-SNDAAEQTKLYQN-SKVNGQSG:0.00118):5.5E-4,A_duck_Vietnam_NCVD_021_2008___Y--SGVSSA-WLI-NNT-SNDAAEQTKLYQN-SKINGQSG:0.00233):5.5E-4,A_duck_Vietnam_NCVD_022_2008___Y--SGVSSA-WLI-NNT-SNDAAEQTKLYQN-SKVNGQSG:0.00122):5.5E-4):5.5E-4,((A_duck_Vietnam_NCVD_030_2008___Y--SGVSSA-WLI-NNT-SNDAAEQTKLYQN-SKVNGQSG:0.0,A_duck_Vietnam_NCVD_116_2007___Y--SGVSSA-WLI-NNT-SNDAAEQTKLYQN-SKVNGQSG:0.0,A_muscovy_duck_Vietnam_NCVD_119_2007___Y--SGVSSA-WLI-NNT-SNDAAEQTKLYQN-SKVNGQSG:0.0):0.00123,A_Viet_Nam_HN31242_2007_0___Y--SGVSSA-WLI-NNT-SNDAAEQTKLYQN-SKVNGQSG:0.00122):5.5E-4):5.5E-4,(A_Vietnam_UT31412II_2008___Y--SGVSSX-WLI-NNT-SNDAAEQTKLYQN-SKVNGQSG:0.00121,A_Vietnam_HN31413_2008___Y--SGVSSA-WLI-NNT-SNDAAEQTKLYQN-SKVNGQSG:5.5E-4):0.00469):5.5E-4):5.5E-4,(((((A_duck_Vietnam_NCVD_94_2007___Y--SGVSSA-WLI-NNT-SNDAAEQTKLYQN-SKVNGQSG:9.9E-4,A_duck_Vietnam_NCVD_020_2008___Y--SGVSSA-WLI-NNT-SNDAAEQTKLYQN-SKVNGQSG:0.00151):0.00113,A_duck_Vietnam_50_2007___Y--SGVSSA-WLI-NNT-SNDAAEQTKLYQN-SKVNGQSG:0.00123):5.5E-4,A_duck_Vietnam_NCVD_146_2008___Y--SGVSSA-WLI-NNT-SNDAAEQTKLYQN-SKVNGQSG:0.00121):5.5E-4,((A_duck_Vietnam_NCVD_61_2007___Y--SGVSSA-WLI-NNT-SNDAAEQTKLYQN-SKVNGQSG:0.00121,A_duck_Vietnam_NCVD_60_2007___Y--SGVSSA-WLI-NNT-SNDAAEQTKLYQN-SKVNGQSG:5.5E-4):5.5E-4,A_duck_Vietnam_NCVD_76_2007___Y--SGVSSA-WLI-NNT-SNDAAEQTKLYQN-SKVNGQSG:0.00122):0.00122):5.5E-4,A_chicken_Vietnam_NCVD_108_2007___Y--SGVSSA-WLI-NNT-SNDAAEQTKLYQN-SKVNGQSG:0.00233):5.5E-4):5.5E-4,(A_chicken_Vietnam_NCVD_138_2008___Y--SGVSSA-WLV-NNT-SNNAAEQTELYQN-SKVNGQSG:0.00821,A_Vietnam_HN31412_2008___Y--SGVSSA-WLI-NNT-SNDAAEQTKLYQN-SKVNGQSG:0.00122):5.5E-4):8.3E-4,(A_duck_Vietnam_NA114_2007___Y--SGVSSA-WLI-NNT-SNDAAEQTKLYQN-SKVNGQSG:0.00313,A_duck_Vietnam_NA72_2007___Y--SGVSSV-WLI-NNT-SNDAAEQTKLYQN-SKVNGQSG:0.00623):0.00587):5.5E-4,(A_duck_Vietnam_NCVD_93_2007___Y--SGVSSA-WLI-NNT-SNDAAEQTKLYQN-SKVNGQSG:0.00117,A_duck_Vietnam_NCVD_98_2007___Y--SGVSSA-WLI-NNT-SNDAAEQTKLYQN-SKVNGQSG:5.4E-4):0.00121):5.5E-4,(((((A_Vietnam_HN31388M1_2007___Y--SGVSSA-WLI-NNT-SNDAAEQTKLYQN-SKVNGQSG:0.00472,A_muscovy_duck_Vietnam_NCVD_114_2007___Y--SGVSSA-WLI-NNT-SNDAAEQTKLYQN-SKVNGQSG:0.00122):5.5E-4,A_chicken_Vietnam_NCVD_086_2008___Y--SGVSSA-WLI-NNT-SNDAAEQTKLYQN-SKVNGQSG:0.0096):5.5E-4,A_duck_Vietnam_NCVD_113_2007___Y--SGVSSA-WLI-NNT-SNDAAEQTKLYQN-SKVNGQSG:5.5E-4):0.00122,(A_duck_Vietnam_NCVD_110_2007___Y--SGVSSA-WLI-NNT-SNDAAEQTKLYQN-SKVNGQSG:0.0,A_muscovy_duck_Vietnam_NCVD_51_2007___Y--SGVSSA-WLI-NNT-SNDAAEQTKLYQN-SKVNGQSG:0.0):5.5E-4):5.5E-4,A_Vietnam_UT31203A_2007___Y--SGVSSA-WLI-NNT-SNDAAEQTKLYQN-SKINGQSG:0.00351):0.00123):5.5E-4,(((A_duck_Vietnam_NCVD_65_2007___Y--SGVSSA-WLI-NNT-SNDAAEQTKLYQN-SKVNGQSG:0.0,A_duck_Nam_Dinh_07_88_2007___Y--SGVSSA-WLI-NNT-SNDAAEQTKLYQN-SKVNGQSG:0.0,A_duck_Vietnam_NCVD_64_2007___Y--SGVSSA-WLI-NNT-SNDAAEQTKLYQN-SKVNGQSG:0.0,A_duck_Phu_Tho_07_92_2007___Y--SGVSSA-WLI-NNT-SNDAAEQTKLYQN-SKVNGQSG:0.0,A_duck_Vietnam_NCVD_104_2007___Y--SGVSSA-WLI-NNT-SNDAAEQTKLYQN-SKVNGQSG:0.0,A_duck_Ninh_Binh_07_68_2007___Y--SGVSSA-WLI-NNT-SNDAAEQTKLYQN-SKVNGQSG:0.0,A_duck_Vietnam_NCVD_99_2007___Y--SGVSSA-WLI-NNT-SNDAAEQTKLYQN-SKVNGQSG:0.0):5.5E-4,((A_Vietnam_UT31239_2007___Y--SGVSSA-WLI-NNT-SNDAAEQTKLYQN-SKVNGQSG:5.5E-4,A_chicken_Vietnam_NCVD_002_2008___Y--SGVSSA-WLI-NNT-SNDAAEQTKLYQN-SKVNGQSG:0.00122):0.00122,A_muscovy_duck_Son_La_07_85_2007___Y--SGVSSA-WLI-NNT-SNDAAEQTKLYQN-SKVNGQSG:0.00351):5.5E-4):5.5E-4,((A_muscovy_duck_Vietnam_NCVD_47_2007___Y--SGVSSA-WLI-NNT-SNDAAEXTKLYQN-SKVNGQSG:0.00122,A_muscovy_duck_Ha_Nam_07_47_2007___Y--SGVSSA-WLI-NNT-SNDAAEQTKLYQN-SKVNGQSG:5.5E-4):0.00122,A_duck_Vietnam_NCVD_56_2007___Y--SGVSSA-WLI-NNT-SNDAAEQTKLYQN-SKVNGQSG:0.00234):5.5E-4):5.5E-4):5.5E-4,(((((((A_avian_Vietnam_NCVD_132_2008___Y--SGVSSA-WLI-NNT-SNDATEQTKLYQN-SKVNGQSG:5.5E-4,A_avian_Vietnam_NCVD_133_2008___Y--SGVSSA-WLI-NNT-SNDATEQTKLYQN-SKVNGQSG:0.0012):0.00348,A_chicken_Vietnam_NCVD_084_2008___Y--SGVSSA-WLI-NNT-SNDATEQTKLYQN-SKVNGQSG:0.00121):5.5E-4,(A_Vietnam_UT31641_2_2008___Y--SGVSSA-WLI-NNT-SNDATEQTKLYQN-SKVNGQSG:0.00232,A_Vietnam_HN31641_2009___Y--SGVSSA-WLI-NNT-SNDATEQTKLYQN-SKVNGQSG:5.5E-4):0.00586):0.00115,A_duck_Vietnam_NCVD_014_2008___Y--SGVSSA-WLI-NNT-SNDATEQTKLYQN-SKVNGQSG:5.5E-4):0.00573,((A_chicken_Vietnam_NCVD_008_2008___Y--SGVSSA-WLI-NNT-SNDAAEQTKLYQN-SKVNGQSG:5.5E-4,A_duck_Vietnam_NCVD_009_2008___Y--SGVSSA-WLI-NNT-SNDAAEQTKLYQN-SKVNGQSG:0.00349):0.00476,A_muscovy_duck_Vietnam_LBM438_2013___Y--SGVSSA-WLI-NHT-SNDAAEQTKLYQN-SKVNGQSG:0.02832):0.00233):5.4E-4,((((A_duck_Vietnam_NCVD_53_2007___Y--SGVSSA-WLI-NNT-SNDAAEQTKLYQN-SKVNGQSG:0.0,A_chicken_Ha_Nam_07_83_2007___Y--SGVSSA-WLI-NNT-SNDAAEQTKLYQN-SKVNGQSG:0.0,A_duck_Ha_Tinh_07_53_2007___Y--SGVSSA-WLI-NNT-SNDAAEQTKLYQN-SKVNGQSG:0.0):5.5E-4,((A_duck_Vietnam_NCVD_49_2007___Y--SGVSSA-WLI-NNT-SNDAAEQTKLYQN-SKVNGQSG:0.00123,A_duck_Vietnam_NCVD_70_2007___Y--SGVSSA-WLI-NNT-SNDAAEQTKLYQN-SKVNGQSG:5.5E-4):0.00123,A_duck_Vietnam_NCVD_71_2007___Y--SGVSSA-WLI-NNT-SNDAAEQTKLYQN-SKVNGQSG:0.00122):5.5E-4):5.5E-4,A_duck_Vietnam_NCVD_62_2007___Y--LGVSSA-WLI-NNT-SNDAAEQAKLYQN-SKVNGQSG:0.00474):5.5E-4,A_duck_Vietnam_NCVD_81_2007___Y--SGVSSA-WLI-NNT-SNDAAEQTKLYQN-SKVNGQSG:0.00123):0.00122):5.5E-4,((A_avian_Vietnam_NCVD_124_2008___Y--SGVSSA-WLI-NNT-SNDAAEQTKLYQN-SKVNGQSG:0.00351,A_muscovy_duck_Vietnam_NCVD_120_2007___Y--SGVSSA-WLI-NNT-SNDAAEQTKLYQN-SKVNGQSG:5.5E-4):0.00122,A_muscovy_duck_Vietnam_NCVD_041_2008___Y--SGVSSA-WLI-NNT-SNDAAEQTKLYQN-SKVNGQSG:0.00234):0.00122):5.5E-4):5.5E-4,(((((A_chicken_Vietnam_NCVD_185_2008_0___Y--SGVSSA-WLI-NNT-SNDAAEQTKLYQN-SKVNGQSG:0.0,A_chicken_Vietnam_NCVD_185_2008___Y--SGVSSA-WLI-NNT-SNDAAEQTKLYQN-SKVNGQSG:0.0):5.5E-4,(A_chicken_Vietnam_NCVD_188_2008___Y--SGVSSA-WLI-NNT-SNDAAEQTKLYQN-SKVNGQSG:0.00235,A_duck_Vietnam_NCVD_187_2008___Y--SGVSSA-WLI-NNT-SNDAAEQTKLYQN-SKVNGQSG:5.5E-4):0.00123):0.00586,A_duck_Vietnam_NCVD_028_2008___Y--SGVSSA-WLI-NNT-SNDAAEQTKLYQN-SKVNGQSG:0.00123):5.5E-4,((A_duck_Viet_Nam_TMU005_2008___Y--SGVSSA-WLI-NNT-SNDAAEQTKLYQN-SKVNGQSG:5.5E-4,A_chicken_Viet_Nam_TMU004_2008___Y--SGVSSA-WLI-NNT-SNDAAEQTKLYQN-SKVNGQSG:0.00471):5.5E-4,A_duck_Vietnam_NCVD_007_2008___Y--SGVSSA-WLI-NNT-SNDAAEQTKLYQN-SKVNGQSG:5.5E-4):0.00232):0.00122,(A_duck_Vietnam_NCVD_111_2007___Y--SGVSSA-WLI-NNT-SNDAAEQTKLYQN-SKVNGQSG:5.5E-4,A_muscovy_duck_Vietnam_NCVD_112_2007___Y--SGVSSA-WLI-NNT-SNDAAEQTKLYQN-SKVNGQSG:0.00122):0.00234):5.5E-4):5.5E-4,((A_chicken_Bac_Giang_07_74_2007___Y--SGVSSA-WLI-NNT-SNDAAEQTKLYQN-SKVNGQSG:0.0,A_chicken_Vietnam_NCVD_74_2007___Y--SGVSSA-WLI-NNT-SNDAAEQTKLYQN-SKVNGQSG:0.0):0.00123,(A_muscovy_duck_Vietnam_NCVD_67_2007___Y--SGVSSA-WLI-NNT-SNDAAEQTKLYQN-SKVNGQSG:0.0,A_muscovy_duck_Bac_Gieng_07_66_2007___Y--SGVSSA-WLI-NNT-SNDAAEQTKLYQN-SKVNGQSG:0.0):5.5E-4):0.00235):0.00236,((((A_Vietnam_N74_2008___Y--SGVSSA-WLI-NNT-SNDAAEQTKLYQN-SKVNGQSG:0.00234,A_chicken_Vietnam_NCVD_026_2008___Y--SGVSSA-WLI-NNT-SNDAAEQTKLYQN-SKVNGQSG:0.00123):5.5E-4,A_Vietnam_UT31394II_2008___Y--SGVSSA-WLI-NNT-SNDAAEQTKLYQN-SKVNGQSG:0.00123):0.00123,A_quail_Vietnam_NCVD_037_2008___Y--SGVSSA-WLI-NNT-SNDAAEQIKLYQN-SKVNGQSG:0.00356):5.5E-4,A_Guangxi_1_2008___Y--SGVSSA-WLI-NNT-SNDAAEQTKLYQN-SKVNGQSG:0.00352):0.00591):0.00234,((A_avian_Hong_Kong_2372_2007___Y--SGVSSA-WLI-NNT-SNDAAEQTKLYQN-SKVNGQSG:0.0,A_avian_Hong_Kong_0719_2007___Y--SGVSSA-WLI-NNT-SNDAAEQTKLYQN-SKVNGQSG:0.0):5.5E-4,A_avian_Hong_Kong_1993_2007___Y--SGVSSA-WLI-NNT-SNDAAEQTKLYQN-SKVNGQSG:0.00123):5.5E-4):0.00236,((A_duck_Phu_Tho_07_48_2007___Y--SGVSSA-WLI-NNT-SNDAAEQTKLYQN-SKVNGQSG:0.0,A_duck_Vietnam_NCVD_48_2007___Y--SGVSSA-WLI-NNT-SNDAAEQTKLYQN-SKVNGQSG:0.0):0.00237,A_muscovy_duck_Vietnam_NCVD_52_2007___Y--SGVSSA-WLI-NNT-SNNAAEQTELYQN-SKVNGQSG:0.00712):0.00471):0.00351,(((((((((((((A_chicken_Eastern_China_ZG16_2010___D--LGVSAA-WLI-NNT-SNNEAEQTDLYQN-SKVNGQSG:5.4E-4,A_chicken_Eastern_China_ZG56_2011___D--LGVSAA-WLI-NNT-SNNEAEQTDLYQN-SKVNGQSG:0.0058):0.0023,A_duck_Jiangxi_120_2011___D--LGVSAA-WLI-NNT-SNNEAEQTDLYQN-SKVNGQSG:0.00456):5.4E-4,A_chicken_North_China_k0604_2010___D--LGVSAA-WLI-NNT-SNNEAEQTDLYQN-SKVNGQSG:0.0081):0.00579,((A_CHICKEN_Hunan_176_2010___D--LGVSAA-WLI-NNT-PNNEAEQTDLYQN-SKVNGQSG:0.00456,A_pigeon_Hubei_RP25_2012___D--LGVSAA-WLI-NNT-SNNEAEQTDLYQN-SKVNGQSG:5.5E-4):0.02005,A_peregrine_falcon_Hong_Kong_810_2009___D--LGVSAA-WLI-NNT-SNNEAEQTDLYQN-SKVNGQSG:0.00582):0.00347):0.01679,A_peregrine_falcon_Hong_Kong_2142_2008___Y--LGVSAA-WLI-NNT-SNDEAEQTKLYQN-SKVNGQSG:0.00349):0.00121,A_duck_Eastern_China_057_2007___Y--LGVSAA-WLI-NNT-SNDEAEQTKLYQD-SKVNGQSG:0.0035):5.5E-4,A_goose_Eastern_China_223_2008___Y--LGVSAA-WLI-NNT-SNDEAEQTRLYQN-SKVNGQSG:0.0047):0.01555,A_duck_Hunan_29_2006___Y--LGVSSA-WLI-NNT-SNDAAEQTKLYQN-PKVNGQSG:0.00951):0.00351,((A_Fujian_1_2007___Y--LGVSSA-WLI-NNT-SNDAAEQTKLYQN-SKVNGQSG:5.5E-4,A_chicken_Fujian_1_2007___Y--LGVSSA-WLI-NNT-SNDAAEQTKLYQN-SKVNGQSG:0.00583):0.00591,A_duck_Hunan_11_2007___Y--LGVSSA-WLI-NNT-SNNAAEQTNLYQN-SKVNGQSG:0.00949):5.5E-4):0.00234,(A_duck_Yunnan_47_2006___Y--LGVSSA-WLI-NNT-SNDAAEQTKLYQN-SKVNGQSG:0.00586,A_goose_Yunnan_3798_2006___Y--LGVSSA-WLI-NNI-SNDAAEQTKLYQN-SKVNGQSG:0.0035):0.00709):0.00123,((A_chicken_Nam_Dinh_07_32_2007___Y--LGVSSA-WLI-NNT-SNDAAEQTKLYQN-SKVNGQSG:0.0,A_Muscovy_duck_Ca_Mau_22_2007___Y--LGVSSA-WLI-NNT-SNDAAEQTKLYQN-SKVNGQSG:0.0,A_duck_Son_La_34_2007___Y--LGVSSA-WLI-NNT-SNDAAEQTKLYQN-SKVNGQSG:0.0,A_chicken_Cao_Bang_20_2007___Y--LGVSSA-WLI-NNT-SNDAAEQTKLYQN-SKVNGQSG:0.0,A_duck_Vietnam_SonLa_NCVD_33_2007___Y--LGVSSA-WLI-NNT-SNDAAEQTKLYQN-SKVNGQSG:0.0,A_duck_Vietnam_37_2007___Y--LGVSSA-WLI-NNT-SNDAAEQTKLYQN-SKVNGQSG:0.0):0.00592,A_chicken_Vietnam_NCVD_109_2007___Y--LGVSSA-WLI-NNT-SNDAAEQTKLYQN-SKVNGQSG:0.00956):5.5E-4):5.5E-4,(A_quail_Thanatpin_2283_2007___Y--LGVSSA-WLI-NNT-SNDAAEQTKLYQN-SKVNGQSG:0.00353,A_chicken_Hmawbi_517_2007___Y--LGVSSA-WLI-NNT-SNDAAEQTKLYQN-SKVNGQSG:5.5E-4):0.00708):9.0E-4,(((((A_duck_Vietnam_NCVD_59_2007___Y--LGVSSA-WLI-NNT-SNDAAEQTKLYQN-SKVNGQSG:0.0,A_duck_Vietnam_NCVD_58_2007___Y--LGVSSA-WLI-NNT-SNDAAEQTKLYQN-SKVNGQSG:0.0):0.00234,(A_muscovy_duck_Bac_Ninh_07_69_2007___Y--LGVSSA-WLI-NNT-SNDAAEQTKLYQN-SKVNGQSG:0.0,A_muscovy_duck_Vietnam_NCVD_69_2007___Y--LGVSSA-WLI-NNT-SNDAAEQTKLYQN-SKVNGQSG:0.0):5.5E-4):5.5E-4,(A_duck_Hai_Duong_07_40_2007___Y--LGVSSA-WLI-NNT-SNDAAEQTKLYQN-SKVNGQSG:0.0,A_duck_Vietnam_38_2007___Y--LGVSSA-WLI-NNT-SNDAAEQTKLYQN-SKVNGQSG:0.0):0.00233):5.3E-4,((A_chicken_Hanoi_45_2007___Y--LGVSSA-WLI-NNT-SNDAAEQTKLYQN-SKVNGQSG:5.5E-4,A_Muscovy_duck_Hai_Duong_46_2007___Y--LGVSSA-WLI-NNT-SNDAAEQTKLYQN-SKVNGQSG:0.00121):5.5E-4,A_chicken_Hai_Duong_41_2007___Y--LGVSSA-WLI-NNT-SNDAAEQTKLYQN-SKVNGQSG:0.00121):0.00453):0.0032,A_Vietnam_HN31323_2007___Y--SGVSSA-WLI-NNT-SNDAAEQTKLYQN-SKVNGQSG:0.00642):0.00455):5.5E-4):5.5E-4,(((((((((((A_chicken_Laos_P0072_2007___Y--SGVSSA-WLI-NNT-SNDAAEQTKLYQN-SKVNGQSG:0.0,A_duck_Laos_P0137_2007___Y--SGVSSA-WLI-NNT-SNDAAEQTKLYQN-SKVNGQSG:0.0):5.5E-4,A_chicken_Laos_P0169_2007___Y--SGVSSA-WLI-NNT-SNDAAEQTKLYQN-SKVNGQSG:0.00237):5.5E-4,A_chicken_Laos_A0464_2007___Y--SGVSSA-WLI-NNT-SNDAAEQTKLYQN-SKVNGQSG:0.0071):5.5E-4,(A_duck_Laos_P0117_2007___Y--SGVSSA-WLI-NNT-SNDAAEQTKLYQN-SKVNGQSG:0.00123,A_chicken_Laos_P0001_2007___Y--SGVSSA-WLI-NNT-SNDAAEQTKLYQN-SKVNGQSG:0.00123):5.5E-4):5.5E-4,(A_duck_Laos_A0617_2007___Y--SGVSSA-WLI-NNT-SNDAAEQTKLYQN-SKVNGQSG:0.00123,A_pigeon_Laos_P0022_2007___Y--SGVSSA-WLI-NNT-SNDAAEQTKLYQN-SKVNGQSG:0.00352):5.5E-4):5.5E-4,A_duck_Laos_A0503_2007___Y--SGVSSA-WLI-NNT-SNDAAEQTKLYQN-SKVNGQSG:0.00355):0.00353,(A_duck_Soc_Trang_31_2007___Y--SGVSSA-WLI-NNT-SNDAAEQTKLYQN-SKVNGQSG:0.0,A_chicken_Laos_P0020_2007___Y--SGVSSA-WLI-NNT-SNDAAEQTKLYQN-SKVNGQSG:0.0):0.00474):5.5E-4,(A_duck_Laos_22_2006___Y--SGVSSA-WLI-NNT-SNDAAEQTKLYQN-SKVNGQSG:0.0,A_duck_Laos_25_2006___Y--SGVSSA-WLI-NNT-SNDAAEQTKLYQN-SKVNGQSG:0.0):5.5E-4):5.5E-4,(((A_Chicken_Laos_Xaythiani_26_2006___Y--SGVSSA-WLI-NNT-SNDAAEQTKLYQN-SKVNGQSG:5.5E-4,A_chicken_Laos_31_2006___Y--SGVSSA-WLI-NNT-SNDAAEQTKLYQN-SKVNGQSG:0.00123):0.00235,(A_duck_Laos_P0106_2007___Y--SGVSSA-WLI-NNT-SNDAAEQTKLYQN-SKVNGQSG:5.5E-4,A_duck_Laos_P0127_2007___Y--SGVSSA-WLI-NNT-SNDAAEQTKLYQN-SKVNGQSG:0.00356):0.00353):5.5E-4,(A_chicken_Laos_P0171_2007___Y--SGVSSA-WLI-NNT-SNDAAEQTKLYQN-SKVNGQSG:0.00234,A_duck_Laos_A0301_2007___Y--SGVSSA-WLI-NNT-SNDAAEQTKLYQN-SKVNGQSG:0.00472):0.00355):5.5E-4):5.5E-4,(((A_water_Xinjiang_3_2009___Y--SGVSSA-WLI-NNT-SNNAAEQEKLYQN-SKVNGQSG:0.0012,A_Xinjiang_1_2009___Y--SGVSSA-WLT-NNT-SNNAAEQEKLYQN-SKVNGQSG:0.00121):0.0012,A_environment_Xinjiang_6_2009___Y--SGVSSA-WLI-NNT-SNNVAEQEKLYQN-SKVNGQSG:0.0105):0.01785,((A_chicken_Laos_P0130_2007___Y--SGVSSA-WLI-NNT-SNDAAEQTRLYQN-SKVNGQSG:0.00441,A_duck_Laos_P0161_2007___Y--SGVSSA-WLI-NNT-SNDAAEQTKLYQN-SKVNGQSG:0.00271):0.00123,A_duck_Laos_P0050_2007___Y--SGVSSA-WLI-NNT-SNDAAEQTRLYQN-SKVNGQSG:0.00441):0.0027):0.00123):0.00356,((((((A_equine_China_61_2010___Y--SGVSSA-WLI-NNT-SNDAAEQTKLYQN-SKVNGQSG:0.00123,A_equine_China_67_2010___Y--SGVSSA-WLI-NNT-SNDAAEQTKLYQN-SKVNGQSG:0.00123):5.5E-4,A_equine_China_25_2010___Y--SGVSSA-WLI-NNT-SNDAAEQTKLYQN-SKVNGQSG:5.5E-4):0.00123,((A_chicken_Hong_Kong_D_06_0947_2006___Y--SGVSSA-WLI-NNT-SNDAAEQTKLYQN-SKVNGQSG:0.00124,A_Guangdong_2_2006___Y--SGVSSA-WLI-NNT-SNDAAEQTKLYQN-SKVNGQSG:0.00234):0.00235,A_equine_China_68_2010___Y--SGVSSA-WLI-NNT-SNDAAEQTKLYQN-SKVNGQSG:5.5E-4):5.5E-4):0.00123,(A_Guangxi_1_2005_1___Y--SGGSSA-WLI-NNT-SNDAAEQTKLYQN-SKVNGQSG:0.00124,A_Guangxi_1_2005___Y--SGGSSA-WLI-NNT-SNDAAEQTKLYQN-SKVNGQSG:5.5E-4):0.00235):5.5E-4,A_Hunan_1_2006___Y--SGVSSA-WLI-NNT-SNDAAEQTKLYQN-SKVNGQSG:0.00472):5.5E-4,((A_goose_Yunnan_4389_2006___Y--SGVSSA-WLI-NNT-SNDAAEQTKLYQN-SKVNGQSG:0.0,A_duck_Yunnan_4873_2006___Y--SGVSSA-WLI-NNT-SNDAAEQTKLYQN-SKVNGQSG:0.0):5.5E-4,A_goose_Yunnan_4985_2006___Y--SGVSSA-WLI-NNT-SNDAAEQTKLYQN-SKVNGQSG:0.00122):0.00235):5.5E-4):5.5E-4):5.4E-4,((((((((((((((A_chicken_Vietnam_NCVD_396_2010___Y--LGVSSA-WLI-NNT-SNDEAEQIKLYQN-SKVNGQSG:0.0,A_chicken_Vietnam_NCVD_394_2010___Y--LGVSSA-WLI-NNT-SNDEAEQIKLYQN-SKVNGQSG:0.0,A_chicken_Vietnam_NCVD_395_2010___Y--LGVSSA-WLI-NNT-SNDEAEQIKLYQN-SKVNGQSG:0.0):0.00346,(A_chicken_Vietnam_NCVD_392_2009___Y--LGVSSA-WLI-NNT-SNDEAEQIKLYQN-SKVNGQSG:0.00218,A_muscovy_duck_Vietnam_NCVD_384_2009___Y--LGVSSA-WLI-NNT-SNDEAEQIKLYQN-SKVNGQSG:0.00117):5.5E-4):5.5E-4,A_duck_Vietnam_NCVD_433_2010___Y--LGVSSA-WLI-NNT-SNDEAEQIKLYQN-SKVNGQSG:0.00467):5.5E-4,A_chicken_Vietnam_NCVD_381_2009___Y--LGVSSA-WLI-NNT-SNDEAEQIKLYQN-SKVNGQSG:0.0023):0.00121,((A_duck_Vietnam_NCVD_391_2009___Y--LGVSSA-WLI-NNT-SNDEAEQIKLYQN-SKVNGQSG:0.00121,A_chicken_Vietnam_NCVD_383_2009___Y--LGVSSA-WLI-NNT-SNDEAEQIKLYQN-SKVNGQSG:0.00121):5.5E-4,A_Vietnam_UT36250_1_2010___Y--LGVSSA-WLI-NNT-SNDEAEQIKLYQN-SKVNGQSG:5.5E-4):5.5E-4):0.00231,((A_muscovy_duck_Vietnam_NCVD_388_2009___Y--LGVSSA-WLI-NNT-SNDEAEQIKLYQN-SKVNGQSG:0.00346,A_ngan_Vietnam_NCVD_420_2010___Y--LGVSSA-WLI-NNT-SNDEAEQIKLYQN-SKVNGQSG:0.00121):0.0023,(A_muscovy_duck_Vietnam_NCVD_401_2010___Y--LGVSSA-WLI-NNT-SNDEAEQIKLYQN-SKVNGQSG:0.0,A_muscovy_duck_Vietnam_NCVD_402_2010___Y--LGVSSA-WLI-NNT-SNDEAEQIKLYQN-SKVNGQSG:0.0):0.00464):0.00121):0.001,((((A_chicken_Vietnam_NCVD_296_2009___Y--LGVSSA-WLI-NNT-SNDEAEQIKLYQN-SKVNGQSG:5.5E-4,A_chicken_Vietnam_NCVD_295_2009___Y--LGVSSA-WLI-NNT-SNDEAEQIKLYQN-SKVNGQSG:0.0023):0.0012,A_chicken_Vietnam_NCVD_283_2009___Y--LGVSSA-WLI-NNT-SNDEAEQIKLYQN-SKVNGQRG:0.0012):0.0023,(A_chicken_Vietnam_NCVD_281_2009___Y--LGVSSA-WLI-NNT-SNDEAEQIKLYQN-SKVNGQSG:5.5E-4,A_chicken_Vietnam_NCVD_282_2009___Y--LGVSSA-WLI-NNT-SNDEAEQIKLYQN-SKVNGQSG:0.0023):0.0012):5.5E-4,(A_Vietnam_UT31604_1_2009___Y--LGVSSA-WLI-NNT-SNDEAEQIKLYQN-SKVNGQSG:0.0,A_Vietnam_HN31604_2009___Y--LGVSSA-WLI-NNT-SNDEAEQIKLYQN-SKVNGQSG:0.0):0.00345):5.4E-4):0.0023,(A_muscovy_duck_Vietnam_NCVD_393_2009___Y--LGVSSA-WLI-NNT-SNDEAEQIKLYQN-SKVNGQSG:0.00697,A_chicken_Vietnam_NCVD_382_2009___Y--LGVSSA-WLI-NNT-SNDEAEQIKLYQN-SKVNGQSG:0.01021):0.00726):0.00252,((((A_chicken_Bangladesh_3012_2011___D--LGVSSA-WLI-NNT-SNDEAEQIQLYQN-SKVNGQSG:0.00229,A_chicken_Bangladesh_11RS_1984_30_2011___D--LGVSSA-WLI-NNT-PNNEAEQIQLYQN-SKVNGQSG:0.00816):0.00812,(A_chicken_Yangon_254_2010___Y--LGVSSA-WLI-NNT-SNDEAEQIKLYQN-SKVNGQSG:0.00465,A_chicken_Yangon_182_2010___Y--LGVSSA-WLI-NNT-SNDEAEQIKLYQN-SKVNGQSG:0.01046):0.00121):0.00247,(A_environment_Guizhou_2_2009_0___Y--LGVSSA-WLI-NNT-SNDEAEQIKLYQN-SKVNGQSG:0.00221,A_environment_Guizhou_2_2009___Y--LGVSSA-WLI-NNT-SNDEAEQIKLYQN-SKVNGQSG:5.3E-4):0.00423):0.00231,(((A_chicken_Vietnam_NCVD_083_2008___Y--LGVSSA-WLI-NNT-SNDEAEQIKLYQN-SKVNGQSG:5.5E-4,A_muscovy_duck_Vietnam_NCVD_082_2008___Y--LGVSSA-WLI-NNT-SNDEAEQIKLYQN-SKVNGQSG:0.00121):0.00231,A_muscovy_duck_Vietnam_NCVD_038_2008___Y--LGVSSA-WLI-NNT-SNDEAEQIKLYQN-SKVNGQSG:5.5E-4):0.00464,(A_Guizhou_1_2013___Y--LGVSAA-WLI-NNT-SNDETEQIKLYQN-SKVNGQSG:0.0012,A_Guizhou_2_2013___Y--LGVSAA-WLI-NNT-SNDETEQIKLYQN-SKVNGQSG:0.00342):0.02915):5.5E-4):0.00329):5.5E-4,(A_muscovy_duck_Vietnam_NCVD_034_2008___Y--LGVSSA-WLI-NNT-SNNEAEQIKLYQN-SKVNGQSG:0.00347,A_chicken_Viet_Nam_TMU007_2008___Y--LGVSSA-WLI-NNT-SNNEAEQIKLYQN-SKVNGQSG:0.00348):0.00593):5.5E-4,((((((A_duck_Lao_975_2010___Y--SGVSSA-WLI-NNT-SNDEAEQIKLYQN-SKVNGQSG:0.0,A_duck_Lao_968_2010___Y--SGVSSA-WLI-NNT-SNDEAEQIKLYQN-SKVNGQSG:0.0,A_duck_Lao_959_2010___Y--SGVSSA-WLI-NNT-SNDEAEQIKLYQN-SKVNGQSG:0.0,A_environment_Lao_979_2010___Y--SGVSSA-WLI-NNT-SNDEAEQIKLYQN-SKVNGQSG:0.0,A_duck_Lao_981_2010___Y--SGVSSA-WLI-NNT-SNDEAEQIKLYQN-SKVNGQSG:0.0,A_duck_Lao_986_2010___Y--SGVSSA-WLI-NNT-SNDEAEQIKLYQN-SKVNGQSG:0.0,A_duck_Lao_7_2010___Y--SGVSSA-WLI-NNT-SNDEAEQIKLYQN-SKVNGQSG:0.0):5.5E-4,(((A_duck_Lao_9_2010___Y--SGVSSA-WLI-NNT-SNDEAEQIKLYQN-SKVNGQRG:5.5E-4,A_duck_Lao_6_2010___Y--SGVSSA-WLI-NNT-SNDEAEQIKLYQN-SKVNGQRG:0.00121):0.0012,A_environment_Lao_977_2010___Y--SGVSSA-WLI-NNT-SNDEAEQIKLYQN-SKVNGQSG:0.0012):5.5E-4,A_environment_Lao_964_2010___Y--SGVSSA-WLI-NNT-SNDEAEQIKLYQN-SKVNGQSG:0.00121):5.5E-4):0.00702,A_environment_Guizhou_4_2009___Y--LGVSSA-WLI-NNT-SNDEAEQIKLYQN-SKVNGQSG:5.5E-4):0.00582,(A_chicken_Vietnam_NCVD_081_2008___Y--LGVSAA-WLI-NNT-SNDEAEQIKLYQN-SKVNGQSG:5.5E-4,A_chicken_Vietnam_NCVD_080_2008___Y--LGVSAA-WLI-NNT-SNDEAEQIKLYQN-SKVNGQSG:0.00231):0.00586):0.0012,A_Vietnam_HN31432M_2008___Y--LGVSSA-WLI-NNT-SNDEAEQIKLYQN-SKVNGQSG:0.00463):5.5E-4,(A_chicken_Vietnam_NCVD_035_2008___Y--LGVSSA-WLI-NNT-SNDEAEQIKLYQN-SKINGQSG:0.0,A_muscovy_duck_Vietnam_NCVD_079_2008___Y--LGVSSA-WLI-NNT-SNDEAEQIKLYQN-SKINGQSG:0.0):0.00465):5.5E-4):5.5E-4,A_village_chicken_Kyaing_Tong_2433_2007___Y--LGVSSA-WLI-NNT-SNDEAEQIKLYQN-SKVNGQSG:0.00585):0.00233,(((A_duck_Cao_Bang_43_2007___Y--SGVSSA-WLI-NDT-SNNEAEQIKLYQN-SKVNGQSG:0.00348,A_chicken_Ha_Tay_44_2007___Y--SGVSSS-WLI-NDT-SNNEAEQIKLYQN-SKVNGQSG:0.00348):0.0012,A_chicken_Vietnam_NCVD_103_2007___Y--SGVSSA-WLI-NDT-SNDEAEQIKLYQN-SKVNGQSG:0.00582):0.00469,A_goose_Yunnan_6193_2006___Y--SGVSSA-WLI-NNT-SNDEAEQIKLYQN-SKVNGQSG:0.00232):5.5E-4):0.00826,(((A_duck_Hai_Phong__208_2006___Y--SGVSSA-WLI-NNT-SNDAAEQIKLYQN-SKVNGQSG:0.0,A_duck_Vietnam_215_2005___Y--SGVSSA-WLI-NNT-SNDAAEQIKLYQN-SKVNGQSG:0.0,A_duck_Vietnam_205_2005___Y--SGVSSA-WLI-NNT-SNDAAEQIKLYQN-SKVNGQSG:0.0):5.5E-4,A_duck_Vietnam_208_2005___Y--SGVSSA-WLI-NNT-SNDAAEQIKLYQN-SKVNGQSG:0.00122):0.00123,(A_duck_Vietnam_218_2005___Y--SGVSSA-WLI-NNT-SNDAAEQIKLYQN-SKVNGQSG:0.0,A_duck_Vietnam_210_2005___Y--SGVSSA-WLI-NNT-SNDAAEQIKLYQN-SKVNGQSG:0.0):5.5E-4):5.3E-4):0.00115):0.00123,(((((((((((A_duck_Jilin_JL_SIV_2013___Y--SGVSSA-WLI-NNT-SNDAAEKIKLYQH-STVNGQSE:0.02382,A_chicken_Hunan_1_2009___Y--SGVSSA-WLI-NNT-SNDAAEQIKLYQH-SKVNGQSG:0.0035):5.5E-4,A_water_Hunan_3_2009___Y--SGVSSA-WLI-NNT-SNDAAEQIKLYQH-SKVNGQSG:0.00121):0.00467,(A_chicken_Shandong_A_1_2009___Y--SGVSSA-WLI-NNT-PNDAAEQIKLYQN-SKVNGQSG:0.00824,A_swine_Jiangsu_2_2009___Y--SGVSSA-WLI-NNT-SNDAAEQIKLYQN-SKVNGQSG:0.00351):5.5E-4):0.00234,A_Shandong_1_2009___Y--SGVSSA-WLI-NNT-SNDAAEQIKLYQN-SKVNGQSG:0.00349):5.5E-4,(A_Jiangsu_1_2007___Y--SGVSSA-WLI-NNT-SNDAAEQIKLYQN-SKVNGQSG:5.5E-4,A_Guangdong_1_2008___Y--SGVSSA-WLI-NNT-SNDAAEQIKLYQN-PKVNGQSG:0.00471):5.5E-4):5.5E-4,A_duck_Vietnam_NCVD_013_2008___Y--SGVSSA-WLI-NNT-SNDAAEQIKLYQN-SKVNGQSG:0.00711):0.00468,A_chicken_Laos_1_2008___Y--SGVSSA-WLI-NNT-SNDAAEQIKLYQN-SKVNGQSG:0.0035):0.00121,(((A_Beijing_1_2009___Y--SGVSSA-WLI-NNT-SNDAAEQIKLYQN-SKVNGQSG:0.0,A_water_Hebei_1_2009___Y--SGVSSA-WLI-NNT-SNDAAEQIKLYQN-SKVNGQSG:0.0,A_duck_feces_Hebei_5_2009___Y--SGVSSA-WLI-NNT-SNDAAEQIKLYQN-SKVNGQSG:0.0,A_water_Hebei_3_2009___Y--SGVSSA-WLI-NNT-SNDAAEQIKLYQN-SKVNGQSG:0.0):0.00232,A_duck_Shandong_009_2008___Y--SGVSAA-WLI-NNT-SSDAAEQIKLYQH-SKVNGQSG:0.00945):5.5E-4,A_duck_Eastern_China_909_2009___Y--SGVSSA-WLI-NNT-SNDAAEQIKLYQN-SKVNGQSG:0.00939):0.00351):5.5E-4,A_chicken_Anhui_1089_2007___Y--SGVSSA-WLT-NNT-SNDAAEQIKLYQN-SKVNGQSG:0.00591):0.00472,((A_chicken_Henan_1362_2006___Y--SGVSSA-WLI-NNT-SNDVAEQIKLYQN-SKVNGQSG:0.0035,A_duck_Henan_1650_2006___Y--SGVSSA-WLI-NNT-SNDVAEQIKLYQN-SKVNGQSG:0.00122):0.00469,A_chicken_Hubei_2856_2007___Y--SGVSSA-WLI-NNT-SNDAAEQIKLYQN-SKVNGQSG:0.00234):0.00827):0.00355,A_turtle_dove_Guangdong_300_2005___Y--SGVSSA-WLI-NNT-SNDAAEQIKLYQN-SKVNGQSG:0.00356):0.00115):5.5E-4,((((A_duck_Anhui_1_06___Y--SGVSSA-WLI-NNT-SNDAAEQTKLYQN-SKVNGQSG:0.0,A_wildbird_Anhui_82_2005___Y--SGVSSA-WLI-NNT-SNDAAEQTKLYQN-SKVNGQSG:0.0):0.00235,A_duck_Hubei_Hangmei01_2006___Y--SGVSSA-WLI-NNT-SNDAAEQTRLYQN-SKVNGQSG:0.00711):5.5E-4,A_Anhui_2_2005___Y--SGVSSA-WLI-NNT-SNDAAEQTKLYQN-SKVNGRSG:0.00237):5.5E-4,(((A_Anhui_1_2005___Y--SGVSSA-WLI-NNT-SNDAAEQTKLYQN-SKVNGQSG:5.5E-4,A_Anhui_1_2005_1___Y--SGVSST-WLI-NNT-SNDAAEQTKLYQN-SKVNGQSG:0.00704):0.00236,A_Anhui_1_2007___Y--SGVSSA-WLI-NNT-SNDAAEQTKLYQN-SKVNGQSG:0.01071):5.5E-4,A_duck_Hubei_49_2005___Y--SGVSSA-WLI-NNT-SNDAAEQTKLYQN-SKVNGQSG:0.00123):5.5E-4):0.00123):5.5E-4,(((((A_duck_Hunan_316_2005___Y--SGVSSA-WLI-NNT-SNDAAEQTKLYQN-SKVNGQSG:0.0,A_wild_duck_Hunan_021_2005___Y--SGVSSA-WLI-NNT-SNDAAEQTKLYQN-SKVNGQSG:0.0):0.00472,A_Mallard_Huadong_lk_2005___Y--SGVSSA-WLI-NNT-SNDAAEQTKLYQN-SKVNGQSG:0.00594):5.5E-4,A_wild_duck_Hunan_211_2005___Y--SGVSSA-WLI-NNT-SNDAAEQTKLYQN-SKVNGQSG:0.00125):5.5E-4,A_duck_Jiangxi_80_2005___Y--SGVSSA-WLI-NNT-SNDAAEQTKLYQN-SKVNGQSG:0.00477):0.00123,(A_chicken_Hunan_21_2005___Y--SGVSSA-WLI-NNT-SNDAAEQTKLYQN-SKVNGQSG:0.00236,A_Zhejiang_1_2006___Y--SGVSSA-WLI-NNT-SNDAAEQTKLYQN-SKVNGQSG:5.5E-4):0.00123):5.5E-4):5.3E-4,((((((((((((((((A_chicken_TongHai_302_2014___Y--LGVSAA-WLI-NDT-SNNAAEQTNLYKN-SQVNGQRG:0.00228,A_environment_Changsha_156_2014___Y--LGVSAA-WLI-NDT-SNNAAEQTNLYKN-SQVNGQRG:0.01158):5.5E-4,(A_Anser_cygnoides_China_P126_2015___Y--LGVSAA-WLI-NDT-SNNAAEQTNLYKN-SQVNGQRG:0.00119,A_chicken_Yunnan_1_2014___Y--LGVSAA-WLI-NDT-SNNAAEQTNLYKN-SQVNGQRG:0.00228):0.00121):5.5E-4,A_tiger_Yunnan_tig1404_2014___Y--LGVSAA-WLI-NDT-SNNAAEQTNLYKN-SQVNGQRG:0.00347):0.00121,A_goose_Guangdong_SH7_2013_H5N1____Y--LGVSAA-WLI-NDT-SNNAAEQTNLYKN-SQVNGQRG:0.00119):5.5E-4,A_Environment_Jiangxi_20983_2013___Y--LGVSAA-WLI-NDT-SNNAAEQTNLYKN-SQVNGQRG:5.5E-4):5.5E-4,((((A_pigeon_Sichuan_NCXN29_2014___Y--LGVSAA-WLI-NDT-SNNAAEQTNLYKN-SQVNGQRG:0.0,A_duck_Sichuan_NCXN11_2014___Y--LGVSAA-WLI-NDT-SNNAAEQTNLYKN-SQVNGQRG:0.0):0.00118,(A_Environment_Hunan_18459_2014___Y--LGVSAA-WLI-NDT-SNNAAEQTNLYKN-SQVNGQRG:5.5E-4,A_duck_Viet_Nam_HN_2431_2015___Y--LGVSAA-WLI-NDT-SNNAAEQTELYKN-SQVNGQRG:0.00692):5.5E-4):5.1E-4,A_duck_Sichuan_NCXN10_2014___Y--LGVSAA-WLI-NDT-SNNAAEQTNLYKN-SQVNGQRG:0.00225):0.00345,A_Environment_Hunan_25952_2014___Y--LGVSAA-WLI-NDT-SNNAAEQANLYKN-SQVNGQRG:0.00459):5.5E-4):5.5E-4,(A_chicken_Anhui_QD1_2014___Y--LGVSAA-WLI-NDT-SNNAAEQTNLYKN-SQVNGQRG:0.0021,A_Environment_Hunan_28147_2014___Y--LGVSAA-WLI-NDT-SNNAAEQTNLYKN-SQVNGQSG:0.00706):0.00119):0.00867,A_Environment_Hunan_18478_2014___Y--LGVSAA-WLT-NDA-SNNAAEQTNLYKN-SQVNGQRG:0.01159):0.01229,(A_chicken_BC_FAV2_2015___Y--LGVSAA-WLI-NDA-SNNAAEQTNLYKN-SQVNGQSG:0.0,A_American_wigeon_Washington_196340_2015___Y--LGVSAA-WLI-NDA-SNNAAEQTNLYKN-SQVNGQSG:0.0,A_American_green_winged_teal_Washington_195750_2014___Y--LGVSAA-WLI-NDA-SNNAAEQTNLYKN-SQVNGQSG:0.0,A_American_wigeon_Washington_196336_2015___Y--LGVSAA-WLI-NDA-SNNAAEQTNLYKN-SQVNGQSG:0.0):0.0436):0.00477,A_wild_duck_Shandong_628_2011___Y--LGVSAA-WLI-NDA-SNNAAEQTNLYKN-SQVNGQRG:0.00256):0.03473,A_duck_Eastern_China_108_2008___Y--SGVSSA-WLI-NNT-SNNAAEQTKLYQN-SQVNGQRG:0.007):0.02182,((((A_duck_Hunan_1994_2007___Y--SGVSSA-WLI-NNT-SNDAAEQTKLYQN-SKVNGQSG:0.00351,A_Hunan_1_2008___Y--SGVSST-WLI-NNT-SNDEAEQAKLYQN-SKVNGQSG:0.01288):5.5E-4,A_duck_Hunan_1930_2007___Y--SGVSSA-WLI-NNT-SNDAAEQTKLYQN-SKVNGQSG:5.5E-4):0.00123,A_duck_Hunan_3315_2006___Y--SGVSSA-WLI-NNT-SNDAAEQTKLYQN-SKVNGQSG:0.00121):0.00361,(A_duck_Hunan_3340_2006___Y--SGVSSA-WLI-NNT-SNDAAEQTKLYQN-SKVNGQSG:0.00233,A_chicken_Hunan_1793_2007___Y--SGVSSA-WLI-NNT-SNDAAEQKKLYQN-SKVDGQSG:0.00469):0.00113):0.00473):5.3E-4,(((((((A_domestic_green_winged_teal_Hunan_3450_2006___Y--SGVSSA-WLI-NNT-SNDAAEQTKLYQN-SKVNGQSG:0.00123,A_chicken_Hunan_3157_2006___Y--SGVSSA-WLI-NNT-SNDAAEQTKLYQN-SKVNGQSG:0.00468):5.5E-4,A_chicken_Hubei_3002_2007___Y--SGVSSA-WLI-NNT-SNDAAEQTKLYQN-SKVNGQSG:0.00124):0.00123,A_environment_Hunan_6_69_2008___Y--SGVSSA-WLI-NNT-SNDAAEQTKLYQN-SKVNGQSG:0.00473):5.5E-4,A_duck_Henan_1652_2006___Y--SGVSSA-WLI-NNT-SNDAAEQTKLYQN-SKVNGQSG:0.00591):0.00122,((A_duck_Hubei_2911_2007___Y--SGVSSA-WLI-NNA-SNDAAEQTKLYQN-SKVNGQSG:0.00591,A_lesser_kestrel_Heilongjiang_194_2007___H--SGVSSA-WLI-NNT-SNDAAEQTKLYQN-SKVNGQSG:0.00124):0.00123,(A_duck_Hunan_1964_2007___Y--SGVSSA-WLI-NNT-SNDAAEQTKLYQN-SKVNGQSG:0.00349,A_duck_Hunan_689_2006___Y--SGVSSA-WLI-NNT-SNDAAEQTKLYQN-SKVNGQSG:0.00472):5.5E-4):5.5E-4):0.00234,A_environment_Hunan_1_8_2007___Y--SGVSAA-WLI-NNT-SNDAAEQTKLYQN-SKVNGQSG:0.00478):0.00237,A_duck_Henan_1647_2006___Y--SGVSSA-WLI-NNT-SNDAAEQTKLYQN-SKVNGQSG:0.01192):0.00235):0.00124,((A_Sichuan_1_2006___Y--SGVSSA-WLI-NNT-SNDAAEQTKLYQN-SKVNGQSG:5.5E-4,A_Sichuan_2_2006___Y--SGVSSA-WLI-NNT-SNDAAEQTKLYQN-SKVNGQSG:0.00352):0.00122,A_Hubei_1_2006___Y--SGVSSV-WLI-NNT-SNDAAEQTKLYQN-SKVNGQSG:0.00949):0.00238):5.5E-4,((((A_Shanghai_1_2006___Y--SGVSSA-WLI-NNT-SNNAAEQTKLYQN-SKVNGQSG:0.00122,A_Shanghai_1_2006_0___Y--SGVSSA-WLI-NNT-SNNAAEQTKLYQN-SKVNGQSG:5.5E-4):0.00235,A_China_GD01_2006___Y--SGVSSA-WLI-NNT-SNNAAEQTKLYQN-SKVNGQSG:0.00123):5.5E-4,A_Anhui_1_2006___Y--SGVSSV-WLI-NNT-SNDAAEQTKLYQN-SKVNGQSG:0.00342):0.00122,A_Guangdong_1_2006___Y--SGVSSA-WLI-NNT-SNNAAEQTKLYQN-SKVNGQSG:0.00134):0.00224):5.5E-4,A_goose_Hubei_65_2005___Y--SGVSSA-WLI-NNT-SNDAAEQTKLYQN-SKVNGQSG:5.5E-4):5.5E-4):5.5E-4,(((A_Fujian_1_2005___Y--SGVSSA-WLI-NNT-SNDAAEQTKLYQN-SKVNGQSG:0.00235,A_Jiangxi_1_2005___Y--SGVSSV-WLI-NNT-SNDAAEQTKLYQN-SKVNGQSG:0.0059):5.5E-4,A_Mallard_Huadong_S_2005___Y--SGVSSA-WLI-NNT-SNDAAEQTKLYQN-SKVNGQSG:0.00353):5.5E-4,A_duck_Anhui_56_2005___Y--SGVSSA-WLI-NNT-SNDAAEQTKLYQN-SKVNGQSG:0.00123):0.00123):0.00239,A_chicken_Guizhou_7_2008___Y--SGVSSA-WLI-NNT-PNDAAEQTRVYQN-SQVNGQSG:0.01956):0.00122,((((((((((((((((((A_chicken_Vietnam_NCVD_406_2010___Y--SGVSSA-WLI-NNT-SNDATEQMKLYQN-SKVNGQSG:0.0,A_chicken_Vietnam_NCVD_404_2010___Y--SGVSSA-WLI-NNT-SNDATEQMKLYQN-SKVNGQSG:0.0,A_chicken_Vietnam_NCVD_409_2010___Y--SGVSSA-WLI-NNT-SNDATEQMKLYQN-SKVNGQSG:0.0,A_chicken_Vietnam_NCVD_412_2010___Y--SGVSSA-WLI-NNT-SNDATEQMKLYQN-SKVNGQSG:0.0,A_chicken_Vietnam_NCVD_410_2010___Y--SGVSSA-WLI-NNT-SNDATEQMKLYQN-SKVNGQSG:0.0):5.5E-4,(A_Vietnam_UT36282_2010___Y--SGVSSA-WLI-NNT-SNDATEQMKLYQN-SKVNGQSG:0.0,A_Vietnam_HN36282_2010___Y--SGVSSA-WLI-NNT-SNDATEQMKLYQN-SKVNGQSG:0.0):0.00122):0.00231,A_poultry_Vietnam_NCVD_416_2010___Y--SGVSSA-WLI-NNT-SNDATEQMKLYQN-SKVNGQSG:0.00122):5.5E-4,A_Vietnam_HN31676DH_2009___Y--SGVSSA-WLI-NNT-SNDATEQMKLYQN-SKVNGQSG:5.5E-4):5.5E-4,A_duck_Vietnam_NCVD_343_2009___Y--SGVSSA-WLI-NNT-SNDATEQMKLYQN-SKVNGQSG:0.0035):5.5E-4,((A_duck_Vietnam_NCVD_471_2010___Y--SGVSSA-WLI-NNT-SNDATEQMKLYQN-SKVNGQSG:5.5E-4,A_duck_Hue_V6_2010___Y--SGVSSA-WLI-NNT-SNDATEQMKLYQN-SKVNGQSG:0.00121):0.00232,A_duck_Vietnam_NCVD_422_2010___Y--SGVSSA-WLI-NNT-SNDATEQMKLYQN-SKVNGQSG:0.00349):0.00121):0.00232,(((((((A_Vietnam_UT36236_2010___Y--SGVSSA-WLI-NNT-SSDATEQIKLYQN-SKVNGQSG:0.00468,A_chicken_Vietnam_NCVD_400_2010___Y--SGVSSA-WLI-NNT-SNDATEQIKLYQN-SKVNGQSG:0.00467):0.00234,A_duck_Vietnam_NCVD_378_2009___Y--SGVSSA-WLI-NNT-SNDATEQIKLYQN-SKVNGQSG:0.00122):5.5E-4,A_duck_Viet_Nam_TMU026_2009___Y--SGVSSA-WLI-NNT-SNDATEQIKLYQN-SKVNGQSG:5.5E-4):5.5E-4,(A_duck_Vietnam_NCVD_379_2009___Y--SGVSSA-WLI-NNT-SNDAAEQIKLYQN-SKVNGQSG:5.5E-4,A_chicken_Viet_Nam_TMU025_2009___Y--SGVSSA-WLI-NNT-SNDAAEQIKLYQN-SKVNGQSG:0.0023):0.00121):0.00233,A_duck_Vietnam_NCVD_462_2010___Y--SGVSSA-WLI-NNT-SNDATEQIKLYQN-SKVNGQSG:0.00232):5.5E-4,(A_duck_Vietnam_NCVD_374_2009___Y--SGVSSA-WLI-NNT-SNDATEQIKLYQN-SKVNGQSG:5.5E-4,A_duck_Viet_Nam_TMU017_2009___Y--SGVSSA-WLI-NNT-SNDATEQIKLYQN-SKVNGQSG:0.00462):0.00585):0.00121,A_duck_Vietnam_NCVD_287_2009___Y--SGVSSA-WLI-NNT-SNDATEQIKLYQN-SKVNGQSG:5.5E-4):0.00121):0.00232,A_Hunan_2_2009___Y--SGVSSA-WLI-NNT-SNDATEQIKLYQN-SKVNGQSG:0.00232):0.00231,A_duck_Lao_19_2010___Y--SGVSSA-WLI-NNT-SNDATEQIKLYQN-SKVNGQSG:0.01053):5.5E-4,((((A_duck_Viet_Nam_TMU022_2009___Y--SGVSSA-WLI-NNT-SNDATEQIKLYQN-SKVNGQSG:5.5E-4,A_duck_Viet_Nam_TMU021_2009___Y--SGVSSA-WLI-NNT-SNDATEQIKLYQN-SKVNGQSG:0.00122):0.00465,A_chicken_Vietnam_NCVD_290_2009___Y--SGVSSA-WLI-NNT-SNDATEQIKLYQN-SKVNGQSG:0.00121):5.5E-4,A_duck_Vietnam_NCVD_293_2009___Y--SGVSSA-WLI-NNT-SNDATEQIKLYQN-SKVNGQSG:0.0012):5.5E-4,(A_chicken_Vietnam_NCVD_291_2009___Y--SGVSSA-WLI-NNT-SNDATEQIKLYQN-SKVNGQSG:0.0,A_chicken_Vietnam_NCVD_288_2009___Y--SGVSSA-WLI-NNT-SNDATEQIKLYQN-SKVNGQSG:0.0,A_chicken_Vietnam_NCVD_289_2009___Y--SGVSSA-WLI-NNT-SNDATEQIKLYQN-SKVNGQSG:0.0):5.5E-4):5.5E-4):5.5E-4,(((A_chicken_Lao_LH1_2010___Y--SGVSSA-WLI-NNT-SNDATEQIKLYQN-SKVNGQSG:0.0,A_chicken_Lao_LH2_2010___Y--SGVSSA-WLI-NNT-SNDATEQIKLYQN-SKVNGQSG:0.0):0.00121,A_duck_Lao_567_2010___Y--SGVSSA-WLI-NNT-SNDATEQIKLYQN-SKVNGQSG:5.5E-4):0.00121,A_chicken_Vietnam_NCVD_292_2009___Y--SGVSSA-WLI-NNT-SNDATEQIKLYQN-SKVNGQSG:0.00121):5.5E-4):0.00121,(A_Guizhou_1_2009___Y--SGVSSA-WLI-NNT-SNDAAEQIKLYQN-SKVNGQSG:0.0,A_environment_Guizhou_7_2009___Y--SGVSSA-WLI-NNT-SNDAAEQIKLYQN-SKVNGQSG:0.0):5.5E-4):0.00831,A_Hunan_1_2009___Y--SGVSSX-WLI-NNT-SNDAAEQIKLYQN-SKVNGQSG:0.00827):0.00836,(A_goose_Yunnan_5769_2006___Y--SGVSSA-WLI-NNT-SNDAAEQTKLYQN-SKVNGQSG:0.0,A_duck_Yunnan_5310_2006___Y--SGVSSA-WLI-NNT-SNDAAEQTKLYQN-SKVNGQSG:0.0):0.00594):0.00123,A_chicken_Sichuan_81_2005___Y--SGVSSA-WLI-NNT-SNDAAEQTKLYQN-SKVNGQSG:5.5E-4):5.4E-4,A_Sichuan_3_2006___Y--SGVSSA-WLI-NNT-SNDAAEQTKLYQN-SKVNXQXG:0.00234):0.00124,A_shrike_Tibet_13_2006___Y--SGVSSA-WLI-NNT-SNDAAEQTKLYQN-SKVNGQSG:0.00594):0.00237,A_chicken_Tibet_6_2008___Y--SGVSSA-WLI-NNT-PNDAAEQTKLYQN-SRVNGQSG:0.02317):0.00126):0.006,(A_duck_Hunan_69_2004___Y--SGVSSA-WLI-NNA-PNDAAEXTKLYQN-SKVNGQSG:0.00474,A_duck_Hunan_15_2004___Y--SGVSSA-WLI-NNA-PNDAAEQTKLYQN-SKVNRQSG:0.00357):5.5E-4):0.00479):0.00606,(((((((((((((((((((((((((((((((((((((((((((((((((((((((((((((((((((((((((((((('A_chicken_Egypt_A10542E_2015___Y--~GVSSA-WLT-NDA-PNDAAEQTRLYQN-SKVNGQSG':0.0,'A_chicken_Egypt_A10542C_2015___Y--~GVSSA-WLT-NDA-PNDAAEQTRLYQN-SKVNGQSG':0.0,'A_chicken_Egypt_A10540E_2015___Y--~GVSSA-WLT-NDA-PNDAAEQTRLYQN-SKVNGQSG':0.0,'A_chicken_Egypt_A10543B_2015___Y--~GVSSA-WLT-NDA-PNDAAEQTRLYQN-SKVNGQSG':0.0,'A_chicken_Egypt_A10544D_2015___Y--~GVSSA-WLT-NDA-PNDAAEQTRLYQN-SKVNGQSG':0.0):5.5E-4,'A_Duck_Egypt_S75_P10_du_2019___Y--~GVSSA-WLT-NDA-PNDAAEQTRLYQN-SKVNGQSG':0.00462):5.5E-4,'A_chicken_Egypt_A10540A_2015___Y--~GVSSA-WLT-NDA-PNDAAEQTMLYQS-FKVNGQSG':0.00467):5.5E-4,('A_chicken_Egypt_A10759E_2015___Y--~GVSSA-WLT-NDA-PNDAAEQTRLYQN-SKVNGQSG':5.5E-4,'A_chicken_Egypt_A10758D_2015___Y--~GVSSA-WLT-NDA-PNDAAEQTRLYQN-SKVNGQSG':0.0012):0.0012):0.00121,(((('A_Egypt_N04915_2014___Y--~GVSSA-WLT-NDA-PNDAAEQTRLYQN-SKVNGQSG':0.0,'A_Egypt_MOH_NRC_7305_2014___Y--~GVSSA-WLT-NDA-PNDAAEQTRLYQN-SKVNGQSG':0.0,'A_duck_Cairo_157CA_2015___Y--~GVSSA-WLT-NDA-PNDAAEQTRLYQN-SKVNGQSG':0.0):5.5E-4,('A_Egypt_MOH_NRC_7271_2014___Y--~GVSSA-WLT-NDA-PNDAAEQTRLYQN-SKVNGQSG':0.00231,'A_Egypt_682_2015___Y--~GVSSA-WLT-NDA-PNDAAEQTRLYQN-SKVNGQSG':0.00231):0.00121):5.5E-4,('A_duck_Menia_1543S_2015___Y--~GVSSA-WLT-NDA-PNDAAEQTRLYQN-SKVNGQSG':0.0,'A_turkey_Menia_15248S_2015___Y--~GVSSA-WLT-NDA-PNDAAEQTRLYQN-SKVNGQSG':0.0):0.0012):5.5E-4,'A_Egypt_N04915_2014_NIBRG_306___Y--~GVSSA-WLT-NDA-PNDAAEQTRLYQN-SKVNGQSG':0.0012):5.5E-4):0.00335,(((('A_chicken_Egypt_B13826C_2017___Y--~GVSSA-WLT-NDA-PNDAAEQTKLYQN-SKVNGQSG':0.0,'A_Chicken_Egypt_AR528_2017___Y--~GVSSA-WLT-NDA-PNDAAEQTKLYQN-SKVNGQSG':0.0):5.5E-4,'A_chicken_Egypt_B13825C_2017___Y--~GVSSA-WLT-NDA-PNDAAEQTKLYQN-SKVNGQSG':0.00118):0.00574,('A_chicken_Egypt_N12638D_2016___Y--~GVSSA-WLT-NDA-PNDAAEQTKLYQN-SKVNGQSG':0.0,'A_chicken_Egypt_N12640A_2016___Y--~GVSSA-WLT-NDA-PNDAAEQTKLYQN-SKVNGQSG':0.0):0.0023):0.00478,('A_chicken_Egypt_F12505C_2016___Y--~GVSSA-WLT-NDA-PNDAAEQTRLYQN-SKVNGQSG':0.0,'A_chicken_Egypt_F12505B_2016___Y--~GVSSA-WLT-NDA-PNDAAEQTRLYQN-SKVNGQSG':0.0):0.00689):0.00121):5.5E-4,((('A_chicken_Egypt_Q10777B_2015___Y--~GVSSA-WLT-NDA-PNDAAEQTRLYQN-SKVNGQSG':0.0012,'A_chicken_Egypt_D10658E_2015___Y--~GVSSA-WLT-NDA-PNDAAEQTRLYQN-SKVNGQSG':0.00696):5.5E-4,('A_chicken_Egypt_Q10574B_2015___Y--~GVSSA-WLT-NDA-PNDAAEQTRLYQN-SKVNGQSG':5.5E-4,'A_chicken_Egypt_Q10781B_2015___Y--~GVSSA-WLT-NDA-PNDAAEQTRLYQN-SKVNGQSG':0.0023):0.00347):0.0012,'A_chicken_Egypt_A10351A_2014___Y--~GVSSA-WLT-NDA-PNDAAEQTRLYQN-SKVNGQSG':0.0023):5.5E-4):5.5E-4,('A_chicken_Sharkeya_14209SS_2014___Y--~GVSSA-WLT-NDA-PNDAAEQTRLYQN-SKVNGQSG':0.0023,'A_chicken_Ismailia_144CA_2014___Y--~GVSSA-WLT-NDA-PNDAAEQTRLYQN-SKVNGQSG':0.00234):0.00121):5.5E-4,('A_turkey_Egypt_AR1507_2016___Y--~GVSSA-WLT-NDA-PNDAAEQTRLYQN-SKVNGQSG':0.00231,'A_duck_Giza_15292S_2015___Y--~GVSSA-WLT-NDA-PNDAAEQTRLYQN-SKVNGQSG':0.00232):5.5E-4):5.5E-4,'A_chicken_Kafr_Elsheikh_UT_151CAD_2015___Y--~GVSSA-WLT-NDA-PNDAAEQTRLYQN-SKVNGQSG':0.00121):5.5E-4,'A_duck_Dakahlia_1536CAG_2015___Y--~GVSSA-WLT-NDA-PNDAAEQTRLYQN-SKVNGQSG':5.5E-4):5.5E-4,'A_chicken_Egypt_Q10920C_2015___Y--~GVSSA-WLT-NDA-PNDAAEQTRLYQN-SKVNGQSG':0.00465):5.5E-4,'A_duck_Cairo_1578CA_2015___Y--~GVSSA-WLT-NDA-PNDAAEQTRLYQN-SKVNGQSG':0.00463):0.00239,(((('A_chicken_Egypt_D10551C_2015___Y--~GVSSA-WLT-NGA-PNDAAEQTRLYQN-SKVNGQSG':5.5E-4,'A_chicken_Egypt_D10552B_2015___Y--~GVSSA-WLT-NGA-PNDAAEQTRLYQN-SKVNGQSG':0.00345):0.0012,'A_chicken_Egypt_S10937B_2015___Y--~GVSSA-WLT-NDT-PNDAAEQTRLYQN-SKVNGQSG':0.00458):5.5E-4,'A_chicken_Egypt_D10551D_2015___Y--~GVSSA-WLT-NDA-PNDAAEQTRLYQN-SKVNGQSG':5.5E-4):0.00112,'A_chicken_Egypt_Q10646A_2015___Y--~GVSSA-WLT-NDA-PNDAAEQTRLYQN-SKVNGQSG':0.00236):0.00123):0.0099,'A_chicken_Egypt_D10548D_2015___Y--~GVSSA-WLT-NGA-PNDAAEQTRLYQN-SKVNGQSG':0.00677):0.00658,(((('A_chicken_Egypt_D10566E_2015___Y--~GVSSA-WLT-NDA-PNDAAEQTRLYQN-SKVNGQSG':0.0,'A_chicken_Egypt_D10566C_2015___Y--~GVSSA-WLT-NDA-PNDAAEQTRLYQN-SKVNGQSG':0.0,'A_chicken_Egypt_D10566A_2015___Y--~GVSSA-WLT-NDA-PNDAAEQTRLYQN-SKVNGQSG':0.0):5.5E-4,('A_chicken_Egypt_D10548B_2015___Y--~GVSSA-WLT-NDA-PNDAAEQTRLYQS-SKVNGQSG':0.0012,'A_chicken_Egypt_D10566D_2015___Y--~GVSSA-WLT-NDA-PNDAAEQTRLYQN-SKVNGQSG':0.00121):5.5E-4):0.00231,('A_chicken_Egypt_S10738B_2015___Y--~GVSSA-WLT-NDA-PNDAAEQTRLYQN-SKVNGQSG':5.5E-4,'A_chicken_Egypt_S10739C_2015___Y--~GVSSA-WLT-NDA-PNDAAEQTRLYQN-SKVNGQSG':0.00584):5.5E-4):0.0058,(('A_Egypt_N14976_2011___Y--~GVSSA-WLT-NDA-PNDAAEQTRLYQN-SKVNGQSG':5.5E-4,'A_Egypt_N11126_2011___Y--~GVSSA-WLT-NDA-PNDAAEQTRLYQN-SKVNGQNG':0.00121):0.00121,'A_Egypt_N01400_2012___Y--~GVSSA-WLT-NDA-PNDAAEQTRLYQN-SKVNGQSG':0.00121):5.5E-4):0.00282):0.0042,('A_chicken_Egypt_BSU_BS_F27_2012___Y--~GVSSA-WLT-NDA-PNDAAEQTRLYQN-SKVNGQGG':0.00349,A_chicken_Egypt_1158SF_2011___Y--GGVSSA-WLT-NDA-PNDAAEQTRLYQN-SKVNGQSG:0.00245):5.5E-4):5.5E-4,(('A_duck_Egypt_Q2645C_2010___Y--~GVSSA-WLT-NDA-PNDAAEQTRLYQN-SKVNGQSG':5.5E-4,'A_Egypt_N00951_2012___Y--~GVSSA-WLT-NDA-PNDAAEQTRLYQN-SKVNGQNG':0.00466):5.5E-4,'A_Egypt_N10621_2011___Y--~GVSSA-WLT-NDA-PNDAAEQTRLYQN-SKVNGQSG':0.00232):0.00121):5.5E-4,('A_goose_Egypt_M2788E_2011___Y--~GVSSA-WLT-NDA-PNDAVEQTRLYQN-SKVNGQSG':0.0,'A_goose_Egypt_M2788A_2011___Y--~GVSSA-WLT-NDA-PNDAVEQTRLYQN-SKVNGQSG':0.0):0.00351):5.5E-4,(((('A_turkey_Egypt_S6405A_2012___Y--~GVSSA-WLT-NDA-PNDAAEQTRLYQN-SKVNGQSG':0.0,'A_duck_Egypt_S6419C_2012___Y--~GVSSA-WLT-NDA-PNDAAEQTRLYQN-SKVNGQSG':0.0):0.00586,('A_duck_Egypt_BSU_FA_1D_2012___Y--~GVSSA-WLT-NDA-PNDAAEQTRLYQN-SKVNGQSG':0.00581,'A_Egypt_N02137_2012___Y--~GVSSA-WLT-NDA-PNDAAEQTRLYQN-SKVNGQNG':0.00231):5.5E-4):0.00344,'A_duck_Egypt_1113SD_2011___Y--~GVSSA-WLT-NNA-PNDAAEQTRLYQN-SKVNGQSG':0.00466):0.00121,'A_turkey_Jenin_341_2011___Y--~GVSSA-WLT-NDA-PNDAAEQTRLYQN-SKVNGQSG':0.00232):5.5E-4):5.5E-4,(('A_Egypt_N01753_2014___Y--~GVSSA-WLT-NDA-PNDAAEQTRLYQN-SKVNGQSG':0.01223,'A_Egypt_N01754_2014___Y--~GVSSA-WLT-NDA-PNDAAEQTRLYQN-SKVNGQSG':0.00427):0.00122,'A_duck_Egypt_14VIR784_6_1328S_2013___Y--~GVSSA-WLT-NDA-PNDAAEQTRLYKN-SKVNGQSG':0.00909):5.5E-4):5.5E-4,'A_harrier_Israel_531_2011___Y--~GVSSA-WLT-NDA-PNDAAEQTRLYQN-SKVNGQSG':0.00581):5.5E-4,(((((((('A_Egypt_N7562_2011___Y--~GVSSA-WLT-NDA-PNDAAEQTRLYQN-SKVNGQSG':0.0,'A_duck_Egypt_M2583B_2010___Y--~GVSSA-WLT-NDA-PNDAAEQTRLYQN-SKVNGQSG':0.0):5.5E-4,'A_Egypt_N0677_2011___Y--~GVSSA-WLT-NDA-PNDAAEQTRLYQN-SKVNGQSG':0.00122):5.5E-4,'A_duck_Egypt_M2583A_2010___Y--~GVSSA-WLT-NDA-PNDAAEQTRLYQN-SKVNGQSG':0.00122):5.5E-4,'A_Egypt_N6828_2011___Y--~GVSSA-WLT-NDA-PNDAAEQTRLYQN-SKVNGQSG':0.00581):5.3E-4,('A_chicken_Egypt_Q5283C_2012___Y--~GVSSA-WLT-NDA-PNDXAEQTRLYQN-SKVNGQSG':0.00465,'A_duck_Egypt_M3075B_2011___Y--~GVSSA-WLT-NDA-PNDAAEQTRLYQN-SKVNGQSG':5.1E-4):0.00122):0.00115,('A_chicken_Egypt_S2938D_2011___Y--~GVSSA-WLT-NDA-PNDAAEQTKLYQN-SKVNGQSG':0.00349,'A_chicken_Egypt_M2773A_2011___Y--~GVSSA-WLT-NDA-PNDAAEQTRLYQN-SKVNGQSG':0.00122):0.00121):5.5E-4,((('A_duck_Egypt_Q4596A_2012___Y--~GVSSA-WLT-NDA-PNDAAEQTRLYQN-SKVNGQSG':0.0,'A_duck_Egypt_Q4596B_2012___Y--~GVSSA-WLT-NDA-PNDAAEQTRLYQN-SKVNGQSG':0.0,'A_duck_Egypt_Q4596C_2012___Y--~GVSSA-WLT-NDA-PNDAAEQTRLYQN-SKVNGQSG':0.0,'A_Egypt_N09966_2011___Y--~GVSSA-WLT-NDA-PNDAAEQTRLYQN-SKVNGQSG':0.0):5.5E-4,'A_duck_Egypt_Q4596D_2012___Y--~GVSSA-WLT-NDA-PNDAAEQTRLYQN-SKVNGQSG':0.01171):0.00348,(('A_chicken_Egypt_S3280B_2011___Y--~GVSSA-WLT-NDA-PNDAAEQTRLYQN-SKVNGQSG':0.0,'A_chicken_Egypt_S3280E_2011___Y--~GVSSA-WLT-NDA-PNDAAEQTRLYQN-SKVNGQSG':0.0):5.5E-4,'A_chicken_Egypt_S3280D_2011___Y--~GVSSA-WLT-NDA-PNDAAEQTRLYQN-SKVNGQSG':0.00122):0.00233):0.00233):5.5E-4,'A_Egypt_N6322_2011___Y--~GVSSA-WLT-NDA-PNDAAEQTRLYQN-SKVNGQSG':0.00468):5.5E-4):5.5E-4,(((('A_Egypt_N6658_2011___Y--~GVSSA-WLT-NDA-PNDAAEQTRLYQN-SKVNGQSG':0.00121,'A_Egypt_N0544_2011___Y--~GVSSA-WLT-NDA-PNDAAEQTRLYQN-SKVNGQSG':5.5E-4):5.5E-4,'A_Egypt_N7592_2011___Y--~GVSSA-WLT-NDA-PNDAAEQTRLYQN-SKVNGQSG':0.0035):5.5E-4,'A_Egypt_N6774_2011___Y--~GVSSA-WLT-NDA-PNDAAEQTRLYQN-SKVNGQSG':0.00122):5.5E-4,'A_Egypt_N7724_2011___Y--~GVSSA-WLT-NDA-PNDAAEQTRLYQN-SKVNGQNG':0.00232):0.00233):0.00129,'A_chicken_Egypt_S3093A_2011___Y--~GVSSA-WLT-NAA-PNDAAEQTRLYQN-SKVNGQSG':0.00588):5.5E-4,'A_chicken_Egypt_BSU_BS_R24_2012___Y--~GVSSA-WLT-NDA-PNDAAEQTRLYQN-SKVNGQSG':0.00234):5.5E-4,'A_chicken_Egypt_S3802B_2011___Y--~GVSSA-WLT-NDA-PNDAAEQTRLYQN-SKVNGQSG':0.00465):0.00373,'A_chicken_Egypt_14VIR784_5_1318S_2013___Y--~GVSSA-WLT-NNA-PNDAAEQTRLYQN-SKVNGQSG':0.00121):5.5E-4,'A_Egypt_N01982_2010___Y--~GVSSA-WLT-NNA-PNDAAEQTRLYQN-SKVNGQSG':0.00122):5.5E-4,('A_chicken_Egypt_1553_15_2010___Y--~GVSSA-WLT-NNA-PNDAAEQTRLYQN-SKVNGQSG':0.00123,'A_Egypt_N02127_2010___Y--~GVSSA-WLT-NNA-PNDAAEQTRLYQN-SKVNGQSG':0.00123):0.00122):0.00129,'A_Egypt_N02770_2010___Y--~GVSSA-WLT-NNA-PNDAAEQTRLYQN-SKVNGQSG':0.0035):5.5E-4,('A_Egypt_9538_NAMRU3_2009___Y--~GVSSA-WLT-NNA-PNDAAEQTRLYQN-SKVNGQSG':0.0,'A_Egypt_N09174_2009___Y--~GVSSA-WLT-NNA-PNDAAEQTRLYQN-SKVNGQSG':0.0):5.5E-4):0.00128,(('A_Egypt_N03071_2010___Y--~GVSSA-WLT-NNA-PNDEAEQTRLYQN-SKVNGQSG':5.5E-4,'A_Egypt_N02554_2010___Y--~GVSSA-WLT-NNA-PNDEAEQTSLYQN-SKVNGQSG':0.00233):0.00462,'A_Egypt_N07908_2009___Y--~GVSSA-WLT-NNA-PNDGAEQTRLYQN-SKVNGQSG':0.00403):0.00187):5.5E-4,(('A_Egypt_N02038_2010___Y--~GVSSA-WLT-NNA-PNDAAEQTRLYQN-SKVNGQSG':0.00231,'A_Egypt_N00270_2010___Y--~GVSSA-WLT-NNA-PNDAAEQTRLYQN-SKVNGQSG':0.00464):5.5E-4,'A_Egypt_N08835_2009___Y--~GVSSA-WLT-NNA-PNDAAEQTGLYQN-SKVNGQSG':0.00121):0.00232):0.00128,'A_Egypt_N00585_2009___Y--~GVSSA-WLT-NNA-PNDAAEQTRLYQN-SKVNGQSG':5.5E-4):0.00249,(('A_Egypt_N04316_2009___Y--~GVSSA-WLT-NNA-PNDAEEQTRLYQN-SKVNGQSG':0.00122,'A_Egypt_N15262_2009___Y--~GVSSA-WLT-NNA-PNDAEEQTRLYQN-SKVNGQSG':0.00701):5.3E-4,'A_Egypt_N02563_2009___Y--~GVSSA-WLT-NNA-PNDAEEQTRLYQN-SKVNGQSG':0.00122):0.00122):5.5E-4,'A_Egypt_N11981_2009___Y--~GVSSA-WLT-NNA-PNDAAEQTRLYQN-SKVNGQSG':0.00707):5.5E-4,'A_Egypt_N00605_2009___Y--~GVSSA-WLT-NNA-PNDAAEQTRLYQN-SKVNGQSG':0.00234):5.5E-4,'A_Egypt_N04823_2009___Y--~GVSSA-WLT-NSA-PNDAAEQTRLYQN-SKVNGQSG':0.00351):0.0013,('A_Egypt_N00001_2009___Y--~GVSSA-WLT-DNA-PXDAAEQTRLYQN-SKVNGQSG':0.00352,'A_Egypt_N03438_2009___Y--~GVSSA-WLT-DNA-PNDAAEQTRLYQN-SKVNGQSG':0.00236):5.5E-4):5.4E-4,(((((('A_Egypt_N02039_2009___Y--~GMSSA-WLT-DNA-PNDAAEQTRLYQN-SKVNGQSG':0.00123,'A_Egypt_N04396_2009___Y--~GVSSS-WLT-DNA-PNDAAEQTRLYQN-SKVNGQSG':0.0035):5.5E-4,'A_Egypt_N02407_2009___Y--~GVSSA-WLT-DNA-PNDAAEQTRLYQN-SKVNGQSG':0.00122):5.5E-4,'A_Egypt_N01310_2009___Y--~GVSSA-WLT-DNA-PNDAAEQTRLYQN-SKVNGQSG':0.00123):5.5E-4,('A_Egypt_4935_NAMRU3_2009___Y--~GVSSA-WLT-DNA-PNDAAEQTRLYQN-SKVNGQSG':0.0,'A_Egypt_N04395_2009___Y--~GVSSA-WLT-DNA-PNDAAEQTRLYQN-SKVNGQSG':0.0,'A_Egypt_N03439_2009___Y--~GVSSA-WLT-DNA-PNDAAEQTRLYQN-SKVNGQSG':0.0):5.5E-4):5.5E-4,('A_Egypt_N03228_2009___Y--~GVSSA-WLT-DNA-PNDAAEQTRLYQN-SKVNGQNG':0.00122,'A_Egypt_N03272_2009___Y--~GVSSA-WLT-DNA-PNDAAEQTRLYQN-SKVNGQSG':0.00122):0.00473):0.00122,'A_Egypt_N01360_2010___Y--~GVSSA-WLT-DNA-XNDAAEQTRLYQN-SKVNGQSG':0.01432):5.5E-4):5.5E-4,(('A_chicken_Egypt_BSU_BS_R8_2009___Y--~GVSSA-WLT-DNA-PNDATEQTRLYQN-SKVNGQSG':0.0,'A_chicken_Egypt_BSU_BS_R10_2009___Y--~GVSSA-WLT-DNA-PNDATEQTRLYQN-SKVNGQSG':0.0):5.5E-4,'A_Egypt_N00269_2010___Y--~GVSSA-WLT-DNA-PNDATEQTRLYQN-SKVNGQXG':0.00234):0.00352):5.5E-4,'A_chicken_Egypt_1553_1_2010___Y--~GVSSA-WLT-DNA-PNDAAEQTRLYQN-SKVNGQSG':0.01188):0.0013,((('A_Egypt_N01644_2010___Y--~GVSSV-WLT-DNA-PNDAAEQTRLYQN-SKVNGQSX':0.00232,'A_Egypt_N03072_2010___Y--~GVSSX-WLT-DNA-PNDAAEQTRLYQN-SKVNGQSG':9.8E-4):5.5E-4,'A_Egypt_N0423_2011___Y--~GVSSA-WLT-DNA-PNDAAEQTRLYQN-SKVNEQSG':0.00471):5.5E-4,'A_Egypt_N04434_2010___Y--~GVSSA-WLT-DNA-PNDAAEQTRLYQN-SKVNGQSG':0.00234):0.00232):0.00212,'A_Egypt_N02752_2009___Y--~GVSSA-WLT-DNA-PNDAAEQTRLYQN-SKVNGQSG':0.00506):0.0013,((('A_Egypt_N03450_2009___Y--~GVSSA-WLT-NNA-PNDATEQTRLYQN-SKVNGQSG':0.00231,'A_Egypt_N04527_2009___Y--~GVSSA-WLT-DNA-PNDATEQTRLYQN-SKVNGQSG':0.00122):0.00468,'A_Egypt_N00606_2009___Y--~GVSSA-WLT-DNA-PNDAAEQTRLYQN-SKVNGQSG':0.00351):5.5E-4,'A_Egypt_N05056_2009___Y--~GVSSA-WLT-DNA-PNDAAEQTRLYQN-SKVNGQSG':0.00704):5.5E-4):0.00336,'A_Egypt_0636_NAMRU3_2007___Y--~GVSSA-WLT-DNA-PNDAAEQTRLYQN-SKVNGQSG':0.00234):0.0013,'A_chicken_Egypt_0847_NLQP_2008___Y--~GVSSA-WLT-DNA-PNDAAEQTKLYQN-SKVNGQSG':0.00353):0.00627,(((((((A_Egypt_N03434_2009___Y--SGVSSA-WLI-DNA-PNDAAEQTRLYHN-SKINGQSG:0.00122,A_Egypt_N04822_2009___Y--SGVSSA-WLI-DNA-PNDAAEQTRLYHN-SKVNGQSG:0.00468):5.5E-4,A_Egypt_N04526_2009___Y--SGVSSA-WLI-DNA-PNDAAEQTRLYHN-SKVNGQSG:0.00122):5.5E-4,A_Egypt_N04979_2009___Y--SGVSSA-WLI-DNA-PNDAAEQTRLYHN-SKVNGQSG:0.00234):0.0047,(A_Egypt_2472_NAMRU3_2008___Y--SGVSSA-WLI-DNA-PNDAAEQTRLYQN-SKVNGQSG:0.0047,A_chicken_Egypt_08124S_NLQP_2008___Y--SGVSSA-WLI-DNA-PNDAAEQTRLYQN-SKVNGQSG:0.00235):0.00122):0.0047,(((A_Egypt_321_2007_H5N1__PR8_IDCDC_RG11___Y--SGVSSA-WLI-NNA-PNDAAEQIRLYQN-SKVNGQSG:5.5E-4,A_chicken_Egypt_5169_2_2007___Y--SGVSSA-WLI-NNA-PNDAAEQIRLYQN-SKVNGQSG:0.00121):0.00703,A_duck_Egypt_07322S_NLQP_2007___Y--SGVSSA-WLI-DNA-PNDAAEQTRLYQN-SKVNGQSG:0.00232):5.5E-4,A_chicken_Egypt_5169_3_2007___Y--SGVSSA-WLI-DNA-PNDAAEQTRLYQN-SKVNGQSG:0.00587):5.5E-4):0.00471,((A_chicken_Egypt_12379N3_CLEVB_2006___Y--SGVSSA-WLI-DNA-PNDAAEQTRLYQN-SKVNGQSG:0.00123,A_chicken_Egypt_06541_NLQP_2006___Y--SGVSSA-WLI-DNA-PNDAAEQARLYQN-SKVNGQSG:0.00236):5.5E-4,A_turkey_Egypt_2253_2_2006___Y--SGVSSA-WLI-DNA-PNDAAEQTRLYQN-SKVNGQSG:5.5E-4):5.5E-4):5.4E-4,A_chicken_Egypt_CL6_2007___Y--SGVSSA-WLI-DNA-PNDAAEQTRLYQN-SKVNGQSG:0.00588):0.00122):5.5E-4,(((((((A_chicken_Egypt_06495_NLQP_2006___Y--SGVSSA-WLI-DNA-PNDAAEQTRLYQN-SKVNGQSG:0.0,A_chicken_Israel_625_2006___Y--SGVSSA-WLI-DNA-PNDAAEQTRLYQN-SKVNGQSG:0.0,A_duck_Gaza_760_2006___Y--SGVSSA-WLI-DNA-PNDAAEQTRLYQN-SKVNGQSG:0.0,A_turkey_Israel_446_2006___Y--SGVSSA-WLI-DNA-PNDAAEQTRLYQN-SKVNGQSG:0.0):5.5E-4,(A_duck_Egypt_12380N3_CLEVB_2006___Y--SGVSSA-WLI-DNA-PNDAAEQTRLYQN-SKVNGQSG:0.0,A_duck_Egypt_2253_3_2006___Y--SGVSSA-WLI-DNA-PNDAAEQTRLYQN-SKVNGQSG:0.0):0.00123):0.00123,A_chicken_Egypt_12378N3_CLEVB_2006___Y--SGVSSA-WLI-DNA-PNDAAEQTRLYQN-SKVNGQSG:0.00123):5.5E-4,(A_chicken_Gaza_713_2006___Y--SGVSSA-WLI-DNA-PNDAAEQTRLYQN-SKVNGQSG:0.00122,A_chicken_Gaza_714_2006___Y--SGVSSA-WLI-DNA-PNDAAEQTRLYQN-SKVNGQSG:5.4E-4):0.00353):5.5E-4,A_chicken_Gaza_450_2006___Y--SGVSSA-WLI-DNA-PNDAAEQTRLYQN-SKVNGQSG:0.00123):5.5E-4,A_Egypt_2256_NAMRU3_2007___Y--SGVSSA-WLI-DNA-PNDAAEQTRLYQN-SKVNGQSG:0.00122):5.5E-4,(A_chicken_Egypt_06553_NLQP_2006___Y--SGVSSA-WLI-DNA-PNDAAEQTRLYQN-SKVNGQSG:0.0,A_chicken_Egypt_2253_1_2006___Y--SGVSSA-WLI-DNA-PNDAAEQTRLYQN-SKVNGQSG:0.0,A_turkey_Israel_345_2006___Y--SGVSSA-WLI-DNA-PNDAAEQTRLYQN-SKVNGQSG:0.0,A_turkey_Israel_364_2006___Y--SGVSSA-WLI-DNA-PNDAAEQTRLYQN-SKVNGQSG:0.0):5.5E-4):5.5E-4):5.5E-4,((((((((((((((((((((A_chicken_Egypt_Q2247A_2010___Y--LGVSSA-WLI-NNT-PNNEEEQTRIYKN-SKVNGQSG:0.0,A_chicken_Egypt_Q2247B_2010___Y--LGVSSA-WLI-NNT-PNNEEEQTRIYKN-SKVNGQSG:0.0):0.00229,A_chicken_Egypt_Q1995A_2010___Y--LGVSSA-WLI-NNT-PNDEEEQTRIYKN-SKVNGQSG:5.5E-4):0.00578,A_chicken_Egypt_Q1112E_2010___Y--LGVSSA-WLI-NNT-PNDEEEQTRIYKN-SKVNGQSG:5.5E-4):5.5E-4,A_chicken_Egypt_1063_2010___Y--LGVSSA-WLI-NNT-PNDEEEQTRIYKN-SKVNGQSG:0.00347):0.0012,A_chicken_Egypt_Q1184B_2010___Y--LGVSSA-WLI-NNT-PNDEEEQTRIYKN-SKVNGQSG:0.00346):5.5E-4,A_chicken_Egypt_Q1182_2010___Y--LGVSSA-WLI-NNT-PNDEEEQTRIYKN-SKVNGQSG:0.0012):5.5E-4,((A_chicken_Egypt_Q1182E_2010___Y--LGVSSA-WLI-NNT-PNDEEEQTRIYKN-SKVNGQSG:0.00228,A_chicken_Egypt_Q1118D_2010___Y--LGVSSA-WLI-NNT-PNDEEEQTRIYKN-SKVNGQSG:5.5E-4):0.0012,A_chicken_Egypt_Q1397D_2010___Y--LGVSSA-WLI-NNT-PNDEEEQTRIYKN-SKVNGQSG:0.00121):0.0023):0.00461,A_chicken_Egypt_1_2009___Y--LGVSSA-WLI-NNT-PNDEEEQTRIYKN-SKVNGQSG:0.00344):0.0012,A_chicken_Sharkia_CAI3_2009___Y--LGVSSA-WLI-NNT-PNDEEEQTRIYKN-SKVNGQSG:5.5E-4):5.5E-4,(((A_chicken_Egypt_Q1090E_2010___Y--LGVSSA-WLI-NDT-PNDEEEQKRIYKN-SKVNGQSG:5.5E-4,A_chicken_Egypt_Q1089E_2010___Y--LGVSSA-WLI-NDT-PNDEEEQKRIYKN-SKVNGQSG:0.00229):0.00228,A_chicken_Egypt_Q1185_2010___Y--LGVSSA-WLI-NDT-PNDEEEQKRIYKN-SKVNGQSG:5.5E-4):0.00576,A_duck_El_Fayoum_CAI1_2010___Y--LGVSSA-WLI-NNT-PNDEEEQKRIYKN-SKVNGQSG:0.00228):0.00231):0.0021,(((A_chicken_Egypt_Q1769B_2010___Y--LGVSSA-WLI-NNT-PNDEEEQTRIYKN-SKVNGQSG:0.00119,A_chicken_Egypt_1553_26_2010___Y--LGVSSA-WLI-NNT-PNDEEEQTRIYKN-SKVNGQRG:0.00119):0.00119,(A_chicken_Egypt_1553_13_2010___Y--LGVSSA-WLI-NNT-PNDEEEQTRIYKN-SKVNGQSG:0.00119,A_turkey_Israel_362_2011___Y--LGVSSA-WLI-NNT-PNDEEEQTRIYKN-SKVNGQSG:0.01041):0.00119):0.00136,((A_chicken_Menofia_CAI36_2010___Y--LGVSSA-WLI-NDT-PNDEEEQTRIYKN-PKVNGQSG:5.5E-4,A_chicken_Menofia_CAI10_2010___Y--LGVSSA-WLI-NDT-PNDEEEQTRIYKN-PKINGQSG:0.00118):0.00227,A_chicken_Menofia_CAI35_2010___Y--LGVSSA-WLI-NNT-PNDEEEQTRIYKN-PKVNGQSG:5.5E-4):0.01268):0.00227):0.00381,A_chicken_Menofia_CAI30_2010___Y--LGVSSA-WLI-NNT-PNDEAEQTRIYKN-PKINGQSG:0.0068):0.00345,(((((A_chicken_Giza_CAI24_2008___Y--LGVSAA-WLI-NNT-PNDEAEQTRIYKN-SKVNGQSG:0.0,A_chicken_Giza_CAI8_2008___Y--LGVSAA-WLI-NNT-PNDEAEQTRIYKN-SKVNGQSG:0.0):5.5E-4,A_chicken_Menofia_CAI43_2009___Y--LGVSAA-WLI-NNT-PNDEAEQTRIYKN-SKVNGQSG:0.0012):0.0012,A_chicken_Qalubia_CAI19_2008___Y--LGVSAA-WLI-NNT-PNDEAEQTRIYKN-SKVNGQSG:5.5E-4):5.5E-4,A_chicken_Sharkia_CAI41_2009___Y--LGVSAA-WLI-NNT-PNDEAEQTGIYKN-SKVNGQSG:0.00119):5.5E-4,A_chicken_Qalubia_CAI5_2008___Y--LGVSAA-WLI-NNT-PNDEAEQTRIYKN-SKVNGQSG:0.0012):0.00215):5.5E-4,A_chicken_Giza_CAI22_2008___Y--LGVSSA-WLI-NNT-PNDETEQTRIYKN-SKVNGQSG:0.0023):0.00326,A_chicken_Egypt_096L_NLQP_2009___Y--LGVSAA-WLI-NNT-PNDEAEQTRLYKN-SKVNGQSG:0.0095):0.00466,A_chicken_Giza_CAI17_2009___Y--SGVSSA-WLI-NNT-SNNEEEQIRLYQN-SKVNGQSG:0.01751):0.00136,A_chicken_Egypt_0836_2008___Y--SGVSSA-WLI-DNT-PNDEAEQTRLYQN-SKVNGQSG:5.4E-4):0.0012,((((((A_chicken_Egypt_RIMD25_1_2009___Y--LGVSSA-WLI-DNA-PNNEEEQTKLYQN-SKVNGQSG:0.0012,A_Pigeon_Egypt_RIMD18_2009___Y--LGVSSA-WLI-DNA-PNNEEEQTKLYQN-SKVNGQSG:5.5E-4):5.5E-4,A_chicken_Egypt_RIMD13_1_2008___Y--LGVSSA-WLI-DNA-PNNEEEQTKLYQN-SKVNGQSG:0.00345):0.00462,(A_chicken_Qalubia_CAI12_2008___Y--LGVSSA-WLI-DNA-PNDEEEQTRLYQN-SKVNGQSG:0.00121,A_chicken_Qalubia_CAI20_2008___Y--LGVSSA-WLI-DNA-PNDEEEQTRLYQN-SKVNGQSG:5.5E-4):0.00121):0.00233,(A_chicken_Giza_CAI23_2008___Y--SGVSSA-WLI-DNA-PNDEEEQTRLYQN-SKVNGQSG:5.4E-4,A_chicken_Egypt_1_2008___Y--SGVSSA-WLI-DNA-PNDEEEQTRLYQN-SKVNGQSG:0.02039):0.00122):0.00121,((((A_chicken_Egypt_083_2008___Y--SGVSSA-WLI-DNA-PNDEAEQTRLYQN-SKVNGQSG:0.00122,A_chicken_Egypt_0831_NLQP_2008___Y--SGVSTA-WLI-DNA-PNDEAEQTRLYQN-SKVNGQSG:0.00348):0.00122,(A_chicken_Israel_1055_2008___Y--SGVSSA-WLI-DSA-PNDEAEQTRLYQN-SKVNGQSG:0.00208,A_chicken_Egypt_0869h3_NLQP_2008___Y--SGVSSA-WLI-DTA-PNDEAEQTRLYQN-SKVNGQSG:0.00346):5.5E-4):5.5E-4,A_chicken_Egypt_9403_NAMRU3_2007___Y--SGVSSA-WLI-DNA-PNDETEQTRLYQN-SKVNGQSG:0.00121):5.5E-4,A_chicken_Egypt_07202_NLQP_2007___Y--SGVSSA-WLI-DNA-PNDEAEQTRLYQN-SKVNGQSG:0.00122):5.5E-4):5.5E-4,((A_chicken_Egypt_0845_NLQP_2008___Y--SGVSSA-WLI-DNA-PNDEAEQTRLYQN-SKVNGQSG:0.0,A_chicken_Egypt_1709_5_2008___Y--SGVSSA-WLI-DNA-PNDEAEQTRLYQN-SKVNGQSG:0.0):5.5E-4,A_chicken_Egypt_0865_NLQP_2008___Y--SGVSSA-WLI-DNA-PNDEAEQTRLYQN-SKVNGQSG:0.00234):5.5E-4):5.5E-4):0.01682,A_duck_Egypt_BSU_BS_R7_2008___Y--SGVSSA-WLI-DNA-PNDAAEQTRLYQN-SKVNGQSG:0.00474):0.00122,A_Egypt_1731_NAMRU3_2007___Y--SGVSSA-WLI-DNA-PNDAAEQTRLYQN-SKVNGQSG:0.00584):5.5E-4):5.5E-4,(((((((((A_duck_Egypt_0923_NLQP_2009_0___Y--SGVSSA-WLV-DNA-PNDAAEQTRLYQN-SKVNGQSG:0.00233,A_duck_Egypt_0923_NLQP_2009___Y--SGVSSA-WLV-DNA-PNDAAEQTRLYQN-SKVNGQSG:0.0047):0.00637,A_chicken_Egypt_0891_2008___Y--SGVSSA-WLI-DNA-PNDAAEQTRLYQN-SKVNGQSG:0.00573):8.7E-4,A_chicken_Egypt_0841_NLQP_2008___Y--SGVSSA-WLI-DNA-PNDAAEQTRLYQN-SKVNGQSG:0.0047):0.00234,A_Egypt_1604_NAMRU3_2007___Y--SGVSSA-WLI-DNA-PNDAAEQTRLYQN-SKVNGQSG:0.00351):5.5E-4,A_chicken_Egypt_1129N3_HK9_2007___Y--SGVSSA-WLI-DNA-PNDAAEQTRLYQN-SKVNGQSG:0.00123):5.5E-4,((A_chicken_Egypt_1889N3_SM26_2007___Y--SGVSSA-WLI-DNA-PNDAAEQTRLYQN-SKVNGQSG:0.0,A_duck_Egypt_1888N3_SM25_2007___Y--SGVSSA-WLI-DNA-PNDAAEQTRLYQN-SKVNGQSG:0.0):0.00236,(A_duck_Egypt_5169_4_2007___Y--SGVSSA-WLI-DNA-PNDAAEQTRLYQN-SKVNGQSG:0.00123,A_duck_Egypt_452_1VIR07_2006___Y--SGVSSA-WLI-DNA-PNDAAEQTRLYQN-SKVNGQSG:5.5E-4):5.5E-4):0.00122):6.9E-4,((A_chicken_Egypt_07118_NLQP_2007___Y--SGVSSA-WLI-DNA-PNDAAEQTRLYQN-SKINGQSG:5.5E-4,A_chicken_Egypt_07118_NLQP_2007_0___Y--SGVSSA-WLI-DNA-PNDAAEQTRLYQN-SKINGQSG:0.00123):0.00124,(A_Egypt_14725_NAMRU3_2006___Y--SGVSSA-WLI-DNA-PNDAAEQTRLYQN-SKINGQSG:5.4E-4,A_chicken_Egypt_1892N3_HK49_2007___Y--SGVSSA-WLI-DNA-PNDAAEQTRLYQN-SKINGQSG:0.00698):0.00122):0.00416):0.00109,A_chicken_Egypt_2628_2_2007___Y--SGVSSA-WLI-DNA-PNDAAEQTRLYQN-SKVNGQSG:0.00588):5.5E-4,(((((((A_chicken_Egypt_2628_3_2007___Y--SGVSSA-WLI-DNA-PNDAAEQTRLYQN-SKVNGQSG:5.5E-4,A_chicken_Egypt_RIMD5_3_2008___Y--SGVSSA-WLI-DNA-PNDAAEQTRLYQN-SKVNGQSG:0.00347):5.5E-4,A_duck_Egypt_0871_2008___Y--SGVSSA-WLI-DNA-PNDAAEQTRLYQN-SKVNGQSG:0.00583):0.00233,A_chicken_Egypt_1709_2_2008___Y--SGVSSA-WLI-DNA-PNDAAEQTRLYQN-SKVNGQSG:0.00709):5.5E-4,(A_chicken_Egypt_06959_NLQP_2006___Y--SGVSSA-WLI-DNA-PNDAAEQTRLYQN-SKVNGQSG:5.5E-4,A_chicken_Egypt_1890N3_HK45_2007___Y--SGVSSA-WLI-DNA-PNDAAEQTRLYQN-SKVNGQSG:0.00584):5.5E-4):5.5E-4,A_chicken_Egypt_2628_4_2007___Y--LGVSSA-WLI-DNA-PNDAAEQTRLYQN-SKVNGQSG:0.0035):0.00353,A_chicken_Egypt_0850_NLQP_2008___Y--SGVSSA-WLI-NNA-PNDAAEQTRLYQN-SKVNGQSG:0.00953):0.00123,(A_chicken_Egypt_5169_5_2007___Y--SGVSSA-WLI-DNA-PNDAAEQTRLYQN-SKVNGQSG:0.0,A_duck_Egypt_5169_6_2007___Y--SGVSSA-WLI-DNA-PNDAAEQTRLYQN-SKVNGQSG:0.0):0.00234):5.5E-4):5.5E-4):5.5E-4,A_duck_Egypt_D2br10_2007___Y--SGVSSA-WLI-NNA-PNDAAEQTRLYQN-SKVNGQSG:0.00587):0.00354,A_chicken_Nigeria_228_5_2006___Y--SGVSSA-WLI-DNA-PNDEAEQTRLYQN-SKVNGQSG:0.00235):0.00123,(((A_Ardea_cinerea_Slovenia_185_06___Y--SGVSSA-WLI-DNA-PNDAAEQTRLYQN-SKVNGQSG:5.5E-4,A_cygnus_olor_Slovenia_156_06___Y--SGVSSA-WLI-DNA-PNDAAEQTRLYQN-SKVNGQSG:0.00123):5.5E-4,A_Anas_acuta_Slovenia_470_06___Y--SGVSSA-WLI-DNA-PNDAAEQTRLYQN-SKVNGQGG:0.00123):5.5E-4,A_swan_Slovenia_760_2006___Y--SGVSSA-WLI-DNA-PNDAAEQTRLYQN-SKVNGQSG:0.00123):5.5E-4):5.5E-4,A_turkey_Turkey_1_2005___Y--AGVSSA-WLI-DNA-PNDAAEQTRLYQN-SKVNGQSG:0.00477):5.5E-4,(((((((A_mute_swan_Bavaria_12_2006___Y--SGVSSA-WLI-DNA-PNDAAEQTRLYQN-SKVNGQSG:0.0,A_great_crested_grebe_Bavaria_22_2006___Y--SGVSSA-WLI-DNA-PNDAAEQTRLYQN-SKVNGQSG:0.0):0.00124,A_cygnus_olor_Italy_808_2006___Y--SGVSSA-WLI-DNA-PNDAAEQTRLYQN-SKVNGQSG:0.00123):5.5E-4,A_common_bussard_Bavaria_2_2006___Y--SGVSSA-WLI-DNA-PNDAAEQTRLYQN-SKVNGQSG:0.00123):5.5E-4,A_Mergus_albellus_Slovakia_Vh212_2006___Y--SGVSSA-WLI-DNA-PNDAAEQTRLYQN-SKVNGQSG:0.00124):5.5E-4,(A_Peregrine_falcon_Slovakia_Vh242_2006___Y--SGVSSA-WLI-DNA-PNDAAEQTRLYQN-SKVNGQSG:0.0,A_Mergus_albellus_Slovakia_Vh212_2006_0___Y--SGVSSA-WLI-DNA-PNDAAEQTRLYQN-SKVNGQSG:0.0):5.5E-4):5.5E-4,A_mute_swan_Hungary_4571_2006___Y--SGVSSA-WLI-DNA-PNDAAEQTRLYQN-SKINGQSG:0.00123):5.4E-4,A_mallard_Italy_835_2006___Y--SGVSSA-WLI-DNA-PNDAAEQTRLYQN-SKVNGQSG:0.00229):0.00354):5.5E-4,A_cormorant_Strilkova_Kherson_63_2006___Y--SGVSSA-WLI-DNA-PNDAAEQTGLYQN-SKVNGQSG:0.00321):0.00124,A_falcon_Saudi_Arabia_D1795_2005___Y--SGVSSA-WLI-NDA-PNDAAEQTRLYQN-SKVNGQSG:0.00628):0.00327,(((((((((((((((A_swan_Bavaria_17_2006___Y--SGVSSA-WLI-DNA-PNDAAEQTRLYQN-SKVNGQSG:0.0,A_buzzard_Bavaria_5_2006___Y--SGVSSA-WLI-DNA-PNDAAEQTRLYQN-SKVNGQSG:0.0,A_common_pochard_Bavaria_30_2006___Y--SGVSSA-WLI-DNA-PNDAAEQTRLYQN-SKVNGQSG:0.0,A_Anas_platyrhynchos_Slovenia_359_2006___Y--SGVSSA-WLI-DNA-PNDAAEQTRLYQN-SKVNGQSG:0.0,A_goosander_Bavaria_18_2006___Y--SGVSSA-WLI-DNA-PNDAAEQTRLYQN-SKVNGQSG:0.0,A_tufted_duck_Switzerland_V504_2006___Y--SGVSSA-WLI-DNA-PNDAAEQTRLYQN-SKVNGQSG:0.0,A_tufted_duck_Bavaria_9_2006___Y--SGVSSA-WLI-DNA-PNDAAEQTRLYQN-SKVNGQSG:0.0,A_duck_Switzerland_V487_2006___Y--SGVSSA-WLI-DNA-PNDAAEQTRLYQN-SKVNGQSG:0.0,A_mallard_Switzerland_V537_2006___Y--SGVSSA-WLI-DNA-PNDAAEQTRLYQN-SKVNGQSG:0.0):5.5E-4,A_swan_Bavaria_33_2006___Y--SGVSSA-WLI-DNA-PNDAAEQTRLYQN-SKVNGQSG:0.00123):5.5E-4,A_swan_Bavaria_14_2006___Y--SGVSSA-WLI-DNA-PNDAAEQTRLYQN-SKVNGQSG:0.00237):5.5E-4,(A_common_pochard_Switzerland_V762_2006___Y--SGVSSA-WLI-DNA-PNDAAEQTRLYQN-SKVNGQSG:0.0,A_duck_Switzerland_V389_2006___Y--SGVSSA-WLI-DNA-PNDAAEQTRLYQN-SKVNGQSG:0.0,A_mallard_Switzerland_V558_2006___Y--SGVSSA-WLI-DNA-PNDAAEQTRLYQN-SKVNGQSG:0.0):0.00123):5.5E-4,A_duck_Switzerland_V426_2006___Y--SGVSSA-WLI-DNA-PNDAAEQTRLYQN-SKVNGQSG:0.00123):5.5E-4,A_eagle_owl_Bavaria_10_2006___Y--SGVSSA-WLI-DNA-PNDAAEQTRLYQN-SKVNGQSG:0.00123):5.5E-4,A_goosander_Bavaria_34_2006___Y--SGVSSA-WLI-DNA-PNDATEQTRLYQN-SKVNGQSG:0.00123):5.5E-4,((A_swan_Bavaria_28_2006___Y--SGVSSA-WLI-DNA-PNDAAEQTRLYQN-SKVNGQSG:5.5E-4,A_tufted_duck_Bavaria_27_2006___Y--SGVSSA-WLI-DNA-PNDAAEQTRLYQN-SKVNGQSG:0.00123):0.00123,(A_common_coot_Switzerland_V544_2006___Y--SGVSSA-WLI-DNA-PNDAAEQTRLYQN-SKVNGQSG:0.00123,A_little_grebe_Switzerland_V330_2006___Y--SGVSSA-WLI-DNA-PNDAAEQTRLYQN-SKVNGQSG:5.5E-4):0.00123):5.5E-4):5.5E-4,A_mute_swan_France_06299_2006___Y--SGVSSA-WLI-DNA-PNDAAEQTRLYQN-SKVNGQSG:0.00123):5.5E-4,A_common_buzzard_Bavaria_11_2006___Y--SGVSSA-WLI-DNA-PNDAAEQTRLYQN-SKVNGQSG:0.00123):5.5E-4,(((A_domestic_duck_Germany_R874_2008___Y--SGVSSA-WLI-DNA-PNDAAEQTRLYQN-SKVNGQSG:0.0,A_tufted_duck_Bavaria_26_2006___Y--SGVSSA-WLI-DNA-PNDAAEQTRLYQN-SKVNGQSG:0.0):0.00123,A_swan_Bavaria_16_2006___Y--SGVSSA-WLI-DNA-PNDAAEQTRLYQN-SKVNGQSG:0.00124):5.5E-4,A_tufted_duck_Bavaria_4_2006___Y--SGVSSA-WLI-DNA-PNDAAEQTRLYQN-SKVNGQSG:0.00123):5.5E-4):5.5E-4,A_falcon_Bavaria_15_2006___Y--SGVSSA-WLI-DNA-PNDAAEQTRLYQN-SKVNGQSG:0.00124):5.5E-4,A_goose_Hungary_14756_2006___Y--SGVSSA-WLI-DNA-PNDAAEQTRLYQN-SKVNGQSG:0.00234):0.00357,((((((A_bar_headed_goose_Qinghai_11_2006___Y--SGVSSA-WLI-DNA-PNDAAEQTRLYQN-SKVNGQSG:0.00474,A_bar_headed_goose_Qinghai_4_2006___Y--SGVSSA-WLI-DNA-PNDAAEQTRLYQN-SKVNGQSG:0.00123):0.00124,A_bar_headed_goose_Qinghai_3_2006___Y--SGVSSA-WLI-DNA-PNDAAEQTRLYQN-SKVNGQSG:0.00236):5.5E-4,(A_bar_headed_goose_Qinghai_9_2006___Y--SGVSSA-WLI-DNA-PNDAAEQTRLYQN-SKVNGQSG:0.00124,A_bar_headed_goose_Qinghai_8_2006___Y--SGVSSA-WLI-DNA-PNDAAEQTRLYQN-SKVNGQSG:5.5E-4):5.5E-4):5.5E-4,A_whooper_swan_Mongolia_6_05___Y--SGVSSA-WLI-DNA-PNDAAEQTRLYQN-SKVNGQSG:5.5E-4):5.5E-4,A_Whooping_swan_Mongolia_244_2005___Y--SGVSSA-WLI-DNA-PNDAAEQTRLYQN-SKVNGQSG:0.00465):0.00108,(A_whooper_swan_Mongolia_4_05___Y--SGVSSA-WLI-DNA-PNDAAEQTRLYQN-SKVNGQSG:0.00125,A_whooper_swan_Mongolia_3_05___Y--SGVSSA-WLI-DNA-PNDAAEQTRLYQN-SKVNGQSG:0.00238):0.00237):0.00124):5.5E-4,((((((((((A_chicken_Sudan_1784_7_2006___Y--SGVSSA-WLI-DNA-PNDAAEQTRLYQN-SKVNGQSG:0.00124,A_chicken_Sudan_2115_10_2006___Y--SGVSSA-WLI-DNA-PNDAAEQTRLYQN-SKVNGQSG:0.00124):0.00123,(A_chicken_Sudan_2115_9_2006___Y--SGVSSA-WLI-DNA-PNDAAEQTRLYQN-SKVNGQSG:0.0,A_chicken_Sudan_2115_12_2006___Y--SGVSSA-WLI-DNA-PNDAAEQTRLYQN-SKVNGQSG:0.0):5.5E-4):5.5E-4,A_chicken_Sudan_1784_10_2006___Y--SGVSSA-WLI-DNA-PNDAAEQTRLYQN-SKVNGQSG:0.00123):0.00238,(A_chicken_Kurgan_3654at_2005___Y--SGVSSA-WLI-DNA-PNDAAEQTRLYQN-STVNGQSG:0.00236,A_chicken_Nigeria_641_2006___Y--SGVSSA-WLI-DNA-PNDAAEQTRLYQN-SKVNGQSG:5.5E-4):5.5E-4):5.5E-4,A_duck_Cote_d_Ivoire_1787_18_2006___Y--SGVSSA-WLI-DNA-PNDAAEQTRLYQN-SKVNGQSG:0.00359):5.5E-4,((A_chicken_Kurgan_3_2005___Y--SGVSSA-WLI-DNA-PNDAAEQTRLYQN-SKVNGQSG:0.00125,A_chicken_Ivory_Coast_1787_35_2006___Y--SGVSSA-WLI-DNA-PNDAAEQTRLYQN-SKVNGQSG:0.00357):5.5E-4,A_chicken_Nigeria_1047_62_2006___Y--SGVSSA-WLI-DNA-PNDAAEQTRLYQN-SKVNGQSG:0.00354):5.5E-4):5.5E-4,(A_chicken_Burkina_Faso_1347_16_2006___Y--SGVSSA-WLI-DNA-PNDAAEQTRLYQN-SKVNGQSG:0.00124,A_guinea_fowl_Burkina_Faso_1347_20_2006___Y--SGVSSA-WLI-DNA-PNDAAEQTRLYQN-SKVNGQSG:0.00124):5.5E-4):5.5E-4,(((A_chicken_Nigeria_1071_9_2007___Y--SGVSSA-WLI-DNA-PNDAAEQTRLYQN-SKVNGQSG:0.00594,A_chicken_Nigeria_1071_10_2007___Y--LGVSSA-WLI-DNA-PNDAAEQTRLYQN-SKVNGQSG:0.00236):5.4E-4,A_chicken_Benin_6693_1_2007___Y--SGVSSA-WLI-DDA-PNDAAEQTRLYQN-SKVNGQSG:0.01066):0.00355,(A_chicken_Ghana_3158_NAMRU3_2007___Y--SGVSSA-WLI-NDA-PNDAAEQTRLYQN-SKVNGQSG:0.00599,A_turkey_Ivory_Coast_4372_2_2006___Y--SGVSSA-WLI-DDA-PNDAAEQTRLYQN-SKVNGQSG:5.5E-4):0.00121):5.5E-4):0.00124,A_chicken_Kurgan_05_2005___Y--SGVSSA-WLI-DNA-PNDAAEQTRLYQN-SKVNGQSG:0.00237):0.00124,A_bar_headed_goose_Mongolia_1_05___Y--SGVSSA-WLI-DNA-PNDAAEQTRLYQN-SKINGQSG:0.00124):5.5E-4):5.5E-4):0.00124,(A_Cygnus_olor_Astrakhan_Ast05_2_1_2005___Y--SGVSSA-WLI-DNA-PNDAAEQTRLYQN-SKVNGQSG:9.6E-4,A_Cygnus_olor_Astrakhan_Ast05_2_3_2005___Y--SGVSSA-WLI-DNA-PNDAAEQTRLYQN-SKVNGQSG:0.00194):7.7E-4):5.5E-4,A_Cygnus_olor_Astrakhan_Ast05_2_7_2005___Y--SGVSSA-WLI-DNA-PNDAAEQTRLYQN-SKVNGQSG:0.00123):5.5E-4,((A_Cygnus_olor_Astrakhan_Ast05_2_6_2005___Y--SGVSSA-WLI-DNA-PNDAAEQTRLYQN-SKVNGQSG:0.0,A_Cygnus_olor_Astrakhan_Ast05_2_5_2005___Y--SGVSSA-WLI-DNA-PNDAAEQTRLYQN-SKVNGQSG:0.0,A_Cygnus_olor_Astrakhan_Ast05_2_2_2005___Y--SGVSSA-WLI-DNA-PNDAAEQTRLYQN-SKVNGQSG:0.0,A_duck_Kurgan_08_2005___Y--SGVSSA-WLI-DNA-PNDAAEQTRLYQN-SKVNGQSG:0.0,A_stone_marten_Germany_R747_2006___Y--SGVSSA-WLI-DNA-PNDAAEQTRLYQN-SKVNGQSG:0.0,A_Cygnus_olor_Astrakhan_Ast05_2_4_2005___Y--SGVSSA-WLI-DNA-PNDAAEQTRLYQN-SKVNGQSG:0.0,A_Cygnus_olor_Astrakhan_Ast05_2_10_2005___Y--SGVSSA-WLI-DNA-PNDAAEQTRLYQN-SKVNGQSG:0.0,A_whooper_swan_Germany_R88_06___Y--SGVSSA-WLI-DNA-PNDAAEQTRLYQN-SKVNGQSG:0.0):5.5E-4,((((A_Cygnus_olor_Astrakhan_Ast05_2_9_2005___Y--SGVSSA-WLI-DNA-PNDAAEQTRLYQN-SKVNGQSG:0.0,A_Cygnus_olor_Astrakhan_Ast05_2_8_2005___Y--SGVSSA-WLI-DNA-PNDAAEQTRLYQN-SKVNGQSG:0.0):0.00124,A_cat_Germany_606_2006____Y--SGVSSA-WLI-DNA-PNDAAEQTRLYQN-SKVNGQSG:0.00124):5.5E-4,(A_swan_Germany_R65_2006___Y--SGVSSA-WLI-DNA-PNDAAEQTRLYQN-SKVNGQSG:0.00124,A_Cygnus_olor_Caspian_Sea_2006___Y--SGVSSA-WLI-DNA-PNDAAEQTRLYQN-SKVNGQSG:0.00124):5.5E-4):5.5E-4,(A_cygnus_olor_Croatia_1_2005___Y--SGVSSA-WLI-DNA-PNDAAEQTRLYQN-SKVNGQSG:5.5E-4,A_mute_swan_Hungary_3472_2006___Y--SGVSSA-WLI-DNA-PNDAAEQTRLYQN-SKVNGQSG:0.00124):0.00125):5.5E-4):5.5E-4):5.5E-4,((((A_bar_headed_goose_Qinghai_1_HVRI_2006___Y--SGVSSA-WLI-DNA-PNDAAEQTKLYQN-SKVNGQSG:0.00237,A_bar_headed_goose_Tibet_8_2006___Y--SGVSSA-WLI-DNA-PNDAAEQTKLYQN-TKVNGQGG:0.00718):0.00121,A_great_cormorant_Tibet_12_2006___Y--SGVSSA-WLI-DNA-PNDAAEQTRLYQN-SKVNGQSG:0.00834):0.00237,A_goose_Krasnoozerskoe_627_05___Y--SGVSSA-WLI-DNA-PNDAAEQTRLYQN-SKVNGQSG:0.00356):5.5E-4,A_Cygnus_olor_BIH_1_2006___Y--SGVSSA-WLI-DNA-PNDAAEQTRLYQN-SKVNGQSG:0.00358):5.5E-4):5.5E-4,((((A_chicken_Nigeria_1047_8_2006___Y--SGVSSA-WLI-DNA-PNDAAEQTRLYQN-SKVNGQSG:0.0,A_chicken_Nigeria_1047_34_2006___Y--SGVSSA-WLI-DNA-PNDAAEQTRLYQN-SKVNGQSG:0.0,A_chicken_Nigeria_957_20_2006___Y--SGVSSA-WLI-DNA-PNDAAEQTRLYQN-SKVNGQSG:0.0,A_duck_Niger_2090_2006___Y--SGVSSA-WLI-DNA-PNDAAEQTRLYQN-SKVNGQSG:0.0,A_chicken_Nigeria_1047_30_2006___Y--SGVSSA-WLI-DNA-PNDAAEQTRLYQN-SKVNGQSG:0.0,A_guinea_fowl_Nigeria_957_12_2006___Y--SGVSSA-WLI-DNA-PNDAAEQTRLYQN-SKVNGQSG:0.0):5.5E-4,A_chicken_Nigeria_1047_54_2006___Y--SGVSSA-WLI-DNA-PNDAAEQTRLYQN-SKVNGQSG:0.00238):5.5E-4,A_ostrich_Nigeria_1047_25_2006___Y--SGVSSA-WLI-DNA-PNDATEQTRLYQN-SKVNGQSG:0.00237):5.5E-4,(((A_turkey_Saudi_Arabia_6732_6_2007___Y--LGVSSA-WLI-NNA-PNDAAEQTRLYQN-SKVNGQSG:0.00234,A_falcon_Saudi_Arabia_D1936_2007___Y--SGVSSA-WLI-NNA-PNDAAEQTRLYQN-SKVNGQSG:0.00587):5.5E-4,(A_chicken_Saudi_Arabia_6732_18_2007___Y--SGVSSA-WLI-NNA-PNDAAEQTRLYQN-SKVNGQSG:0.00122,A_duck_Saudi_Arabia_6732_7_2007___Y--SGVSSA-WLI-NNA-PNDAAEQTRLYQN-SKVNGQSG:5.5E-4):5.5E-4):0.00713,(A_chicken_Saudi_Arabia_6732_4_2007___Y--SGVSSA-WLI-NNA-PNDAAEQTRLYQN-SKVNGQSG:0.0,A_ostrich_Saudi_Arabia_6732_3_2007___Y--SGVSSA-WLI-NNA-PNDAAEQTRLYQN-SKVNGQSG:0.0):5.5E-4):0.00469):0.00124):0.00118,A_chicken_Tula_4_05___Y--SGVSSA-WLI-NNA-PNDAAEQTRLYQN-SKVNGQSG:0.00236):5.5E-4,A_chicken_Omsk_14_05___Y--SGVSSA-WLI-NNA-PNDAAEQTRLYQN-SKVNGQSG:0.00124):5.5E-4,((((A_wild_duck_Liaoning_8_2006___Y--SGVSSA-WLI-NNA-PNDAAKQTRLYQT-PKVNGQNG:0.0217,A_pied_megpie_Liaoning_7_2006___Y--SGVSSA-WLI-NNA-PNDAAEQTRLYQN-SKVNGQSG:0.00124):5.5E-4,(A_chicken_Liaoning_23_2005___Y--SGVSSA-WLI-NNA-PNDAAEQTRLYQN-SKVNGQSG:0.00594,A_Xinjiang_1_2006___Y--SGVSSA-WLI-NNT-PNDAAEQTRLYQN-SKVNGQSG:0.00237):0.00125):0.00124,((A_avian_Togo_3618_10_2007___Y--SGVSSA-WLI-NNA-PNDAAEQTRLYQN-SKINGQSG:5.5E-4,A_chicken_Togo_4106_4_2007___Y--SGVSSA-WLI-DNA-PNDAAEQTRLYQN-SKINGQSG:0.00355):0.00715,A_grebe_Novosibirsk_29_2005___Y--SGVSSA-WLI-NNA-PNDAAEQTRLYQN-SKVNGQSG:0.00238):0.00124):5.5E-4,A_duck_Novosibirsk_56_2005___Y--SGVSSA-WLI-NNA-PNDAAEQTRLYQN-SKVNGQSG:0.00358):5.5E-4):5.5E-4,A_chicken_Crimea_08_2005___Y--SGVSSA-WLI-NNA-PNDAAEQTRLYQN-SKVNGQSG:5.5E-4):5.5E-4,((A_chicken_Suzdalka_06_05___Y--SGVSSA-WLI-NNA-PNDAAEQTRLYQN-SKVNGQSG:0.0,A_turkey_Suzdalka_12_05___Y--SGVSSA-WLI-NNA-PNDAAEQTRLYQN-SKVNGQSG:0.0):0.00123,A_goose_Suzdalka_10_05___Y--SGVSSA-WLI-NNA-PNDAAEQTRLYQN-SKVNGQSG:0.00124):0.00357):5.5E-4,((((((((((((((((((((((((A_chicken_India_82616_2008___Y--SGVSSA-WLI-NDA-PNDAAEQTRLYQN-SKVNGQSG:0.00123,A_chicken_India_82544_2008___Y--SGVSSA-WLI-NDA-PNDAAEQTRLYQN-PKVNGQSG:0.00124):0.00122,A_chicken_India_88761_2008___Y--SGVSSA-WLI-NDA-PNDAAEQTRLYQN-SKVNGQSG:0.00233):0.00235,(A_chicken_India_88765_2008___Y--SGVSSA-WLI-NDA-PNDAAEQTRLYQN-SKVNGQSG:0.01077,A_chicken_India_82580_2008___Y--SGVSSA-WLI-NNA-PNDAAEQTRLYQN-SKVNGQRG:0.00469):5.5E-4):5.5E-4,((A_chicken_India_83093_2008___Y--SGVSSA-WLI-NDA-PNDAAEQTRLYQN-SKVNGQSG:0.00234,A_chicken_India_81754_2008___Y--SGVSSA-WLI-NDA-PNDAAEQTRLYQN-SKVNGQSG:5.5E-4):5.5E-4,A_chicken_India_81766_2008___Y--SGVSSA-WLI-NGA-PNDAAEQTRLYQN-SKVNGQSG:0.00469):0.00123):5.5E-4,((A_chicken_West_Bengal_239022_2010___Y--SGVSSA-WLI-NDA-PNDAAEQTRLYQN-SKVNGQSG:0.0,A_chicken_West_Bengal_239020_2010___Y--SGVSSA-WLI-NDA-PNDAAEQTRLYQN-SKVNGQSG:0.0):0.00232,A_chicken_India_241272_2010___Y--SGVSSA-WLI-NDA-PNDAAEQTRLYQN-SKVNGQSG:0.00232):0.00704):0.00122,A_chicken_India_100071_2008___Y--SGVSSA-WLI-NDA-PNDAAEQTRLYQN-SKVNGQSG:0.00581):0.00124,((((A_chicken_Sikkim_151464_2009___Y--LGVSSA-WLI-NDA-PNDAAEQTRLYQN-SKVNGQSG:0.0,A_chicken_West_Bengal_148713_2009___Y--LGVSSA-WLI-NDA-PNDAAEQTRLYQN-SKVNGQSG:0.0):5.5E-4,(A_chicken_India_WB_NIV16924_2009___Y--LGVSSA-WLI-NDA-PNDAAEQTRLYQN-SKVNGQSG:0.0,A_chicken_India_WB_NIV92456_2009___Y--LGVSSA-WLI-NDA-PNDAAEQTRLYQN-SKVNGQSG:0.0):0.0012):5.3E-4,(A_chicken_West_Bengal_193936_2009___Y--LGVSSA-WLI-NDA-PNDAAEQTRLYQN-SKVNGQSG:0.00229,A_chicken_West_Bengal_162642_2009___Y--LGVSSA-WLI-NDA-PNDAAEQTRLYQN-SKVNGQSG:0.00121):0.00345):0.01064,(A_chicken_India_88763_2008___Y--SGVSSA-WLI-NDA-PNDAAEQTRLYQN-SKVNGQSG:5.5E-4,A_chicken_India_WB_NIV16915_2008___Y--SGVSSA-WLI-NDA-PNDAAEQTRLYQN-SKVNGQSG:0.00469):0.00582):0.00355):0.00234,((((((((A_chicken_Bangladesh_0912_2010___Y--SGVSSA-WLI-NDA-PNDAAEQTKLYQN-SKVNGQSG:0.0,A_chicken_Bangladesh_1012_2010___Y--SGVSSA-WLI-NDA-PNDAAEQTKLYQN-SKVNGQSG:0.0):5.5E-4,A_chicken_Bangladesh_0411_2010___Y--SGVSSA-WLI-NDA-PNDAAEQTKLYQN-SKVNGQSG:0.0012):0.00616,(A_chicken_Bangladesh_1151_11_2010___Y--SGVSSA-WLI-NDA-PNDAAEQTKLYQN-SKVNGQSG:5.5E-4,A_chicken_Bhutan_248015_2010___Y--SGVSSA-WLI-NDA-PNDAAEQTKLYQN-SKVNGQSG:0.00121):0.00441):0.00213,A_chicken_Bangladesh_1151_9_2010___Y--SGVSSA-WLI-NDA-PNNAAEQTQLYQN-SKVNGQSG:0.00815):0.00232,A_chicken_West_Bengal_155505_2009___Y--SGVSSA-WLI-NDA-PNDAAEQTKLYQN-SKVNGQSG:0.007):0.00119,(((A_Bangladesh_5487_2011___Y--SGVSSA-WLI-NDA-PNDAAEQTKLYQN-SKVNGQSG:0.00666,A_poultry_Bangladesh_11255_C_2011___Y--SGVSSA-WLI-NDA-PNDAAEQTKLYQN-SKVNGQSG:0.00256):0.00121,A_chicken_Bangladesh_31289_1_2011___Y--SGVSSA-WLI-NDA-PNDAAEQTKLYQN-SKVNGQSG:0.00256):0.00321,A_chicken_Bangladesh_1151_10_2010___Y--SGVSSA-WLI-NDA-PNDAAEQTKLYQN-SKVNGQSG:0.00586):0.0023):0.005,(((A_chicken_India_816720_2008___Y--SGVSSA-WLI-NDA-PNDAAEQTKLYQN-SKVNGQSG:5.5E-4,A_crow_Assam_142119_2008___Y--SGVSSA-WLI-NGA-PNDAAEQTKLYQN-SKVNGQSG:0.00121):0.00121,A_chicken_India_AS_NIV15983_2008___Y--SGVSSA-WLI-NDA-PNDAAEQTKLYQN-SKVNGQSG:0.00465):0.00121,A_chicken_West_Bengal_100879_2008___Y--SGVSSA-WLI-NDA-PNDAAEQTKLYQN-SKVNGQSG:0.00121):0.00319):0.00121,((A_duck_India_TR_NIV4396_2008___Y--SGVSSA-WLI-NDA-PNDAAEQTKLYQN-SKVNGQSG:0.0,A_goose_Tripura_103596_2008___Y--SGVSSA-WLI-NDA-PNDAAEQTKLYQN-SKVNGQSG:0.0):0.00121,A_duck_Tripura_103597_2008___Y--SGVSSA-WLI-NDA-PNDAAEQTKLYQN-SKVNGQSG:5.5E-4):0.00442):0.00607):0.00582,((((((((((A_buzzard_Poland_MB266B_141V08_2007___Y--SGVSSA-WLI-NDA-PNDAAEQTRLYQN-SKVNGQSG:0.00233,A_chicken_Poland_R3248_2007___Y--SGVSSA-WLI-NDA-PNDAAEQTRLYQN-SKVNGQSG:5.5E-4):5.5E-4,A_chicken_Poland_38_140V08_2007___Y--SGVSSA-WLI-NDA-PNDAAEQTRLYQN-SKVNGQSG:0.00122):0.00233,(A_wild_duck_Bavaria_14_2007___Y--SGVSSA-WLI-NDA-PNDAAEQTRLYKN-SKVNGQSG:5.5E-4,A_wild_duck_Bavaria_13_2007___Y--SGVSSA-WLI-NDA-PNDAAEQTRLYKN-SKVNGQSG:0.00347):0.0035):9.0E-4,(A_duck_Nigeria_3724_2_2008___Y--SGVSSA-WLI-NDA-PNDAAEQTRLYQN-SKVNGQSG:0.00266,A_great_crested_grebe_Sevastopol_11_173_2008___Y--SGVSSA-WLI-NDA-PNDAAEQTRLYQN-SKVNGQSG:0.00436):0.00123):5.5E-4,A_common_pochard_Switzerland_WV4080110_2008___Y--SGVSSA-WLI-NDA-PNDAAEQTRLYQN-SKVNGQSG:0.00122):0.00122,((A_Peking_duck_Germany_R1959_2007___Y--SGVSSA-WLI-NDA-PNDAAEQTRLYQN-SKVNGQSG:0.0,A_chicken_Germany_R3294_2007___Y--SGVSSA-WLI-NDA-PNDAAEQTRLYQN-SKVNGQSG:0.0):0.00123,(A_chicken_Germany_R3234_2007___Y--SGVSSA-WLI-NDA-PNDAAEQTRLYQN-SKVNGQSG:0.0,A_domestic_duck_Germany_R2048_2007___Y--SGVSSA-WLI-NDA-PNDAAEQTRLYQN-SKVNGQSG:0.0):5.5E-4):5.5E-4):5.5E-4,(A_domestic_duck_Germany_R1779_2007___Y--SGVSSA-WLI-NDA-PNDAAEQTRLYQN-SKVNGQSG:5.5E-4,A_domestic_duck_Germany_R1772_2007___Y--SGVSSA-WLI-NDA-PNDAAEQTRLYQN-SKVNGQSG:0.00123):0.00233):0.00123,(((A_great_crested_grebe_Germany_R1406_07_0___Y--SGVSSA-WPI-NDA-PNDAAEQTRLYQN-SKVNGQSG:0.0,A_great_crested_grebe_Germany_R1406_07___Y--SGVSSA-WPI-NDA-PNDAAEQTRLYQN-SKVNGQSG:0.0):0.00591,A_chicken_Kuwait_KISR2_2007___Y--SGVSSA-WLI-NDA-PNDAAEQTRLYQN-SKVNGQSG:0.00123):5.5E-4,A_houbara_bustard_Saudi_Arabia_6732_1_2007___Y--SGVSSA-WLI-NDA-PNDAAEQTRLYQN-SKVNGQSG:0.00123):5.5E-4):5.5E-4,(A_chicken_Kuwait_KISR3_2007___Y--SGVSSA-WLI-NDA-PNDAAEQTRLYQN-SKVNGQSG:0.0,A_chicken_Kuwait_KISR5_2007___Y--SGVSSA-WLI-NDA-PNDAAEQTRLYQN-SKVNGQSG:0.0,A_saker_falcon_Kuwait_0286_2007___Y--SGVSSA-WLI-NDA-PNDAAEQTRLYQN-SKVNGQSG:0.0,A_chicken_Kuwait_KISR8_2007___Y--SGVSSA-WLI-NDA-PNDAAEQTRLYQN-SKVNGQSG:0.0,A_chicken_Kuwait_KISR7_2007___Y--SGVSSA-WLI-NDA-PNDAAEQTRLYQN-SKVNGQSG:0.0):5.5E-4):5.5E-4,(((((A_Canada_goose_Bavaria_4_2007___Y--SGVSSA-WLI-NDA-PNDAAEQTRLYQN-SKVNGQSG:0.0,A_swan_Bavaria_7_2007___Y--SGVSSA-WLI-NDA-PNDAAEQTRLYQN-SKVNGQSG:0.0,A_swan_Bavaria_9_2007___Y--SGVSSA-WLI-NDA-PNDAAEQTRLYQN-SKVNGQSG:0.0,A_mute_swan_Germany_R1349_07___Y--SGVSSA-WLI-NDA-PNDAAEQTRLYQN-SKVNGQSG:0.0,A_swan_Bavaria_6_2007___Y--SGVSSA-WLI-NDA-PNDAAEQTRLYQN-SKVNGQSG:0.0,A_swan_Bavaria_8_2007___Y--SGVSSA-WLI-NDA-PNDAAEQTRLYQN-SKVNGQSG:0.0):5.5E-4,A_greylag_goose__Bavaria_11_2007___Y--SGVSSA-WLI-NDA-PNDAAEQTRLYQN-SKVNGQSG:0.00122):5.5E-4,A_swan_Bavaria_5_2007___Y--SGVSSA-WLI-NDA-PNDAAHQTRLYQN-SKVNGQSG:0.00347):0.00225,((((A_Cygnus_cygnus_Krasnodar_329_07___Y--SGVSSA-WLI-NDA-PNDAAEQTRLYQN-SKVNGQSG:0.0,A_chicken_Krasnodar_300_07___Y--SGVSSA-WLI-NDA-PNDAAEQTRLYQN-SKVNGQSG:0.0):0.00471,A_black_necked_grebe_Germany_R1393_07___Y--SGVSSA-WLI-NDA-PNDAAEQTRLYQN-SKVNGQSG:5.5E-4):5.5E-4,A_domestic_goose_Germany_R1400_07___Y--SGVSSA-WLI-NDA-PNDAAEQTRLYQN-SKVNGQSG:5.5E-4):5.5E-4,(A_mute_swan_Germany_R1359_07___Y--SGVSSA-WLI-NDA-PNDAAEQTRLYQN-SKVNGQSG:0.00122,A_mute_swan_France_070203_2007___Y--SGVSSA-WLI-NDA-PNDAAEQTRLYQN-SKVNGQSG:0.00235):5.5E-4):5.4E-4):0.00122,A_swan_Bavaria_2_2007___Y--SGVSSA-WLI-NDA-PNDAAEQTRLYQN-SKVNGQSG:0.00112):0.00134):5.5E-4):0.00236,A_grebe_Tyva_Tyv06_2_06___Y--SGVSSA-WLI-NDA-PNDAAEQTRLYQN-SKVNGQSG:0.00599):5.5E-4,A_duck_Tuva_01_2006___Y--SGVSSA-WLI-DNA-PNDAAEQTRLYQN-SKVNGQSG:0.00355):5.4E-4,((((((A_chicken_Okayama_T6_2007___Y--SGVSSA-WLI-NDA-PNDAAEQTKLYQN-SKVNGQSG:5.5E-4,A_mountain_hawk_eagle_Kumamoto_1_07___Y--SGVSSA-WLI-NGA-PNDAAEQTKLYQN-SKVNGQSG:0.00122):5.5E-4,A_chicken_Miyazaki_H358_2007___Y--SGVSSA-WLI-NDA-PNDAAEQTKLYQN-SKVNGQSG:0.00124):5.5E-4,A_chicken_Miyazaki_K11_2007___Y--SGVSSA-WLI-NDA-PNDAAEQTKLYQN-SKVNGQSG:0.00234):0.00123,A_common_gull_Chany_P_2006___Y--SGVSSA-WLI-NDA-PNDAAEQTKLYQN-SKVNGQSG:0.00235):5.5E-4,A_duck_Omsk_1822_2006___Y--SGVSAA-WLI-NDA-PNDAAEQTKLYQN-SKVNGQSG:0.00124):5.4E-4,A_chicken_West_Bengal_81760_2008___Y--SGVSSA-WLI-DDA-PNDAAEQIKLYQN-SKVNGQSG:0.01437):0.00235):5.5E-4,(A_chicken_Pakistan_SPVC_5_2007___Y--SGVSSA-WLI-NDA-PNDAAEQTRLYQN-SKVNGQSG:0.00235,A_chicken_Pakistan_SPVC_20_2008___Y--SGVSSA-WLI-NDA-PNDAAEQTRLYQN-SKVNGQSG:0.00123):0.00474):5.5E-4,((A_grebe_Tyva_Tyv06_1_2006___Y--SGVSSA-WLI-NDA-PNDAAEQTRLYQN-SKVNGQSG:0.0,A_common_goldeneye_Mongolia_12_2006___Y--SGVSSA-WLI-NDA-PNDAAEQTRLYQN-SKVNGQSG:0.0,A_whooper_swan_Mongolia_2_06___Y--SGVSSA-WLI-NDA-PNDAAEQTRLYQN-SKVNGQSG:0.0):5.5E-4,A_chicken_Astana_6_2005___Y--SGVSSA-WLI-NDA-PNDAAEQTRLYQN-SKVNGQSG:0.00356):5.5E-4):5.5E-4,((A_chicken_Korea_IS2_2006___Y--SGVSSA-WLI-NDA-PNDAAEQTRLYQN-SKVNGQSG:0.0,A_chicken_Korea_IS_2006___Y--SGVSSA-WLI-NDA-PNDAAEQTRLYQN-SKVNGQSG:0.0):0.00123,A_chicken_Miyazaki_S749_2007___Y--SGVSSA-WLI-NDA-PNDAAEQTRLYQN-SKVNGQSG:0.00354):0.00354):0.00124,(A_chicken_Afghanistan_1573_7_2006___Y--SGVSSA-WLI-NDA-PNDAAEQTRLYQN-SKVNGQSG:0.0,A_chicken_Sihala_NARC3303_4_2006___Y--SGVSSA-WLI-NDA-PNDAAEQTRLYQN-SKVNGQSG:0.0,A_chicken_Manshera_NARC10337_2007___Y--SGVSSA-WLI-NDA-PNDAAEQTRLYQN-SKVNGQSG:0.0,A_chicken_Afghanistan_1573_47_2006___Y--SGVSSA-WLI-NDA-PNDAAEQTRLYQN-SKVNGQSG:0.0):5.5E-4):5.5E-4,(A_chicken_Afghanistan_1573_65_2006___Y--SGVSSA-WLI-NDA-PNDAAEQTRLYQN-SKVNGQSG:0.00124,A_chicken_Rawalakot_NARC2441A_2006___Y--SGVSSA-WLI-NDA-PNDAAEQTRLYQN-SKVNGQSG:0.00124):5.5E-4):5.5E-4,((((A_turkey_Islamabad_Pakistan_NARC_7871_02_2007___Y--SGVSSA-WLI-NDA-PNDAAEQTRLYQN-SKVNGQSG:5.4E-4,A_turkey_Islamabad_NARC7873_2007___Y--SGVSSA-WLI-NDA-PNDAAEQTRLYQN-SKVNGQSG:0.00593):0.00124,A_goose_Islamabad_NARC7757_2007___Y--SGVSSA-WLI-NDA-PNDAAEQTRLYQN-SKVNGQSG:5.4E-4):0.00356,((A_crow_Peshawer_NARC7914_2007___Y--SGVSSA-WLI-NDA-PNDAAEQTRLYQN-SKVNGQSG:0.0,A_peacock_Mansehra_Pakistan_NARC_7558_02_2007___Y--SGVSSA-WLI-NDA-PNDAAEQTRLYQN-SKVNGQSG:0.0):5.5E-4,A_peacock_Chakshahzad_NARC9238_2007___Y--SGVSSA-WLI-NDA-PNDAAEQTRLYQN-SKVNGQSG:0.00353):0.00476):5.4E-4,(A_chicken_Afghanistan_1207_2006___Y--SGVSSA-WLI-NDA-PNDAAEQTRLYQN-SKVNGQSG:0.00237,A_chicken_Pakistan_Khi_NARC_520_2008___Y--SGVSSA-WLI-NDA-PNDAAEQTRLYQN-PKVNGQSG:0.00124):5.5E-4):5.5E-4):5.5E-4,(((((A_chicken_Pakistan_Lhr_NARC_610_2008___Y--SGVSSA-WLI-NDT-SNDAAEQTRLYQN-SKVNGQSG:0.00125,A_chicken_Pakistan_SPVC_8_2008___Y--SGVSSA-WLI-NDT-SNDAAEQTRLYQN-SKVNGQSG:5.5E-4):0.00124,A_chicken_Pakistan_Khi_NARC_612_2008___Y--SGVSSA-WLI-NGT-SNDATEQTKLYQN-SKVNGQSG:0.00474):0.00124,A_chicken_Pakistan_SPVC_15_2008___Y--SGVSSA-WLI-NDT-SNDAAEQTRLYQN-SKVNGQSG:5.5E-4):0.00235,((A_chicken_Pakistan_SPVC_1_2008___Y--SGVSSA-WLI-NDT-PNDAAEQTRLYQN-SKVNGQSG:0.0,A_chicken_Pakistan_NARC_228_2006___Y--SGVSSA-WLI-NDT-PNDAAEQTRLYQN-SKVNGQSG:0.0,A_chicken_Pakistan_SPVC_8_2007___Y--SGVSSA-WLI-NDT-PNDAAEQTRLYQN-SKVNGQSG:0.0):5.5E-4,A_chicken_Pakistan_SPVC_7_2008___Y--SGVSSA-WLI-NDK-PNDAAEQTRLYQN-SKVNGQSG:0.00124):5.5E-4):5.5E-4,A_crow_Pakistan_Khi_NARC_11672_2008___Y--SGVSSA-WLI-NDS-PNDAAEQTRLYQN-SKVNGQSG:0.00231):0.00114):0.00125,A_chicken_Reshoty_02_2006___Y--SGVSSA-WLI-NDT-PNDAAEQTRLYRN-SKVNGQSG:0.00471):5.5E-4,((A_chicken_India_NIV33487_06___Y--SGVSSA-WLI-NDA-PNDAAEQTRLYQN-SKVNGQSG:5.5E-4,A_chicken_Nandurbar_7979_2006___Y--SGVSSA-WLI-NDA-PNNAAEQTRLYQN-SKVNGQSG:0.00125):5.5E-4,(A_brown_headed_gull_Qinghai_6_2007___Y--SGVSSA-WLI-NDA-PNDAAEQTRLYQN-SKVNGQSG:0.0,A_bar_headed_goose_Qinghai_13_2007___Y--SGVSSA-WLI-NDA-PNDAAEQTRLYQN-SKVNGQSG:0.0):0.00124):5.5E-4):5.5E-4,((A_brown_headed_gull_Qinghai_3_2007___Y--SGVSSA-WLI-NDA-PNDAAEQTRLYQN-SKVNGQSG:0.00124,A_chicken_Jalgaon_8824_2006___Y--SGVSSA-WLI-NDA-PNDAAEQTRLYQN-SKVNGQSG:0.0169):5.5E-4,A_great_black_headed_gull_Qinghai_12_2007___Y--SGVSSA-WLI-NDA-PNDAAEQTRLYQN-SKVNGQSG:0.00238):5.5E-4):5.3E-4,(((((A_starling_Rostov_on_Don_39_2007___Y--SGVSSA-WLI-NDA-PNDAAEQTRLYQN-SKVNGQSG:0.0,A_chicken_Rostov_on_Don_35_2007___Y--SGVSSA-WLI-NDA-PNDAAEQTRLYQN-SKVNGQSG:0.0):0.00234,A_chicken_Rostov_22_1_2007___Y--SGVSSA-WLI-NDA-PNDAAEQTRLYQN-SKVNGQSG:5.1E-4):0.00356,(A_chicken_Moscow_2_2007___Y--SGVSSA-WLI-NDA-PNDAAEQTRLYQN-SKVNGQSG:0.0,A_chicken_Domodedovo_MK_2007___Y--SGVSSA-WLI-NDA-PNDAAEQTRLYQN-SKVNGQSG:0.0):5.0E-4):0.0084,(A_chicken_Krasnodar_123_06___Y--SGVSSA-WLI-NDA-PNDAAEQTRLYQN-SKVNGQSG:0.00237,A_cygnus_cygnus_Iran_754_2006___Y--SGVSSA-WLI-NDA-PNDAAEQTRLYQN-SKVNGQSG:5.5E-4):5.5E-4):5.5E-4,A_chicken_Krasnodar_01_2006___Y--SGVSSA-WLI-DNA-PNDAAEQTRLYQN-SKVNGQSG:0.00475):0.00238):0.00355,(A_chicken_Mahachkala_05_2006___Y--SGVSSA-WLI-NNA-PNDAAEQTRLYQN-SKVNGQSG:0.0025,A_duck_Novosibirsk_02_05___Y--SGVSSA-WLI-NNT-PNDAAEQTRLYQN-SKVNGQSG:0.00212):5.5E-4):5.5E-4):0.00124,A_Bar_headed_goose_Qinghai_1A_2005___Y--SGVSSA-WLI-NNA-PNDAAEQTRLYQN-SKVNGQSG:0.00238):0.00139,A_bar_headed_goose_Qinghai_3_2005___Y--SGVSSA-WLI-NNA-PNDAAEQTKLYQN-SKVNGQSG:0.0082):0.01213,(((A_raccoon_dog_Shandong_sd1_2005___Y--SGVSSA-WLI-NSA-PNDAAEQTRLYQN-SKVNGQSG:9.1E-4,A_raccoon_dog_Shandong_sd2_2005___Y--SGVSSA-WLI-NSA-PNDAAEQTRLYQN-SKVNGQSG:5.4E-4):0.00618,A_tiger_Shanghai_01_2005___Y--SGVSSA-WLI-NSA-PNDAAEQTRLYQN-SKVNGQSG:0.00186):0.00399,A_chicken_Jiangxi_25_2004___Y--SGVSSA-WLI-NST-PNDAAEXTRLYQN-SKVNGQSG:0.01077):5.4E-4):0.00301,A_chicken_Shantou_3744_2003___Y--SGVSSA-WLI-NST-PNDAAEQTRLYQN-SKVNGQSG:0.00643):0.0024,((((((((((A_crow_Kyoto_907_2004___Y--SGVSSA-WLI-NSK-PNDAAEQTRLYQN-SKVNGQSG:0.0,A_chicken_Kyoto_4_2004___Y--SGVSSA-WLI-NSK-PNDAAEQTRLYQN-SKVNGQSG:0.0):5.5E-4,(A_crow_Kyoto_36_2004___Y--SGVSSA-WLI-NSK-PNDAAEQTRLYQN-SKVNGQSG:0.00124,A_chicken_Hyogo_855_2_2004___Y--SGVSSA-WLI-NSK-PNDAAEQTRLYQN-SKVNGQSG:5.5E-4):5.5E-4):5.5E-4,A_crow_Kyoto_70_2004___Y--SGVSSA-WLI-NSX-PNDAAEQTRLYQN-SKVNGQSG:9.9E-4):0.00227,((A_blow_fly_Kyoto_93_2004___Y--SGVSSA-WLI-NSA-PNDAAEQTRLYQN-SKVNGQSG:0.00126,A_chicken_Kagawa_865_2004___Y--SGVSSA-WLI-NSA-PNDAAEQTRLYQN-SKVNGQSG:0.00125):5.5E-4,A_crow_Kyoto_53_2004___Y--SGVSSA-WLI-NSA-PNDAAEQTRLYQN-SKVNGQSG:5.5E-4):5.3E-4):0.00241,A_chicken_Oita_8_2004___Y--SGVSSA-WLI-NSA-PNDAAEQTRLYQN-SKVNGQSG:0.00125):5.5E-4,A_crow_Osaka_1660_2004___Y--SGVSSA-WLI-NSA-PNDAAEQTRLYQN-SKVNGQSG:0.00478):5.5E-4,(A_crow_Osaka_102_2004___Y--SGVSSA-WLI-NSA-PNDAAEQTRLYQN-SKVNGQSG:0.00125,A_chicken_Yamaguchi_7_2004___Y--SGVSSA-WLI-NSA-PNDAAEQTRLYQN-SKINGQSG:0.00358):5.5E-4):5.8E-4,(A_chicken_Korea_ES_03___Y--SGVSSA-WLI-NSA-PNDAAEQTRLYQN-SKVNGQSG:0.0,A_duck_Korea_ESD1_03___Y--SGVSSA-WLI-NSA-PNDAAEQTRLYQN-SKVNGQSG:0.0):0.00204):0.00345,A_goose_Jilin_hb_2003___Y--SGVSSA-WLI-NSA-PNDAAEQTRLYQN-SRVNGQSG:0.01096):0.00124,(A_chicken_Guangdong_174_04___Y--SGVSSA-WLI-NSA-PNDAAEQTRLYQN-SKVNGQSG:0.00603,A_duck_Hubei_wp_2003___Y--SGVSSA-WLI-NSA-PNDAAEQTRLYQN-SKVNGQSG:0.00127):0.00125):5.4E-4):0.00198,A_Mallard_Huadong_Y_2003___Y--SGVSSA-WLI-NST-PNDAAEQTRLYQN-SKVNGQSG:0.00604):0.00361,((((((((((((((((((((((((((((((((A_Indonesia_NIHRD_15023_2015___Y--SGVSSA-WLI-NNT-PNNEIEQTMLYQN-SKVNGQSG:0.0,A_Indonesia_NIHRD15028_2015___Y--SGVSSA-WLI-NNT-PNNEIEQTMLYQN-SKVNGQSG:0.0):5.5E-4,A_Indonesia_NIHRD15028_2015_0___Y--SGVSSA-WLI-NNT-PNNEIEQTMLYQN-SKVNGQSG:5.5E-4):0.01151,((A_chicken_East_Java_Av240_2014___Y--SGVSSA-WLI-NST-PNNEAEQTMLYQN-SKVNGQSG:0.00227,A_chicken_East_Java_Av557_2014___Y--SGVSSA-WLI-NST-PNNEAEQTMLYQN-SKVNGQSG:5.5E-4):0.0034,A_Indonesia_NIHRD13233_2013___Y--SGVSSA-WLI-NST-PNNEAEQTMLYQN-SKVNGQSG:0.00118):5.5E-4):0.00116,A_Indonesia_NIHRD13269_2013___Y--SGVSSA-WLI-NST-PNNEAEQTMLYQN-SKVNGQSG:0.00345):0.00284,(A_Indonesia_NIHRD13233_2013_0___Y--SGVSSA-WLI-NST-PNNEAEQTMLYQN-SKVNGQSG:0.00453,A_Indonesia_NIHRD14157_2014___Y--SGVSSA-WLI-NST-PNNEAEQTMLYQN-SKVNGQSG:0.00458):0.01347):0.00574,(A_chicken_Bengkulu_RJL24_2013___Y--SGVSSA-WLI-NST-PNNEAEQTMLYQN-SKVNGQSG:0.00568,A_environment_West_Java_Bksi37_2013___Y--LGVSSA-WLI-NGT-PNNEAEQTMLYQN-SKVNGQSG:0.00343):0.00509):0.01117,A_Indonesia_NIHRD11931_2012___Y--SGVSSA-WLI-NST-PNNEAEQTMLYQN-SKVNGQSG:0.00577):0.00136,(((A_Indonesia_NIHRD10728_2010___Y--SGVSSA-WLI-NST-PNNEAEQTMLYQN-SKVNGQSG:0.0069,A_Indonesia_NIHRD11046_2011___Y--SGVSSA-WLI-NST-PNTEAEQTMLYQN-SKVNGQSG:5.5E-4):0.00229,A_Indonesia_NIHRD11046_2011_0___Y--SGVSSA-WLI-NST-PNTEAEQTMLYQN-SKVNGQSG:5.5E-4):0.00213,A_Indonesia_NIHRD11198_2011___Y--SGVSSA-WLI-NST-PNNEAEQTMLYQN-SKVNGQSG:0.00247):0.00229):0.00329,A_Indonesia_NIHRD10459_2010___Y--SGVSSA-WLI-NST-PNNEAEQTMLYQN-SKVNGQSG:0.00805):0.00227,(A_Indonesia_NIHRD10364_2010___Y--SGVSSA-WLI-NST-PNNEAEQTMLYQN-SKVNGQSG:0.00342,A_Indonesia_NIHRD10623_2010___Y--SGVSSA-WLI-NST-PNNEAEQTMLYQN-SKVNGQSG:5.5E-4):0.00119):0.0012,A_Indonesia_NIHRD10623_2010_0___Y--SGVSSA-WLI-NST-PNNEAEQTMLYQN-SKVNGQSG:5.5E-4):0.00346,A_Indonesia_NIHRD11073_2011___Y--SGVSSA-WLI-NST-PNNEAEQTMLYQN-SKVNGQSG:0.00121):0.00231,(((((((((A_Indonesia_NIHRD12130_2012___Y--SGVSSA-WLI-NST-PNNEAEQTMLYQN-SKVNGQSG:0.0,A_Indonesia_NIHRD12078_2012___Y--SGVSSA-WLI-NST-PNNEAEQTMLYQN-SKVNGQSG:0.0):0.00453,A_Indonesia_NIHRD12550_2012___Y--SGVSSA-WLI-NST-PNNEAEQTMLYQN-SKVNGQSG:0.00571):0.00118,A_Indonesia_NIHRD12452_2012___Y--SGVSSA-WLI-NST-PNNEAEQTILYQN-SKVNGQSG:0.00338):0.00119,(A_Indonesia_NIHRD12377_2012___Y--SGVSSA-WLI-NST-PNNDAEQTMLYQN-SKVNGQSG:5.5E-4,A_Indonesia_NIHRD11797_2011_H5N1____Y--SGVSSA-WLI-NST-PNNVAEQTMLYQN-SKVNGQSG:0.00117):0.00456):0.00458,((A_Indonesia_NIHRD11771_2011___Y--SGVSSA-WLI-NST-PNNGAEQTMLYQN-SKVNGQSG:0.0,A_Indonesia_NIHRD11767_2011_H5N1____Y--SGVSSA-WLI-NST-PNNGAEQTMLYQN-SKVNGQSG:0.0,A_Indonesia_NIHRD11771_2011_H5N1____Y--SGVSSA-WLI-NST-PNNGAEQTMLYQN-SKVNGQSG:0.0):0.00692,(A_chicken_East_Java_BP21_2012___Y--SGVSSA-WLI-NSA-PNNEAEQTTLYQN-SKVNGQSG:0.01176,A_muscovy_duck_East_Java_SB29_2012___Y--SGVSSA-WLI-NSA-PNNEAEQTTLYQN-SKVNGQSG:0.00347):0.01189):0.00229):5.5E-4,(A_Indonesia_NIHRD13157_2013___Y--SGVSSA-WLI-NST-PNNEAEQTMLYQT-SKVNGQSG:0.00683,A_Indonesia_NIHRD14122_2014___Y--SGVSSA-WLI-NST-PNNEAEQTMLYQN-SKVNGQSG:0.00226):0.00802):0.00806,A_Indonesia_NIHRD9160_2009___Y--SGVSSA-WLI-NST-PNNEAEQTMLYQN-SKVNGQSG:0.0034):0.00345,A_Indonesia_NIHRD10612_2010___Y--SGVSSA-WLI-NST-PNNEAEQTMLYQN-SKVNGQSG:0.00345):0.0012,A_Indonesia_NIHRD10529_2010___Y--SGVSSA-WLI-NST-PNNEAEQTMLYQN-SKVNGQSG:0.00344):0.00229):0.0012,((A_Indonesia_NIHRD9158_2009___Y--SGVSSA-WLI-NST-PNNEAEQTMLYQN-SKVNGQSG:0.0,A_Indonesia_NIHRD9340_2009_0___Y--SGVSSA-WLI-NST-PNNEAEQTMLYQN-SKVNGQSG:0.0):0.00346,A_Indonesia_NIHRD9653_2009___Y--SGVSSA-WLI-NST-PNNEAEQTMLYQN-SKVNGQSG:0.0012):0.00119):0.00225,(A_Indonesia_NIHRD7802_2008___Y--SGVSSA-WLI-NST-PNNGAEQTMLYQN-SKVNGQSG:0.0023,A_Indonesia_NIHRD7503_2008___Y--SGVSSA-WLI-NST-PNNEAEQTMLYQN-SKVNGQSG:0.00578):5.4E-4):0.00229,A_Indonesia_NIHRD9340_2009___Y--SGVSSA-WLI-NST-PNNEAEQTMLYQN-SKVNGQSG:0.0081):0.00592,A_Indonesia_CDC1031RE2_2007___Y--SGVSSA-WLI-NST-PNNEAEQTRLYQN-SKVNGQSG:5.4E-4):0.00121,((A_Indonesia_CDC1046T_2007___Y--SGVSSA-WLI-NST-PNNEEEQTRLYQN-SKVNGQSG:5.5E-4,A_Indonesia_CDC1046_2007___Y--SGVSSA-WLI-NST-PNNEEEQTRLYQN-SKVNGQSG:0.00121):0.00934,A_Indonesia_CDC938_2006___Y--SGVSSA-WLT-NST-PNNEAEQTRLYQN-SKVNGQSG:0.00122):0.00231):5.5E-4,A_Indonesia_CDC887_2006___Y--SGVSSA-WLI-NST-PNNEAEQTRLYQN-SKVNGQSG:0.00232):0.00441,(A_Indonesia_NIHRD9152_2009___Y--SGVSSA-WLI-NGT-PNNVAEQTRLYQN-SKVNGQSG:0.02161,A_chicken_WestJava_SMI_PAT_2006___Y--LGVSSA-WLI-NST-SNNVEEQTRLYQN-SKVHGQSG:0.02304):5.4E-4):0.00116,A_Indonesia_CDC523_2006___Y--SGVSSA-WLI-NST-PNNAAEQTRLYQN-SKVNGQSG:0.00232):0.00121,((((((((A_chicken_EastJava_UT551_2010___Y--SGVSAA-WLI-NST-PNDAAEQTRLYQN-SKVNGQSG:0.0,A_chicken_CentralJava_UT561_2010___Y--SGVSAA-WLI-NST-PNDAAEQTRLYQN-SKVNGQSG:0.0,A_chicken_Riau_UT531_2010___Y--SGVSAA-WLI-NST-PNDAAEQTRLYQN-SKVNGQSG:0.0):0.00464,A_chicken_Bali_U8661_2009___Y--SGVSAA-WLI-NST-PNDAAEQTRLYQN-SKVNGQSG:0.00229):5.5E-4,((A_chicken_SouthKalimantan_UT521_2010___Y--LGVSAA-WLI-NST-PNDAAEQTRLYQN-SKVNGQSG:0.00229,A_chicken_EastKalimantan_UT511_2010___Y--LGVSAA-WLI-NST-PNDAAEQTRLYQN-SKVNGQSG:5.5E-4):0.00346,A_chicken_EastKalimantan_UT498_2010___Y--LGVSAA-WLI-NST-PNDAAEQTRLYQN-SKVNGQSG:0.00578):0.00346):0.00464,A_chicken_West_Java_TJA_2008___Y--SGVSAA-WLI-NST-PNDAAEQTRLYQN-SKVNGQSG:5.5E-4):0.00349,'A_chicken_West_Java_29_2007___Y--~GVSAA-WLT-NST-PNDEEEQTRLYQN-SKVNGQSG':0.01074):0.0035,((((((A_Indonesia_CDC940_2006___Y--SGVSSA-WLI-NST-PNDAAEQTRLYQN-SKVNGQSG:0.00348,A_Indonesia_CDC739_2006___Y--SGVSSA-WLI-NST-PNDAAEQTRLYQN-SKVNGQSG:0.00347):5.5E-4,A_Indonesia_CDC836_2006___Y--SGVSSA-WLI-NST-PNDAAEQTRLYQN-SKVNGQSG:0.00121):5.5E-4,A_Indonesia_CDC759_2006___Y--SGVSSA-WLI-NST-PNDAAEQTKLYQN-SKVNGQSG:0.00231):5.5E-4,(A_Indonesia_CDC669_2006___Y--SGVSSA-WLI-NST-PNDAAEQTRLYQN-SKVNGQSG:0.0,A_Indonesia_CDC669P_2006___Y--SGVSSA-WLI-NST-PNDAAEQTRLYQN-SKVNGQSG:0.0):5.5E-4):0.00121,A_Indonesia_542H_2006___Y--SGVSSA-WLI-NST-PNDAAEQTRLYQN-SKVNGQSG:0.00121):5.5E-4,A_Indonesia_CDC835_2006___Y--SGVSSA-WLI-NST-PNDAAEQTRLYQN-SKVNGQSG:0.00232):5.5E-4):0.00122,(((A_ferret_Indonesia_5_F6_2005___Y--SGVSSA-WLI-NSA-PNDAAEQTRLYQN-SKVNGLSS:0.0,A_ferret_Indonesia_5_F7_2005___Y--SGVSSA-WLI-NSA-PNDAAEQTRLYQN-SKVNGLSS:0.0):5.5E-4,A_ferret_Indonesia_5_F1_2005___Y--SGVSSA-WLI-KSA-PNDAAEQTRLYQN-SKVNGLSS:0.00231):0.00583,A_Indonesia_CDC699_2006___Y--SGVSSA-WLI-NST-SNDAAEQTRLYQN-SKVNGQSG:0.00585):5.5E-4):5.5E-4,((((((A_chicken_Garut_BBVW_223_2007___Y--SGVSSA-WLI-NST-PNDAAEQTRLYQN-SKVNGQSG:0.00349,A_Indonesia_NIHRD11454_2011_0___Y--SGVSSA-WLI-NST-PNDAAEQTRLYQN-SKVNGQSG:0.00121):0.00127,A_Indonesia_NIHRD11454_2011___Y--SGVSSA-WLI-NST-PNDAAEQTRLYQN-SKVNGQSG:0.00577):0.00123,(A_Indonesia_NIHRD7988_2008_0___Y--SGVSSA-WLI-NST-PNDAAEQTRLYQN-SKVNGQSG:0.00236,A_Indonesia_NIHRD7988_2008___Y--SGVSSA-WLI-NST-PNDAAEQTRLYQN-SKVNGQSG:0.00225):0.00703):0.00122,((A_Indonesia_286H_2006___Y--SGVSSA-WLI-NST-PNDAAEQTRLYQN-SKVNGQSG:0.0,A_Indonesia_283H_2006___Y--SGVSSA-WLI-NST-PNDAAEQTRLYQN-SKVNGQSG:0.0):0.00121,A_chicken_WestJava_TASIKO_B_2006___Y--SGVSSA-WLI-NST-PNDAAEQTRLYQN-SKVNGQSG:0.00121):0.00225):5.5E-4,A_Indonesia_5_2005___Y--SGVSSA-WLI-NST-PNDAAEQTMLYQN-SKVNGQSG:0.00123):5.5E-4,(A_Indonesia_5_2005_1___Y--SGVSSA-WLI-NST-PNDAAEQTRLYQN-SKVNGQSG:0.0,A_Indonesia_5_2005_0___Y--SGVSSA-WLI-NST-PNDAAEQTRLYQN-SKVNGQSG:0.0):5.5E-4):5.5E-4):5.5E-4):0.00232,A_Indonesia_UT3006_2005___Y--SGVSSA-WLI-NST-PNDAAEQTRLYQN-SKVNGQSG:0.0071):0.00471,(((((A_chicken_East_Java_UT6045_2007___Y--SGVSSA-WLI-NNT-PNDAAEQTRLYQN-SKVNGQSG:0.00122,A_chicken_South_Kalimantan_UT6028_2006___Y--SGVSSA-WLI-NNT-PNDAAEQTRLYQN-SKVNGQSG:0.00123):5.5E-4,A_chicken_South_Kalimantan_UT6029_2006___Y--SGVSSA-WLI-NNT-PNDAAEQTRLYQN-SKVNGQSG:5.5E-4):5.5E-4,(A_chicken_East_Java_UT6023_2006___Y--SGVSSA-WLI-NNT-PNDAAEQTRLYQN-SKVNGQSG:5.5E-4,A_chicken_Banten_UT6025_2006___Y--SGVSSA-WLI-NNT-PNDAAEQTRLYQN-SKVNGQSG:5.5E-4):0.00351):0.00121,((((A_swine_East_Java_UT6005_2006___Y--SGVSSA-WLI-NNT-PNDAAEQTRLYQN-SKVNGQSG:0.0,A_swine_North_Sumatra_UT6004_2006___Y--SGVSSA-WLI-NNT-PNDAAEQTRLYQN-SKVNGQSG:0.0):5.5E-4,A_Indonesia_NIHRD7781_2008___Y--SGVSSA-WLI-NNT-PNDAAEQTRLYQN-SKVNGQSG:0.01315):0.00122,A_swine_East_Java_UT6010_2007___Y--SGVSSA-WLI-NNT-PNDAAEQTRLYQN-SKVNGQSG:5.5E-4):0.00473,A_chicken_East_Java_UT6044_2007___Y--SGVSSA-WLI-NNA-PNDAAEQTRLYQN-SKVNGQSG:0.00122):0.00238):0.00592,(((((A_chicken_EastKalimantan_UT581_2010___F--SGVSSA-WII-NNT-PNDEAEQTRLYQN-SKVHGQSG:0.00121,A_chicken_EastKalimantan_UT582_2010___F--SGVSSA-WII-NNT-PNDEAEQTRLYQN-SKVNGQSG:0.0012):0.02661,A_Chicken_Papua_TB15_2006___Y--SGVSSA-WII-NST-PNDAAEQTRLYQN-SKVNGQSG:0.00235):0.00947,A_chicken_Sulawesi_Selatan_UT2093_2005___Y--SGVSSA-WII-NST-PNDAAEQTRLYQN-SKVNGQSG:0.00124):5.4E-4,((A_chicken_Bali_UT2092_2005___Y--SGVSSA-WII-NST-PNDAAEQTRLYQN-SKVNGQSG:0.0,A_chicken_Bali_UT2091_2005___Y--SGVSSA-WII-NST-PNDAAEQTRLYQN-SKVNGQSG:0.0):5.5E-4,A_chicken_East_Java_UT6021_2006___Y--SGVSSA-WII-NST-PNDAAEQTRLYQN-SKVNGQSG:0.00123):0.00122):5.5E-4,A_chicken_Sulawesi_Selatan_UT2094_2005___Y--SGVSSA-WII-NST-PNDAAEQTRLYQN-SKVNGQSG:5.5E-4):0.00474):0.00128):0.00784,(((A_swine_Banten_UT3081_2005___Y--SGVSSA-WLI-NSA-PNDEAEQTRLYQN-SKVNGQSG:5.5E-4,A_chicken_Indonesia_R60_05___Y--SGVSSA-WLI-NSA-PNDEAEQTRLYQN-SKVNGQSG:0.00353):5.5E-4,A_swine_Banten_UT3063_2005___Y--SGVSSA-WLI-NSA-PNDEAEQTRLYQN-SKVNGQSG:0.00124):5.5E-4,A_swine_Banten_UT3062_2005___Y--SGVSSS-WLI-NSA-PNDEAEQTRLYQN-SKVNGQSG:0.00124):0.01251):0.00125,(((((A_swine_East_Java_UT6012_2007___Y--SGVSSA-WLI-NST-PNDAAEQTKLYQN-SKVNGQSG:0.0,A_swine_South_Kalimantan_UT6015_2006___Y--SGVSSA-WLI-NST-PNDAAEQTKLYQN-SKVNGQSG:0.0):5.5E-4,A_swine_North_Sumatra_UT6034_2007___Y--SGVSSA-WLI-NST-PNDAAEQTKLYQN-SKVNGQSG:0.00122):0.00121,A_swine_Banten_UT6008_2007___Y--SGVSSA-WLI-NST-PNDAAEQTKLYQN-SKVNGQSG:5.5E-4):0.00122,A_chicken_East_Java_UT6031_2007___Y--SGVSAA-WLI-NST-PNDAAEQTKLYQN-SKVNGQSG:0.00708):0.01044,((A_chicken_Pekalongan_BBVW_2007___Y--SGVSSA-WLI-NST-PNDAAEQTRLYQN-SKVNGQSG:0.01179,A_chicken_Central_Java_UT3091_2005___Y--SGVSSA-WLI-NST-PNDAAEQTRLYQN-SKVNGQSG:0.00233):5.5E-4,A_swine_Tabanan_061_2006___H--SGVSSA-WLI-NST-PNDAAEQTRLYQN-SKVNGQSG:0.00353):0.00284):0.0155):0.00142,A_quail_Yogjakarta_UT1023_2004___Y--SGVSSA-WLI-NSA-PNDAAEQTRLYQN-SKVNGQSG:0.00334):5.4E-4,A_chicken_Indonesia_R132_2004___Y--SGVSSA-WLI-NSX-PNDAAEQTRLYQN-SKVNGQSG:0.00236):0.00124,A_chicken_Legok_2003___Y--SGVSSA-WLI-NST-PNDAAEQTRLYQN-SKVNGQSG:0.00117):5.5E-4,((A_chicken_Indonesia_11_2003___Y--SGVSSA-WLI-NSA-PNDAAEQTRLYQN-SKVNGQSG:0.0,A_chicken_Indonesia_11_2003_0___Y--SGVSSA-WLI-NSA-PNDAAEQTRLYQN-SKVNGQSG:0.0):0.00356,A_chicken_Indonesia_7_2003___Y--SGVSSA-WLI-NSA-PNDAAEQTRLYQN-SKVNGQSG:0.00714):5.5E-4):5.5E-4,(((((A_Indonesia_CDC596_2006___Y--LGVSSA-WLI-NNT-PNDAAEQTRLYQN-SKVNGQSG:5.5E-4,A_Indonesia_CDC625L_2006___Y--LGVSSA-WLI-NNT-PNDAAEQTRLYQN-SKVNGQSG:0.00121):5.5E-4,A_Indonesia_CDC595_2006___Y--LGVSSA-WLI-NNT-PNDAAEQTRLYQN-SKVNGQSG:0.00121):0.02316,(A_duck_East_Java_UT1046_2004___Y--SGVSSA-WLI-NSA-PNDAAEQTRLYQN-SKVNGQSG:0.00123,A_duck_East_Java_UT1107_2004___Y--SGVSSA-WLI-NSA-PNDAAEQTRLYQN-SKVNGQSG:5.5E-4):0.00234):5.5E-4,A_chicken_East_Java_UT1006_2003___Y--SGVSSA-WLI-NSA-PNDAAEQTRLYQN-SKVNGQSG:5.5E-4):0.00123,(((A_chicken_Denpasar_02_2004___Y--LGVSSA-WLT-NNA-PNDAAEQTRLYQN-SKVNGQSG:0.01309,A_duck_Badung_03_2005___Y--LGVSSA-WLI-NSA-PNDAAEQTRLYQN-SKVNGQSG:0.0108):0.01083,A_chicken_East_Kalimantan_UT1035_2004___Y--SGVSSA-WLI-NSA-PNDAAEQTRLYQN-SKVNGQSG:0.00123):5.5E-4,A_chicken_West_Java_UT1001_2003___Y--SGVSSA-WLI-NSA-PNDAAEQTRLYQN-SKVNGQSG:5.5E-4):5.5E-4):0.00123):0.00479,(((((((((A_duck_Yunnan_485_2004___Y--SGVSSA-WLI-DSS-PNDAAEQTRLYQN-SKVNGQSG:0.00124,A_chicken_Yunnan_6797_2003___Y--SGVSSA-WLI-NSS-PNDAAEQTRLYQN-SKVNGQSG:5.5E-4):6.1E-4,(A_duck_Yunnan_426_2004___Y--SGVSSA-WLI-NSS-PNNAAEQTRLYQN-SKVNGQSG:5.5E-4,A_duck_Yunnan_522_2004___Y--SGVSSA-WLI-DSS-PNNAAEQTRLYQN-SKVNGQSG:0.00123):0.00472):7.2E-4,((A_chicken_Yunnan_6885_2003___Y--SGVSSA-WLI-NSS-PNDAAEQTRLYQN-SKVNGQSG:0.00123,A_chicken_Yunnan_6957_2003___Y--SGVSSA-WLI-NSS-PNDAAEQTRLYQN-SKVNGQSG:0.00123):5.5E-4,(A_duck_Yunnan_6603_2003___Y--SGVSSA-WLI-NSS-PNDAAEQTRLYQN-SKVNGQSG:0.0,A_duck_Yunnan_6080_2003___Y--SGVSSA-WLI-NSS-PNDAAEQTRLYQN-SKVNGQSG:0.0):5.5E-4):5.5E-4):0.00236,A_chicken_Yunnan_5686_2003___Y--SGVSSA-WLI-NSS-PNDAAEQTRLYQN-SKVNGQSG:5.5E-4):0.00126,A_duck_Yunnan_5948_2003___Y--SGVSSA-WLI-NSA-PNDAAEQTRLYQN-SKVNGQSG:5.5E-4):0.00124,(A_duck_Yunnan_4645_2003___Y--SGVSSA-WLI-NSA-PNDAAEQTRLYQN-SKVNGQSG:0.0,A_duck_Yunnan_5090_2003___Y--SGVSSA-WLI-NSA-PNDAAEQTRLYQN-SKVNGQSG:0.0):5.5E-4):5.5E-4,A_duck_Yunnan_4072_2003___Y--SGVSSA-WLI-NSA-PNDAAEQTKLYQN-SKVNGQSG:0.00237):0.00358,((A_chicken_Guangxi_12_2004___Y--SGVSSA-WLI-NSA-PNDAAEQTRLYQN-SKVNGQSG:0.0,A_duck_Guangxi_13_2004___Y--SGVSSA-WLI-NSA-PNDAAEQTRLYQN-SKVNGQSG:0.0):5.5E-4,A_chicken_China_1204_04___Y--SGVSSA-WLI-NSA-PNDAAEQTRLYQN-SKVNGQSG:0.00124):0.01703):5.4E-4,(A_chicken_jiyuan_1_03____Y--SGVSSA-WLI-NSA-PNDAAEQTRLYQN-SKVNGQSG:0.00236,A_chicken_zhengzhou_1_02____Y--SGVSSA-WLI-NSA-PNDAAEQTRLYQN-SKVNGQSG:5.5E-4):0.00238):0.00239):0.00124):0.00125):0.00484,(((((((((((((((((((((((((((((((((((((((((((((((((((((((((((((((((((((A_Cambodia_X0808305_2013___Y--LGVSAA-WLI-NNT-PNDAVEQTKLYQN-SKVNGQSG:5.4E-4,A_Cambodia_X0817302_2013___Y--LGVSAA-WLI-NNT-PNDAVEQTRLYQN-SKVNGQSG:0.00118):5.5E-4,A_chicken_Cambodia_X0815302_2013___Y--LGVSAA-WLI-NNT-PNDAVEQTKLYQN-SKVNGQSG:0.00117):5.5E-4,A_Cambodia_X0810301_2013___Y--LGVSAA-WLI-NNT-PNDAVEQTKLYQN-SKVKGLSG:0.00225):5.5E-4,A_chicken_Cambodia_X0815303_2013___Y--LGVSAA-WLI-NNT-PNDAVEQTKLYQN-SKVNGQSG:5.5E-4):0.00118,A_Cambodia_X1024307_2013___Y--LGVSAA-WLI-NNT-PNDAAEQTKLYQN-SKVNGQSG:0.0034):5.5E-4,A_Cambodia_X1030304_2013___Y--LGVSAA-WLI-NNT-PNDAAEQTKLYQN-SKVNGQSG:0.00227):0.00118,(A_Cambodia_X0123312_2013___Y--LGVSAA-WLI-NNT-PNDAAAQTKLYQN-SKVNGQSG:5.5E-4,A_Cambodia_X0628313_2013___Y--LGVSAA-WLV-NNT-PNDAAEQTKLYQN-SKVNGQSG:0.00686):5.5E-4):5.5E-4,(A_civet_cat_Cambodia_X0313307_2013___Y--LGVSAA-WLI-NNT-PNDAAEQTKLYQN-SKVNGQSG:0.00228,A_Cambodia_Y0208301_2014___Y--LGVSAA-WLI-NNT-PNDAAEQTKLYQN-SKVNGRSG:0.01025):0.00119):5.5E-4,((A_duck_Cambodia_X0220302_2013___Y--LGVSAA-WLI-NNT-PNDAAEQTKLYQN-SKVNGQSG:0.00226,A_Cambodia_X0207301_2013___Y--LGVSAA-WLI-NNT-PNDAAEQTKLYQN-SKVNGQSG:0.00118):5.5E-4,(A_environment_Cambodia_E990W31M3_2013___Y--LGVSAA-WLI-NNT-PNDAAEQTKLYQN-SKVNGQSG:0.00227,A_environment_Cambodia_E866W27M1_2013___Y--LGVSAA-WLI-NNT-PNDAAEQTKLYQN-SKVNGQSG:0.00118):5.5E-4):5.5E-4):5.5E-4,A_environment_Cambodia_E842W25M3_2013___Y--LGVSAA-WLI-NNT-PNDAAEQTKLYQN-SKVNGQSG:0.00118):0.00118,(A_duck_Cambodia_191W5M4_2013___Y--LGVSAA-WLI-NNT-PNDAAEQTKLYQN-SKVNGQSG:0.00118,A_duck_Cambodia_587W16M1_2013___Y--LGVSAA-WLI-NNT-PNDAAEQTKLYQN-SKVNGQSG:0.00225):0.00226):5.5E-4,((A_Cambodia_X0212301_2013___Y--LGVSAA-WLI-NNT-PNDAAEQTKLYQN-SKVNGQSG:0.00225,A_duck_Cambodia_33W2M3_2013___Y--LGVSAA-WLI-NNT-PNDAAEQTKLYQN-SKVNGQSG:0.00119):0.00207,A_Cambodia_X0125302_2013___Y--LGVSAA-WLI-NNT-PNDAAEQTKLYQN-SKVNGRSG:0.00259):0.00104):5.5E-4,A_Cambodia_X0219301_2013___Y--LGVSAA-WLI-NNT-PNDAAEQTKLYQN-SKVNGQSG:0.00227):5.5E-4,((((((((A_chicken_Vietnam_NCVD_3798_2013___Y--LGVSAA-WLI-NNT-PNDAAEQTKLYQN-SKVNGQSG:5.5E-4,A_chicken_DongNai_0182_2013___Y--LGVSAA-WLI-NNT-PNDAAEQTKLYQN-SKVNGQSG:0.00117):0.00339,(A_Vietnam_VP13_28H_2013___Y--LGVSAA-WLI-NNT-PNDAAEQTKLYQN-SKVNGQSG:0.0,A_duck_Khanhhoa_CVVI_24_2013___Y--LGVSAA-WLI-NNT-PNDAAEQTKLYQN-SKVNGQSG:0.0):5.5E-4):5.5E-4,A_chicken_Vietnam_NCVD_3800_2013___Y--LGVSAA-WLI-NNT-PNDAAEQTKLYQN-SKVNGQSG:0.00119):5.5E-4,(A_Cambodia_X0828324_2013___Y--LGVSAA-WLI-NNT-PNDAAEQTKLYQN-SKVNGQSG:0.00118,A_tiger_Vietnam_NCVD_3797_2013___Y--LGVSAA-WLI-NNT-PNDAAEQTKLYQN-SKVNGQSG:0.00118):5.5E-4):5.5E-4,((((A_duck_Cambodia_1281W40M3_2013___Y--LGVSAA-WLI-NNT-PNDAAEQTKLYQN-SKVNGQSG:0.0,A_environment_Cambodia_E1144W37M4_2013___Y--LGVSAA-WLI-NNT-PNDAAEQTKLYQN-SKVNGQSG:0.0):0.00225,A_Cambodia_X1107305_2013___Y--LGVSAA-WLI-NNT-PNDAAEQTKLYQN-SKVNGQSG:0.00119):0.00228,A_Vietnam_VP39_2013___Y--LGVSAA-WLI-NNT-PNDAAEQTKLYQN-SKVNGQSG:0.00118):5.5E-4,A_quail_Vietnam_NCVD_3791_2013___Y--LGVSAA-WLI-NNT-PNDAAEQTKLYQN-SKVNGQSG:0.00224):5.5E-4):5.5E-4,(((A_quail_Vietnam_NCVD_3789_2013___Y--LGVSAA-WLI-NNT-PNDAAEQTKLYQN-SKVNGQSG:0.00341,A_Vietnam_14012902_2014___Y--LGVSAA-WLI-NNT-PNDAAEQTKLYQN-SKVNGQSG:0.00922):5.5E-4,A_quail_Vietnam_NCVD_3790_2013___Y--LGVSAA-WLI-NNT-PNDAAEQTKLYQN-SKVNGQSG:0.00228):5.5E-4,A_quail_Vietnam_NCVD_3793_2013___Y--LGVSAA-WLI-NNT-PNDAAEQTKLYQN-SKVNGQSG:0.00341):0.00227):0.00118,A_duck_Cambodia_143W4M4_2013___Y--LGVSAA-WLI-NNT-PNDAAEQTKLYQN-SKVNGQSG:0.00226):5.5E-4,(A_chicken_Cambodia_X0305302_2013___Y--LGVSAA-WLI-NNT-PNDAAEQTKLYQN-SKVNGQSG:0.0034,A_duck_Cambodia_59W3M1_2013___Y--LGVSAA-WLI-NNT-PNDAAEQTKLYQN-SKVNGQSG:0.0012):0.00227):5.5E-4):5.4E-4,A_duck_Vietnam_NCVD_3116_2013___Y--LGVSAA-WLI-NNT-PNDAAEQTKLYQN-SKVNGQSG:0.00117):0.00117,A_chicken_Cambodia_X0218303_2013___Y--LGVSAA-WLI-NNT-PNDAAEQTKLYQN-SKVNGQSG:0.00456):5.5E-4,A_Cambodia_X0123311_2013___Y--LGVSAA-WLI-NNT-PNDAAEQTKLYQN-SKVNGQSG:0.00341):5.4E-4,A_duck_Cambodia_11W2M1_2013___Y--LGVSAA-WLI-NNT-PNDAAEQTKLYQN-SKVNGQSG:0.00341):5.5E-4,(A_duck_Cambodia_250W7M1_2013___Y--LGVSAA-WLI-NNT-PNDAAEQTKLYQN-SKVNGQSG:0.00117,A_chicken_Cambodia_X0124310_2013___Y--LGVSAA-WLI-NNT-PNDAAEQTKLYQN-SKVNGQSG:0.00118):5.5E-4):0.00342,(((A_chicken_Cambodia_W0530389_2012___Y--LGVSAA-WLI-NST-PNDAAEQTKLYQN-SKVNGQSG:0.00119,A_Cambodia_W0526301_2012___Y--LGVSAA-WLI-NST-PNDAAEQTKLYQN-SKVNGQSG:0.00229):0.00228,(A_duck_Vietnam_OIE_3038_2012___Y--LGVSAA-WLI-NST-PNDAAEQTKLYQN-SKVNGQSG:0.00224,A_muscovy_duck_Vietnam_OIE_0043_2012___Y--LGVSAA-WLI-NST-PNDAAEQTKLYQN-SKVNGQSG:0.00226):0.00118):5.5E-4,A_Vietnam_VP12_3_2012___Y--LGVSAA-WLI-NST-PNDAAEQTKLYQN-SKVNGQSG:5.5E-4):5.5E-4):0.00118,((A_chicken_Vietnam_NCVD_1148_2011___Y--LGVSAA-WLI-NST-PNDAAEQTKLYQN-SKVNGQSG:0.0034,A_chicken_Vietnam_NCVD_1188_2012___Y--LGVSAA-WLI-NST-PNDAAEQTKLYQN-SKVNGQSG:0.00118):5.5E-4,A_chicken_Vietnam_NCVD_1192_2012___Y--LGVSAA-WLI-NST-PNDAAEQTKLYQN-SKVNGQSG:0.00342):5.5E-4):5.5E-4,((((((A_duck_Vietnam_NCVD_2721_2013___Y--LGVSAA-WLI-NST-PNDAAEQTKLYQN-SKVNGQSG:5.5E-4,A_duck_Vietnam_NCVD_2722_2013___Y--LGVSAA-WLI-NST-PNDAAEQTKLYQN-SKVNGQSG:0.00117):0.00454,A_duck_Vietnam_NCVD_0193_2012___Y--LGVSAA-WLI-NST-PNDAAEQTKLYQN-SKVNGQSG:0.00338):5.5E-4,A_duck_Vietnam_NCVD_3801_2013___Y--LGVSAA-WLI-NST-PNDAAEQTKLYQN-SKVNGQSG:0.00225):0.00119,A_duck_Vietnam_NCVD_A3799_2013___Y--LGVSAA-WLI-NST-PNDAAEQTKLYQN-SKVNGQSG:0.00338):0.00341,(((A_duck_Vietnam_ST1488_1_2012___Y--MGVSAA-WLI-NST-PNDAAEQTKLYQN-SKINGQSG:0.00118,A_duck_Vietnam_ST1491_1_2012___Y--MGVSAA-WLI-NST-PNDAAEQTKLYQN-SKINGQSG:5.5E-4):0.00118,A_chicken_Soc_Trang_2_2012___Y--MGVSAA-WLI-NST-PNDAAEQTKLYQN-SKVNGQSG:5.5E-4):5.5E-4,A_chicken_Soc_Trang_4_2012___Y--MGVSAA-WLI-NST-PNDAAEQTKLYQN-SKVNGQSG:0.00118):0.00339):0.00118,((A_duck_Viet_Nam_ST_1550_2_2012___Y--LGVSAA-WLI-NST-PNDAAEQTKLYQN-SKVNGQSG:5.5E-4,A_duck_Vietnam_ST1551_3_2012___Y--LGVSAA-WLI-NST-PNNAAEQTKLYQN-SKVNGQSG:0.00118):0.00118,A_duck_Vietnam_NCVD_0139_2013___Y--LGVSAA-WLI-NST-PNDAAEQTKLYQN-SKVNGQSG:0.00808):0.00118):5.5E-4):5.5E-4,A_chicken_Vietnam_NCVD_2750_2013___Y--LGVSAA-WLI-NST-PNDAAEQTKLYQN-SKVNGQSG:0.00118):0.00226,((((((A_duck_Cambodia_072D1_2011___Y--LGVSAA-WLI-NST-PNDAAEQTKLYQN-SKVNGQSG:0.00117,A_duck_Cambodia_072D6_2011___Y--LGVSAA-WLI-NST-PNDAAEQTKLYQN-SKVNGQSG:5.5E-4):0.00117,A_marabou_stork_Cambodia_TM068_2011___Y--LGVSAA-WLI-NST-PNDAAEQTKLYQN-SKVNGQSG:5.5E-4):5.5E-4,(A_chicken_Cambodia_083LC_2011___Y--LGVSAA-WLI-NST-PNDAAEQTKLYQN-SKVNGQSG:0.0,A_environment_Cambodia_C425D_2011___Y--LGVSAA-WLI-NST-PNDAAEQTKLYQN-SKVNGQSG:0.0):0.00336):5.5E-4,(A_Cambodia_W0329318_2012___Y--LGVSAA-WLI-NST-PNDAAEQTKLYQN-SKVNGQSG:0.00116,A_Cambodia_W0112303_2012___Y--LGVSAA-WLI-NST-PNDAAEQTKLYQN-SKVNGQSG:0.00225):0.00118):0.00339,(A_environment_Cambodia_C57W_2011___Y--LGVSAA-WLI-NST-PNDAAEQTKLYQN-SKVNGQSG:0.0,A_environment_Cambodia_C85W_2011___Y--LGVSAA-WLI-NST-PNDAAEQTKLYQN-SKVNGQSG:0.0):0.00226):0.00225,A_Cambodia_V0219301_2011___Y--LGVSAA-WLI-NST-PNDAAEQTKLYQN-SKVNGQSG:0.00226):5.5E-4):5.5E-4,(A_chicken_Cambodia_008LC1_2011___Y--LGVSAA-WLI-NST-PNDAAEQTKLYQN-SKVNGQSG:0.00117,A_chicken_Vietnam_NCVD_878_2011___Y--LGVSAA-WLI-NST-PNDAAEQTKLYQN-SKVNGQSG:0.00118):0.00117):0.00118,(A_chicken_Vietnam_NCVD_1189_2012___Y--LGVSAA-WLI-NST-PNDAAEQTKLYQN-SKINGQSG:0.00477,A_duck_Vietnam_NCVD_2153_2012___Y--LGVSAA-WLI-NST-PNDAAEQTKLYQN-SKLNGQSG:0.00668):0.00329):0.00117,((((A_duck_Vietnam_NCVD_KA206_2012___Y--LGVSAA-WLI-NST-PNDAAEQTKLYQN-SKVNGQSG:0.00117,A_chicken_Vietnam_NCVD_1277_2012___Y--LGVSAA-WLI-NST-PNDAAEQTKLYQN-SKVNGQSG:5.5E-4):5.5E-4,A_duck_Vietnam_NCVD_1279_2012___Y--LGVSAA-WLI-NST-PNDAAEQTKLYQN-SKVNGQSG:0.0034):0.00341,(A_Cambodia_V0203306_2011___Y--LGVSAA-WLI-NST-PNDAAEQTKLYQN-SKVNGQSG:0.0,A_Cambodia_V0417301_2011___Y--LGVSAA-WLI-NST-PNDAAEQTKLYQN-SKVNGQSG:0.0):5.5E-4):5.5E-4,A_environment_Cambodia_C53W_2011___Y--LGVSAA-WLI-NST-PNDAAEQTKLYQN-SKVNGQSG:0.00227):0.00226):0.00683,(A_Cambodia_U0417030_2010___Y--LGVSAA-WLI-NST-PNDAAEQTKLYQN-SKVNGQSG:0.00228,A_duck_Cambodia_PV027D1_2010___Y--LGVSAA-WLI-NST-PNDAAEQTKLYQN-SKVNGQSG:5.5E-4):5.5E-4):5.5E-4,A_chicken_Cambodia_TKCMB5T_2010___Y--LGVSAA-WLI-NST-PNDAAEQTKLYQN-SKVNGQSG:0.00119):0.00247,(((A_chicken_Vietnam_NCVD_2716_2013___Y--LGVSAA-WLI-NST-PNDAAEQTKLYQN-SKVNGQSG:0.00922,A_chicken_Vietnam_NCVD_A937_2011___Y--LGVSAA-WLI-NST-PNDAAEQTKLYQN-SKVNGQSG:0.00224):0.00676,(A_chicken_Vietnam_NCVD_775_2011___Y--LGVSAA-WLI-NST-PNDAAEQTKLYQN-SKVNGQSG:0.00341,A_chicken_Vietnam_NCVD_780_2011___Y--LGVSAA-WLI-NST-PNDAAEQTKLYQN-SKVNGQSG:5.5E-4):5.5E-4):0.00137,A_chicken_Vietnam_NCVD_883_2011___Y--LGVSAA-WLI-NST-PNDAAEQTKLYQN-SKVNGQSG:0.00535):0.00934):0.00338,A_duck_Vietnam_ST0970_2009___Y--LGVSAA-WLI-NST-PNDAAEQIKLYQN-SKVNGQSG:0.00797):0.00336,A_duck_Vietnam_NCVD_368_2009___Y--LGVSAA-WLI-NST-PNDAAEQTKLYQN-SKVNGQSG:0.00459):5.5E-4,(((A_duck_Vietnam_NCVD_371_2009___Y--LGVSAA-WLI-NST-PNDAAEQTKLYQN-SKVNGQSG:0.0,A_duck_Vietnam_NCVD_366_2009___Y--LGVSAA-WLI-NST-PNDAAEQTKLYQN-SKVNGQSG:0.0):5.5E-4,A_duck_Vietnam_NCVD_361_2009___Y--LGVSAA-WLI-NST-PNDAAEQTKLYQN-SKVNGQSG:0.00458):5.5E-4,A_duck_Vietnam_NCVD_362_2009___Y--LGVSAA-WLI-NST-PNDAAEQTKLYQN-SKVNGQSG:0.00119):5.5E-4):0.00119,(A_chicken_Vietnam_NCVD_425_2009___Y--LGVSAA-WLI-NST-PNDAAEQTKLYQN-SKVNGQSG:0.00119,A_chicken_Vietnam_NCVD_380_2009___Y--LGVSAA-WLI-NST-PNDAAEQTKLYQN-SKVNGQSG:0.00119):0.0023):5.5E-4,((A_duck_Vietnam_NCVD_370_2009___Y--LGVSAA-WLI-NST-PNDAAEQTKLYQN-SKVNGQSG:0.0,A_chicken_Vietnam_NCVD_369_2009___Y--LGVSAA-WLI-NST-PNDAAEQTKLYQN-SKVNGQSG:0.0):5.5E-4,(A_duck_Vietnam_NCVD_364_2009___Y--LGVSAA-WLI-NST-PNDAAEQTKLYQN-SKVNGQSG:0.00231,A_duck_Vietnam_NCVD_365_2009___Y--LGVSAA-WLI-NST-PNDAAEQTKLYQN-SKVNGQSG:0.00228):0.0012):0.00343):0.00229,A_chicken_Vietnam_DT382_2008___Y--LGVSAA-WLI-NST-PNDAAEQTKLYQN-SKVNGQSG:0.01156):0.00231,((((A_duck_Vietnam_NCVD_126_2007___Y--LGVSAA-WLI-NST-PNDAAEQTKLYQN-SKVNGQSG:0.0012,A_duck_Vietnam_NCVD_001_2008___Y--LGVSAA-WLI-NST-PNNAAEQTKLYQN-SKVNGQSG:0.0023):0.00229,A_chicken_Vietnam_NCVD_385_2009___Y--LGVSAA-WLI-NST-PNDAAEQTKLYQN-SKVNGQSG:0.01185):0.0059,A_duck_Vietnam_NCVD_118_2008___Y--LGVSAA-WLI-NST-PNDAAEQTKLYQN-SKVNGQSG:0.00346):0.00121,((A_chicken_Vietnam_NCVD_117_2008___Y--LGVSAA-WLI-NST-PNDAAEQAKLYQN-SKVNGQSG:0.0,A_chicken_Vietnam_NCVD_117_2008_0___Y--LGVSAA-WLI-NST-PNDAAEQAKLYQN-SKVNGQSG:0.0):0.00348,A_duck_Vietnam_NCVD_101_2008___Y--LGVSAA-WLI-NNT-PNDAAEQAKLYQN-SKVNGQSG:0.00229):0.00119):5.5E-4):5.5E-4,((((((((((((A_chicken_Vietnam_NCVD_876_2011___Y--LGVSAA-WLI-NST-PNDAAEQIKLYQN-SKVNGQSG:5.5E-4,A_duck_Vietnam_NCVD_1280_2012___Y--LGVSAA-WLI-NST-PNDAAEQIKLYQN-SKVNGQSG:0.00228):0.0012,A_chicken_Vietnam_NCVD_880_2011___Y--LGVSAA-WLI-NST-PNDAAEQTKLYQN-SKVNGQSG:0.00463):5.5E-4,((A_chicken_Vietnam_NCVD_882_2011___Y--LGVSAA-WLI-NST-PNDAAEQTKLYQN-SKVNGQSG:0.0012,A_chicken_Vietnam_NCVD_779_2011___Y--LGVSAA-WLI-NST-PNDAAEQTKLYQN-SKVNGQSG:0.0012):0.00229,A_chicken_Vietnam_NCVD_1225_2012___Y--LGVSAA-WLI-NST-PNDAAEQTKLYQN-SKVNGQSG:0.00345):5.5E-4):5.5E-4,A_duck_Vietnam_OIE_0062_2012___Y--LGVSAA-WLI-NST-PNDAAEQTKLYQN-SKVNGQSG:0.0105):5.5E-4,A_chicken_Vietnam_NCVD_KA57_2012___Y--LGVSAA-WLI-NST-PNDAAEQTKLYQN-SKVNGQSG:0.00121):0.00578,(A_chicken_Vietnam_NCVD_778_2011___Y--LGVSAA-WLI-NST-PNDAAEQTKLYQN-SKVNGQSG:0.00227,A_chicken_Vietnam_NCVD_879_2011___Y--LGVSAA-WLI-NST-PNDAAEQTKLYQN-SKVNGQSG:0.00576):0.00344):5.5E-4,((A_chicken_Vietnam_NCVD_881_2011___Y--LGVSAA-WLI-NST-PNDAAEQTKLYQN-SKVNGQSG:0.00119,A_Vietnam_C076H_2012___Y--LGVSAA-WLI-NST-PNDAAEQTKLYQN-SKVNGQSG:0.00577):0.00119,(A_Cambodia_V0401301_2011___Y--LGVSAV-WLI-NST-PNDAAEQTKLYQN-SKVNGQSG:0.00459,A_duck_Vietnam_NCVD_827_2011___Y--LGVSAA-WLI-NST-PNDAAEQTKLYQN-SKVNGQSG:0.00344):5.3E-4):5.5E-4):5.5E-4,((A_chicken_Vietnam_NCVD_776_2011___Y--LGVSAA-WLI-NST-PNDAAEQTKLYQN-SKVNGQSG:0.00229,A_chicken_Vietnam_NCVD_777_2011___Y--LGVSAA-WLI-NST-PNDAAEQTKLYQN-SKVNGQSG:0.00341):0.00119,A_muscovy_duck_Vietnam_OIE_559_2011___Y--LGVSAA-WLI-NST-PNDAAEQTKLYQN-SKVNGQSG:0.0023):0.0012):0.00811,((((A_chicken_Vietnam_NCVD_427_2010___Y--LGVSAA-WLI-NST-PNDAAEQTKLYQN-SKVNGQSG:0.0,A_muscovy_duck_Vietnam_NCVD_426_2009___Y--LGVSAA-WLI-NST-PNDAAEQTKLYQN-SKVNGQSG:0.0):5.5E-4,A_chicken_Vietnam_KH_2010___Y--LGVSAA-WLI-NST-PNDAAEQTKLYQN-SKVNGQSG:0.0012):5.5E-4,(A_duck_Vietnam_NCVD_430_2010___Y--LGVSAA-WLI-NST-PNDAAEQTKLYQN-SKVNGQSG:0.00121,A_chicken_Vietnam_NCVD_429_2010___Y--LGVSAA-WLI-NST-PNDAAEQTKLYQN-SKVNGQSG:0.00119):0.00231):0.0012,A_chicken_Vietnam_NCVD_428_2010___Y--LGVSAA-WLI-NST-PNDAAEQTKLYQN-SKVNGQSG:0.00462):0.00348):0.00347,A_duck_Vietnam_NCVD_010_2008___Y--LGVSAA-WLI-NST-PNDAAEQTKLYQN-SKVNGQSG:5.5E-4):5.5E-4,(A_duck_Vietnam_NCVD_363_2009___Y--LGVSAA-WLI-NST-PNDAAEQTKLYQN-SKVNGQSG:0.00229,A_chicken_Vietnam_TV98_2008___Y--LGVSAA-WLI-NST-PNDAAEQTKLYQN-SKVNGQSG:0.00228):0.00121):0.0012,(A_chicken_Cambodia_67F1_2008___Y--LGVSAA-WLI-NST-PNDAAEQTKLYQN-SKVNGQSG:0.0012,A_duck_Vietnam_NCVD_103_2008___Y--LGVSAA-WLI-NST-PNDAAEQTKLYQN-SKVNGQSG:0.0012):0.00119):5.5E-4):5.5E-4,((((A_chicken_Vietnam_NCVD_387_2009___H--LGVSAA-WLI-NST-PNDAAEQTKLYQN-SKVNGQSG:0.0,A_chicken_Vietnam_NCVD_424_2009___H--LGVSAA-WLI-NST-PNDAAEQTKLYQN-SKVNGQSG:0.0):0.00943,A_duck_Vietnam_NCVD_011_2008___Y--LGVSAA-WLI-NST-PNDAAEQTKLYQN-SKVNGQSG:0.00203):0.00229,A_Vietnam_HN31673_2009___Y--LGVSAA-WLI-NST-PNDAAEQTKLYQN-SKVNGQSG:0.00902):5.4E-4,(A_duck_Vietnam_NCVD_367_2009___Y--SGVSAA-WLI-NST-PNDAAEQTKLYQN-SKVNGQSG:0.00118,A_duck_Vietnam_NCVD_360_2009___Y--SGVSAA-WLI-NST-PNDAAEQTKLYQN-SKVNGQSG:0.00119):0.00922):0.0012):5.5E-4,((A_ostrich_Vietnam_NCVD_373_2009___Y--LGVSAA-WLI-NST-PNDAAEQTKLYQN-SKVNGQSG:0.0,A_duck_Vietnam_NCVD_372_2009___Y--LGVSAA-WLI-NST-PNDAAEQTKLYQN-SKVNGQSG:0.0):0.01089,A_Cambodia_S1211394_2008___Y--LGVSAA-WLI-NST-PNDAAEQTKLYQN-SKVNGQSG:0.00194):0.00348):0.00659,(A_Muscovy_duck_Ca_Mau_1159_2006___Y--LGVSAA-WLI-NST-PNDAAEQTKLYQN-SKVNGQSG:0.0,A_Muscovy_duck_Vietnam_33_2007___Y--LGVSAA-WLI-NST-PNDAAEQTKLYQN-SKVNGQSG:0.0):0.0012):0.0012,(A_Muscovy_duck_Ca_Mau_07_04_2007___Y--LGVSAA-WLI-NST-PNDAAEQTKLYQN-SKVNGQSG:0.0,A_duck_Bac_Lieu_1213_2007___Y--LGVSAA-WLI-NST-PNDAAEQTKLYQN-SKVNGQSG:0.0):0.00119):0.0012,(A_Muscovy_duck_Ca_Mau_1185_2006___Y--LGVSAA-WLI-NST-PNDAAEQTKLYQN-SKVNGQSG:0.00228,A_chicken_Bac_Lieu_1214_2007___Y--LGVSAA-WLI-GST-PNDAAEQTKLYQN-SKVNGQSG:0.0023):0.0012):5.5E-4,A_duck_Bac_Lieu_07_06_2007___Y--LGVSAA-WLI-NST-PNDAAEQTKLYQN-SKVNGQSG:0.00341):5.5E-4,A_duck_Soc_Trang_07_25_2007___Y--LGVSAA-WLI-NST-PNDAAEQTKLYQN-SKVNGQSG:0.00119):0.0012,A_Muscovy_duck_Ca_Mau_1181_2006___Y--LGVSAA-WLI-NST-PNDAAEQTKLYQN-SKVNGQSG:0.0012):5.5E-4,((A_chicken_Bac_Lieu_07_10_2007___Y--LGVSAA-WLI-NST-PNDAAEQTKLYQN-SKVNGQSG:0.0,A_chicken_Ca_Mau_1180_2006___Y--LGVSAA-WLI-NST-PNDAAEQTKLYQN-SKVNGQSG:0.0):5.5E-4,A_duck_Bac_Lieu_07_09_2007___Y--LGVSAA-WLI-NST-PNDAAEQTKLYQN-SKVNGQSG:0.0012):0.00229):0.00585,(((A_chicken_Vietnam_29_2007___Y--LGVSAA-WLI-NST-PNDAAEQTKLYQN-SKVNGQSG:0.0,A_duck_Vietnam_Hau_Giang_NCVD_12_2007___Y--LGVSAA-WLI-NST-PNDAAEQTKLYQN-SKVNGQSG:0.0,A_duck_Hau_Giang_07_12_2007___Y--LGVSAA-WLI-NST-PNDAAEQTKLYQN-SKVNGQSG:0.0):5.5E-4,A_duck_Cambodia_D2KC167_2006___Y--LGVSAA-WLI-NST-PNDAAEQTKLYQN-SKVNGQSG:0.00121):5.5E-4,(A_chicken_Cambodia_LC3AL_2007___Y--LGVSAA-WLI-NNT-PNDAAEQTNLYQN-SKVNGQSG:0.0012,A_chicken_Cambodia_LC1AL_2007___Y--LGVSAA-WLI-NNT-PNDAAEQTNLYQN-SKVNGQSG:0.0012):0.01061):0.0012):0.00967,((((A_Duck_Viet_Nam_367_2005_0___Y--LGVSAA-WLI-NST-PNDAAEQTKLYQN-SKVNGQSG:0.0,A_Duck_Viet_Nam_367_2005___Y--LGVSAA-WLI-NST-PNDAAEQTKLYQN-SKVNGQSG:0.0):5.5E-4,A_Viet_Nam_JP14_2005___Y--LGVSAA-WLI-NST-PNDAAEQTKLYQN-SKVNGQSG:0.00123):5.5E-4,A_quail_Vietnam_7B_2004___Y--LGVSAA-WLI-NST-PNDAAEQTKLYQN-SKVNGQSG:0.00123):5.5E-4,A_Cambodia_408008_2005___Y--LGVSAA-WLI-NST-PNDAAEQTKLYQN-SKVNGQSG:0.00234):5.5E-4):5.5E-4,A_duck_Cambodia_D1KC_2006___Y--LGVSAA-WLI-NST-PNDAAEQTKLYQN-SKVNGQSG:0.00948):0.00123,(A_duck_Cambodia_D14AL_2006___Y--LGVSAA-WLI-NST-PNDAAEQTKLYQN-SKVNGQSG:0.00474,A_duck_Cambodia_D1KP_2006___Y--LGVSAA-WLI-NST-PNDEAEQTKLYQN-SKVNGQSG:0.00717):0.00236):0.00124,A_chicken_Vietnam_NCVD09_2005___Y--LGVSAA-WLI-NST-PNDAAEQTKLYQN-SKVNGQSG:0.00124):5.4E-4,(A_chicken_Vietnam_NCVD11_2005___Y--LGVSAA-WLI-NST-PNDAAEQAKLYQN-SKVNGQSG:0.00206,A_environment_Viet_Nam_NCVDCDC59_2005___Y--LGVSAA-WLI-NST-PNDAAEQAKLYQN-SKVNGQSG:0.00263):0.00472):0.00205,(((A_Viet_Nam_JP178_2004___Y--LGVSSA-WLI-NST-PNDAAEQTKLYQN-SKVNGQSG:0.0035,A_chicken_Vietnam_830_2004___Y--LGVSSA-WLI-NST-PNDAAEQTKLYQN-SKVNGQSG:0.00233):5.5E-4,A_chicken_Viet_Nam_1_2004___Y--LGVSSA-WLI-NST-PNDAAEQAKLYQN-SKVNGQSG:0.00709):5.5E-4,A_Cambodia_JP52a_2005___H--LGVSSA-WLI-NST-PNDAAEQIKLYQN-SKVNGQSG:0.00712):5.5E-4):5.5E-4,A_chicken_Vietnam_10_2004___Y--LGVSSA-WLI-NST-PNDAAEQTKLYQN-SKVNGQSG:0.00122):5.5E-4,(((((((A_chicken_Vietnam_921_2004___Y--LGVSSA-WLI-NST-PNDAAEQTKLYQN-SKVNGQSG:0.00121,A_chicken_Vietnam_925_2004___Y--LGVSSA-WLI-NST-PNDAAEQTKLYQN-SKVNGQSG:0.00234):5.5E-4,A_chicken_Vietnam_890_2004___Y--LGVSSA-WLI-NST-PNDAAEQTKLYQN-SKVNGQSG:0.00351):0.00123,A_Viet_Nam_JP4207_2005___Y--LGVSSA-WLI-NST-PNDAAEQTKLYQN-SKVNGQSG:0.00122):0.00121,A_chicken_Vietnam_933_2004___Y--LGVSSA-WLI-NST-PNDAAEQTKLYQN-SKVNGQSG:5.5E-4):0.00233,A_chicken_Vietnam_NCVD12_2005___Y--LGVSSA-WLI-NST-PNDAAEQTKLYQN-SKVNGQSG:0.00234):0.00122,A_chicken_Vietnam_18_2004___Y--LGVSSA-WLI-NST-PNDAAEQTKLYQN-SKVNGQSG:0.00123):5.4E-4,A_chicken_Vietnam_15_2004___Y--LGVSSA-WLI-NST-PNDAAEQTKLYQN-SKVNGQSG:0.00354):5.5E-4):5.5E-4,((A_chicken_Vietnam_23_2004___Y--LGVSSA-WLI-NST-PNDAAEQTKLYQN-SKVNGQSG:0.00234,A_chicken_Viet_Nam_LD_080_2004___Y--LGVSSA-WLI-NST-PNDAAEQTKLYQN-SKVNGQSG:5.5E-4):5.5E-4,A_chicken_Vietnam_24_2004___Y--LGVSSA-WLI-NST-PNDAAEQTKLYQN-SKVNGQSG:0.00122):0.00122):0.00123,(A_chicken_Malaysia_5744_2004___Y--LGVSSA-WLI-NST-PNDAAEQTKLYQN-SKVNGQSG:0.00234,A_chicken_NaraThiwat_NIAH1703_2004___Y--LGVSSA-WLI-NST-PNDAAEQTKLYQN-SKVNGQSG:5.5E-4):0.00123):5.4E-4,A_duck_Vietnam_MB2_2007___Y--LGVSSA-WLI-NST-PNDAAEQTKLYQN-SKVNGQSG:0.00353):0.00122,A_quail_Phathumthani_NIAH2711_2004___Y--LGVSSA-WLI-NST-PNDAAEQTKLYQN-SKVNGQSG:0.00122):5.5E-4,(A_openbill_stork_Thailand_VSMU_5_NSN_2004___Y--LGVSSA-WLI-NST-PNDAAEQTKLYQN-SKVNGQSG:0.00123,A_open_billed_stork_Suphanburi_TSD0912F_2004___Y--LGVSSA-WLI-NST-PNDAAEQTKLYQN-SKVNGQSG:0.00124):0.00122):5.5E-4,((((((((((((A_chicken_Thailand_Kanchanaburi_CK_160_2005___Y--LGVSSA-WLI-NST-PNDAAEQTKLYQN-SKVNGQSG:0.0,A_chicken_Suphanburi_NIAH108192_2005___Y--LGVSSA-WLI-NST-PNDAAEQTKLYQN-SKVNGQSG:0.0):5.5E-4,A_Thailand_676_2005___Y--VGVSSV-WLI-NST-PNDAAEQTKLYQN-SKVNGQSG:0.00582):5.5E-4,(A_quail_Thailand_Nakhon_Pathom_QA_161_2005___Y--LGVSSA-WLI-NST-PNDAAEQTKLYQN-PKVNGQSG:0.0,A_tree_sparrow_Thailand_VSMU_14_KRI_2005___Y--LGVSSA-WLI-NST-PNDAAEQTKLYQN-PKVNGQSG:0.0):0.00463):0.0059,A_chicken_Suphanburi_NIAH7540_2004___Y--LGVSSA-WLI-NNT-PNDAAEQTKLYQN-SKVNGQSG:0.00126):5.5E-4,A_chicken_Kalasin_NIAH3776_2005___Y--LGVSSA-WLI-NST-PNDAAEQTKLYQN-SKVNGQSG:0.00214):0.00122,(A_duck_Angthong_NIAH8246_2004___Y--LGVSSA-WLI-NST-PNDAAEQTKLYQN-SKVNGQSG:0.00235,A_golden_pheasant_Thailand_VSMU_21_SPB_2005___Y--LGVSSA-WLI-NST-PNDAAEQTKLYQN-SKVNGQSG:0.0047):0.00102):5.4E-4,A_quail_Nakhon_Pathom_NIAH7562_2005___Y--LGVSSA-WLI-NST-PNDAAEQTKLYQN-SKVNGQSG:0.00468):0.00122,(A_chicken_Angthong_NIAH8334_2004___Y--LGVSSA-WLI-NST-PNDAAEQTKLYQN-SKVNGQSG:0.00232,A_crested_eagle_Belgium_01_2004___Y--LGVSSA-WLI-NST-PNDAAEQTELYQN-SKVNGQSG:0.00351):0.00122):0.00235,(((((A_common_myna_Thailand_VSMU_10_BRM_2005___Y--LGVSSA-WLI-NST-PNDAAEQTKLYQN-SKVNGQSG:0.0,A_Thailand_NBL1_2006_4___Y--LGVSSA-WLI-NST-PNDAAEQTKLYQN-SKVNGQSG:0.0,A_tree_sparrow_Thailand_VSMU_12_KRI_2005___Y--LGVSSA-WLI-NST-PNDAAEQTKLYQN-SKVNGQSG:0.0,A_unknown_Prachinburi_Thailand_6231_2004___Y--LGVSSA-WLI-NST-PNDAAEQTKLYQN-SKVNGQSG:0.0,A_tree_sparrow_Thailand_VSMU_16_RBR_2005_0___Y--LGVSSA-WLI-NST-PNDAAEQTKLYQN-SKVNGQSG:0.0,A_Thailand_NBL1_2006_2___Y--LGVSSA-WLI-NST-PNDAAEQTKLYQN-SKVNGQSG:0.0):5.5E-4,(A_chicken_Kalasin_NIAH316_2004___Y--LGVSSA-WLI-NST-PNDAAEQTKLYQN-SKVNGQSG:0.00234,A_Thailand_NBL1_2006___Y--LGVSSA-WLI-NST-PNDAAEQTKLYQN-SKVNGQSG:0.00469):5.5E-4):5.5E-4,A_chicken_Suphanburi_NIAH7618_2004___Y--LGVSSA-WLI-NST-PNDAAEQTKLYQN-SKVNGQSG:0.00123):5.5E-4,A_chicken_Samutprakan_NIAH6604_2004___Y--LGVSSA-WLI-NST-PNDAAEQTKLYQN-SKVNGQSG:0.00122):5.5E-4,A_chicken_Nakhon_Sawan_NIAH01502_2004___Y--LGVSSA-WLI-NST-PNDATEQTKLYQN-SKVNGQSG:0.00233):0.00123):5.5E-4,((A_Thailand_1_KAN_1__2004_0___Y--LGVSSA-WLI-NST-PNDAAEQTKLYQN-SEVNGQSG:0.00123,A_Thailand_Kan353_2004___Y--LGVSSA-WLI-NST-PNDAAEQTKLYQN-SKVNGQSG:5.5E-4):5.5E-4,A_Thailand_1_KAN_1__2004___Y--LGVSSA-WLI-NST-PNDAAEQTKLYQN-SKVNGQSG:0.00123):0.00123):5.5E-4,(((((A_chicken_Thailand_ICRC_618_2008___Y--LGVSSA-WLI-NST-PNDAAEQTKLYQN-SKVNGQSG:0.0,A_duck_Thailand_ICRC_V629_2008___Y--LGVSSA-WLI-NST-PNDAAEQTKLYQN-SKVNGQSG:0.0):0.00236,(A_chicken_Sukhothai_NIAH114843_2008___Y--LGVSSA-WLI-NST-PNDAAEQTKLYQN-SKVNGQSG:0.0,A_chicken_Sukhothai_NIAH114843_2008_0___Y--LGVSSA-WLI-NST-PNDAAEQTKLYQN-SKVNGQSG:0.0):0.00122):0.00122,A_chicken_Thailand_ICRC_195_2007___Y--LGVSSA-WLI-NST-PNDAAEQTKLYQN-SKVNGQSG:5.5E-4):5.5E-4,((A_chicken_Uthaithani_NIAH115067_2008___Y--LGVSSA-WLI-NST-PNDAAEQTKLYQN-SKVNGQSG:5.5E-4,A_chicken_Uthaithani_NIAH115067_2008_0___Y--LGVSSA-WLI-NST-PNDAAEQTKLYQN-SKVNGQSG:0.00232):0.0035,A_pigeon_Thailand_TS01_2007___Y--LGVSSA-WLI-NST-PNDAAEQTKLYQN-SKVNGQSG:0.00123):0.00123):0.00234,(A_duck_Thailand_TS04_2006___Y--LGVSSA-WLI-NST-PNDAAEQTKLYQN-SKVNGQSG:0.0,A_chicken_Thailand_TS03_2006___Y--LGVSSA-WLI-NST-PNDAAEQTKLYQN-SKVNGQSG:0.0,A_chicken_Phichit_NIAH606988_2006___Y--LGVSSA-WLI-NST-PNDAAEQTKLYQN-SKVNGQSG:0.0):0.00353):0.00473):5.5E-4,(A_Thailand_4_SP_528__2004___Y--LGVSSA-WLI-NST-PNDAAEQTKLYQN-SKVNGQSG:0.0035,A_tiger_Thailand_VSMU_11_SPB_2004___Y--LGVSSA-WLI-NST-PNDAAEQTKLYQN-SKVNGQSG:7.2E-4):6.1E-4):5.5E-4):5.5E-4,((((((((((((A_duck_Vietnam_5082_2005___Y--LGVSSA-WLI-NST-PNDAAEQTKLYQN-SKVNGQSG:0.0,A_duck_Vietnam_TG24_05___Y--LGVSSA-WLI-NST-PNDAAEQTKLYQN-SKVNGQSG:0.0):5.5E-4,A_duck_Vietnam_5004_2005___Y--LGVSSA-WLI-NST-PNDAAEQTKLYQN-SKVNGQSG:0.00122):5.5E-4,(A_Viet_Nam_HN30408_2005___Y--LGVSSA-WLI-NST-PNDAAEQTKLYQK-SKVNGQSG:0.00319,A_Hanoi_30408_2005___Y--LGVSSA-WLI-NST-PNDAAEQTKLYQN-SKVNGQSG:0.00101):0.00284):0.00122,(A_duck_Vietnam_942B_2004___Y--LGVSSA-WLI-NST-PNDAAEQTKLYQN-SKVNGQSG:0.0,A_duck_Vietnam_TG24_O1_05___Y--LGVSSA-WLI-NST-PNDAAEQTKLYQN-SKVNGQSG:0.0):5.5E-4):5.5E-4,(A_duck_Viet_Nam_19_2005___Y--LGVSSA-WLI-NST-PNDAAEQTKLYQN-SKVNGQSG:0.00121,A_duck_Viet_Nam_1_2005_0___Y--LGVSSA-WLI-NST-PNDAAEQTKLYQN-SKVNGQSG:0.00122):5.5E-4):0.00123,(A_chicken_Viet_Nam_6_2005___Y--LGVSSA-WLI-NST-PNDAAEQTKLYQN-SKVNGQSG:0.0,A_Duck_Viet_Nam_NCVD08_2005___Y--LGVSSA-WLI-NST-PNDAAEQTKLYQN-SKVNGQSG:0.0):0.00235):5.4E-4,(((A_duck_Viet_Nam_18_2005___H--LGVSSA-WLI-NST-PNDAAEQTKLYQN-SKVNGQSG:5.5E-4,A_duck_Vietnam_NCVD06_2005___Y--LGVSSA-WLI-NST-PNDAAEQTKLYQN-SKVNGQSG:0.0023):5.5E-4,A_duck_Vietnam_NCVD05_2005___H--LGVSSA-WLI-NST-PNDAAEQTKLYQN-SKVNGQSG:0.00121):0.00584,(A_chicken_Vietnam_P22_05___Y--LGVSSA-WLI-NST-PNDAAEQTKLYQN-SKVNGQSG:0.0,A_chicken_Viet_Nam_2_2005___Y--LGVSSA-WLI-NST-PNDAAEQTKLYQN-SKVNGQSG:0.0):0.00124):0.00123):0.00587,A_chicken_Vietnam_G04_2004___Y--LGVSSA-WLI-NST-PNDAAEQTKLYQN-SKVNGQSG:0.00467):5.5E-4,((A_open_bill_stork_Thailand_VSMU_20_AYA_2004___Y--LGVSSA-WLI-NST-PNDAAEQTKLYQN-SKVNGQSG:0.0,A_open_billed_stork_Nakhonsawan_BBD0104F_2004___Y--LGVSSA-WLI-NST-PNDAAEQTKLYQN-SKVNGQSG:0.0):5.5E-4,A_open_bill_stork_Thailand_VSMU_2_NSN_2004___Y--LGVSSA-WLI-NST-PNDAAEQTKLYQN-SKVNGQSG:0.00123):0.00122):0.00123,A_chicken_Vietnam_C58_04___Y--LGVSSA-WLI-NST-PNDAAEQTKLYQN-SKVNGQSG:0.00351):5.5E-4,(((((((A_open_billed_stork_Nakhonsawan_BBD3516M_05___Y--LGVSSA-WLI-NST-PNDAAEQTKLYQN-SKVNGQSG:0.0,A_open_billed_stork_Nakhonsawan_BBA2911M_05___Y--LGVSSA-WLI-NST-PNDAAEQTKLYQN-SKVNGQSG:0.0,A_open_billed_stork_Nakhonsawan_BBD2416F_05___Y--LGVSSA-WLI-NST-PNDAAEQTKLYQN-SKVNGQSG:0.0,A_open_billed_stork_Nakhonsawan_BBD3009M_05___Y--LGVSSA-WLI-NST-PNDAAEQTKLYQN-SKVNGQSG:0.0,A_open_billed_stork_Nakhonsawan_BBA2611M_05___Y--LGVSSA-WLI-NST-PNDAAEQTKLYQN-SKVNGQSG:0.0):5.5E-4,(A_open_billed_stork_Nakhonsawan_BBA3011M_2005___Y--LGVSSA-WLI-NST-PNDAAEQTKLYQN-SKVNGQSG:0.00233,A_open_billed_stork_Nakhonsawan_BBA2811M_05___Y--LGVSSA-WLI-NST-PNDAAEQTKLYQN-SKVNGQSG:0.00233):5.5E-4):5.5E-4,A_open_billed_stork_Nakhonsawan_BBD3309M_05___Y--LGVSSA-WLI-NST-PNDAAEQTKLYQN-SKVNGQSG:0.00122):0.00123,A_open_billed_stork_Nakhonsawan_BBD2316F_05___Y--LGVSSA-WLI-NST-PNDAAEQTKLYQN-SKVNGQSG:5.5E-4):0.00234,(((((A_open_billed_stork_Nakhonsawan_BBD3616M_05___Y--LGVSSA-WLI-NST-PNDAAEQTKLYQN-SKVNGQSG:5.5E-4,A_open_billed_stork_Nakhonsawan_BBA0627May_05___Y--LGVSSA-WLI-NST-PNDAAEQTKLYQN-SKVNGQSG:5.4E-4):0.00122,A_open_billed_stork_Nakhonsawan_BBD2616F_2005___Y--LGVSSA-WLI-NST-PNDAAEQTKLYQN-SKVNGQSG:5.5E-4):0.00123,(A_open_billed_stork_Nakhonsawan_BBD1221J_05___Y--LGVSSA-WLI-NST-PNDAAEQTKLYQN-SKVNGQSG:0.0,A_open_billed_stork_Nakhonsawan_BBD4211M_05___Y--LGVSSA-WLI-NST-PNDAAEQTKLYQN-SKVNGQSG:0.0):5.5E-4):5.5E-4,(A_open_billed_stork_Nakhonsawan_BBD1721J_05___Y--LGVSSA-WLI-NST-PNDAAEQTKLYQN-SKVNGQSG:0.0,A_open_billed_stork_Nakhonsawan_BBD1821J_05___Y--LGVSSA-WLI-NST-PNDAAEQTKLYQN-SKVNGQSG:0.0,A_open_billed_stork_Nakhonsawan_BBD1521J_2005___Y--LGVSSA-WLI-NST-PNDAAEQTKLYQN-SKVNGQSG:0.0):0.00232):5.5E-4,A_open_billed_stork_Nakhonsawan_BBD1421J_05___Y--LGVSSA-WLI-NST-PNDAAEQTKLYQN-SKVNGQSG:0.00122):5.5E-4):0.00122,A_chicken_Nakhon_Sawan_NIAH01503_2004___Y--LGVSSA-WLI-NST-PNDAAEQTKLYQN-SKVNGQSG:5.5E-4):0.00123,(A_Ck_Thailand_73_2004_0___Y--LGVSSA-WLI-NST-PNDAAEQTKLYQN-SKVNGQSG:0.0,A_chicken_Loei_NIAH2373_2004___Y--LGVSSA-WLI-NST-PNDAAEQTKLYQN-SKVNGQSG:0.0):5.5E-4):0.00123):5.5E-4,(((((A_chicken_Thailand_ICRC_7356_2010___Y--LGVSSA-WLI-NST-PNDAAEQTKLYQN-SKVNGQSG:0.0,A_Kalij_pheasant_Thailand_vsmu_1_2008___Y--LGVSSA-WLI-NST-PNDAAEQTKLYQN-SKVNGQSG:0.0):5.5E-4,A_chicken_Thailand_vsmu_3_BKK_2004___Y--LGVSSA-WLI-NST-PNDAAEQTKLYQN-SKVNGQSG:0.00235):0.00123,((A_pigeon_Thailand_VSMU_11_KRI_2005___Y--LGVSSA-WLI-NST-PNDAAEQTKLYQN-SKVNGQSG:5.5E-4,A_Openbill_stork_Thailand_VSMU_16_AYA_2004___Y--LGVSSA-WLI-NST-PNDAAEQTKLYQN-SKVNGQSG:0.00122):0.00123,A_chicken_Thailand_ST_351_2008___Y--LGVSSA-WLI-NST-PNDAAEQTKLYQN-SKVNGQSG:0.00233):0.00123):5.5E-4,A_chicken_Kalasin_NIAH317_2004___Y--LGVSSA-WLI-NST-PNDAAEQTKLYQN-SKVNGQSG:0.00123):5.5E-4,(A_chicken_Laos_7191_2004___Y--LGVSSA-WLI-NST-PNDAAEQTKLYQN-SKVNGQSG:0.0,A_duck_PhangNga_NIAH181_2004___Y--LGVSSA-WLI-NST-PNDAAEQTKLYQN-SKVNGQSG:0.0,A_pigeon_Thailand_1B_2004___Y--LGVSSA-WLI-NST-PNDAAEQTKLYQN-SKVNGQSG:0.0,A_openbill_stork_Thailand_VSMU_12_BKK_2003___Y--LGVSSA-WLI-NST-PNDAAEQTKLYQN-SKVNGQSG:0.0,A_cat_Thailand_KU_02_04___Y--LGVSSA-WLI-NST-PNDAAEQTKLYQN-SKVNGQSG:0.0,A_little_grebe_Thailand_Phichit_01_2004___Y--LGVSSA-WLI-NST-PNDAAEQTKLYQN-SKVNGQSG:0.0):5.5E-4):5.5E-4):5.5E-4):5.5E-4,((A_chicken_Nonthaburi_NIAH2879_2004___Y--LGVSSA-WLI-NST-PNDAAEQTKLYQN-SKVNGQSG:0.00352,A_Thailand_5_KK_494__2004___Y--LGVSSA-WLI-NST-PNDAAEQTKLYQN-SKVNGQSG:0.00123):5.5E-4,A_Thailand_16_2004___Y--LGVSSA-WLI-NST-PNDAAEQTKLYQN-SKVNGQSG:0.00123):5.5E-4):5.5E-4,((((((((A_open_bill_stork_Thailand_VSMU_9_BKK_2004___Y--LGVSSA-WLI-NST-PNDAAEQTKLYQN-SKVNGQSG:0.00122,A_open_billed_stork_Bangkok_LBD0111F_04___Y--LGVSSA-WLI-NST-PNDAAEQTKLYQN-SKVNGQSG:0.00122):0.00122,A_chicken_Thailand_CH_2_2004___Y--LGVSSA-WLI-NST-PNDAAEQTKLYQN-SKVNGQSG:5.4E-4):5.2E-4,(A_pigeon_Thailand_VSMU_7_NPT_2004___Y--LGVSSA-WLI-NST-PNDAAEQTKLYQN-SKVNGQSG:5.4E-4,A_openbill_stork_Thailand_VSMU_6_BKK_2004___Y--LGVSSA-WLI-NST-PNDAAEQTKLYQN-SKVNGQSG:5.2E-4):0.00123):5.5E-4,A_duck_Ang_Thong_71___Y--LGVSSA-WLI-NST-PNDAAEQTKLYQN-SKVNGQSG:0.00236):5.5E-4,((((A_Viet_Nam_1203_2004_1___Y--LGVSSA-WLI-NST-PNDAAEQTKLYQN-SKVNGQSG:0.00123,A_Viet_Nam_1203_2004___Y--LGVSSA-WLI-NST-PNDAAEQTKLYQN-SKVNGQSG:0.00123):5.5E-4,A_Viet_Nam_1203_2004_2___Y--LGVSSA-WLI-NST-PNNAAEQTELYQN-SKVNGQSG:0.00234):5.5E-4,A_Viet_Nam_1203_2004_0___Y--LGVSSA-WLI-NST-PNDAAEQTKLYQN-SKVNGQSG:0.00122):0.00595,A_Vietnam_1194_2004_NIBRG_14__18_136____G--LGVSSA-WLI-NST-PNDAAEQTKLYQN-SKVNGQSG:0.00236):0.00234):5.5E-4,(((A_Thailand_3_SP_83__2004___Y--LGVSSA-WLI-NST-PNDAAEQTKLYQN-SKVNGQSG:0.0,A_Thailand_SP83_2004___Y--LGVSSA-WLI-NST-PNDAAEQTKLYQN-SKVNGQSG:0.0):5.5E-4,(A_Thailand_WRAIR1724H_2004___Y--LGVSSA-WLI-NST-PNDAAEQTKLYQN-SKVNGQSG:0.0,A_Thailand_WRAIR1723H_2004___Y--LGVSSA-WLI-NST-PNDAAEQTKLYQN-SKVNGQSG:0.0):0.00123):0.00354,(A_open_billed_stork_Nakhonsawan_BBD0404F_2004___Y--LGVSSA-WLI-NST-PNDAAEQTKLYQN-SKVNGQSG:0.0,A_openbill_stork_Thailand_VSMU_4_NSN_2004___Y--LGVSSA-WLI-NST-PNDAAEQTKLYQN-SKVNGQSG:0.0):0.00235):5.5E-4):5.5E-4,(A_Hatay_2004____Y--LGVSSA-WLI-NST-PNDAAEQIKLYQN-SKVNGQSG:0.00591,A_chicken_Thailand_KU14_2004___Y--LGVSSA-WLI-NST-PNDAAEQTKLYQN-SKVNGQSG:0.00235):5.5E-4):5.5E-4,((A_Ck_Thailand_73_2004___Y--LGVSSA-WLI-NST-PNDAAEQTKLYQN-SKVNGQSG:0.0,A_White_peafowl_Bangkok_Thailand_CU_16_04___Y--LGVSSA-WLI-NST-PNDAAEQTKLYQN-SKVNGQSG:0.0):5.5E-4,A_Thailand_LFPN_2004_2004___Y--LGVSSA-WLI-NST-PNDAAEQTKLYQN-SKVNGQSG:0.00585):0.00123):5.5E-4):5.5E-4,(A_chicken_Thailand_TS02_2006___Y--LGVSSA-WLI-NST-PNDAAEQTKLYQN-SKVNGQSG:5.5E-4,A_pigeon_Thailand_KU_03_04___Y--LGVSSA-WLI-NST-PNDAAEQTKLYQN-SKVNGQSG:0.00124):0.00123):0.00105,A_chicken_Kohn_Kaen_NIAH330_2004___Y--LGVSSA-WLI-NST-PNDAAEQTKLYQN-SKVNGQSG:0.00137):0.00716,(((((A_Hong_Kong_213_2003_NIBRG_12__08_154____Y--LGVSSA-WLI-NNA-PNDAAEQTRLYQN-SKVNGQNG:0.00123,A_Hong_Kong_213_03_0___Y--LGVSSA-WLI-NNA-PNDAAEQTRLYQN-SKVNGQNG:5.5E-4):5.5E-4,A_Hong_Kong_213_03___Y--LGVSSA-WLI-NNA-PNDAAEQTRLYQN-SKVNGQNG:0.00126):0.00124,A_Hong_Kong_213_DkPass_2003___Y--LGVSSA-WLI-NNA-PNDAAEQTRLYQN-SKVNGQSG:5.5E-4):0.00598,A_goose_Hong_Kong_739_2_2002___Y--LGVSSA-WLI-NSA-PNDAAEQTRLYQN-SKVNGQSG:0.00125):0.00238,(A_duck_Hong_Kong_821_2002___Y--LGVSSA-WLI-NSA-PNDAAEQTRLYQN-SKVNGQSG:0.00125,A_condor_Guangdong_139_2003___Y--LGVSSA-WLI-NSA-PNDAAEQTRLYQN-SEVNGQSG:0.00237):0.00237):5.4E-4):0.00463,A_parrot_Guangdong_C99_2005___Y--SGVSSA-WLI-NSA-PNDAAEQTRLYQN-SKVNGQSG:0.00357):0.0012):0.00238,A_duck_Guangdong_173_04___Y--SGVSSA-WLI-NNI-PNDAAEQTKLYQN-SKVNGQSG:0.01565):5.4E-4,A_chicken_Vietnam_G62_2005___Y--SGVSSA-WLI-NSA-PNDAAEQTKLYQN-SKVNGQSG:0.00727):0.00116,(((((((((A_chicken_Hubei_327_2004___Y--SGVSSA-WLI-NST-PNDAAEQTRLYQN-SKVNGQSG:0.00356,A_duck_Hubei_46_2009___Y--SGVSSA-WLI-NST-PNDAAEQTRLYQN-SKVNGQSG:0.00236):5.5E-4,A_swan_Guangxi_307_2004___Y--SGVSSA-WLI-NST-PNDAAEQTRLYQN-SKVNGQSG:5.5E-4):0.00236,A_mallard_Guangxi_wt_2004___Y--SGVSSA-WLI-NST-PNDAAEQTRLYQN-SKVNGQSG:5.4E-4):0.00125,A_pheasant_Shantou_4567_2002___Y--SGVSSA-WLI-NST-PNDAAEQTRLYQN-SKVNGQSG:0.00961):5.3E-4,A_chicken_Henan_wu_2004___Y--SGVSSA-WLI-NST-PNDAAEQTRLYQN-SKVNGQSG:0.00237):5.3E-4,(A_goose_Huadong_220_2004___Y--SGVSSA-WLI-NST-PNDAAEQTRLYQN-SKVNGQSG:0.00247,A_swine_Shandong_SD2_2014___Y--SGVSSA-WLI-NST-PNDAAEQTRLYQN-SKVNGQSG:0.00952):0.00125):0.00114,((((A_Chicken_Henan_16_2004___Y--SGVSSA-WLI-NST-PNDAAEQTRLYQN-SKVNGQSG:0.0,A_swine_Henan_wy_2004___Y--SGVSSA-WLI-NST-PNDAAEQTRLYQN-SKVNGQSG:0.0):5.5E-4,A_swine_Guangxi_wz_2004___Y--SGVSSA-WLI-NST-PNDAAEQTRLYQN-SKVNGQSG:0.00125):5.5E-4,A_Chicken_Henan_12_2004___Y--SGVSSA-WLI-NST-PNDAAEQTRLYQN-SKVNGQSG:5.5E-4):0.00358,A_duck_Guangxi_50_2001___Y--SGVSSA-WLI-NST-PNDAAEQTRLYQN-SKVNGQSG:0.00239):5.5E-4):0.00123,A_duck_Shanghai_xj_2002___Y--SGVSSA-WLV-NSA-PNDAAEQTRLYQN-SKVNGQSG:0.00724):0.00125,((((A_chicken_Hunan_41_2004___Y--SGVSSS-WLI-NST-PNDAAEQTKLYQN-SKVNGQSE:0.00717,A_chicken_Hubei_14_2004___Y--SGVSSA-WLI-NST-PNDAAEQTKLYQN-SKVNGQSG:0.00125):0.001,A_chukar_Shantou_4690_2003___Y--SGVSSA-WLI-NST-PNDAAEQTKLYQN-SKVNGQSG:0.00423):0.00712,(A_chicken_Anhui_39_2004___Y--SGVSSA-WLI-NNT-PNDAAEQTKLYQN-TKVNGQSG:0.00154,A_chicken_Gansu_44_2004___Y--SGVSSA-WLI-NNT-PNDAAEQTKLYQN-SKVNGQSG:0.00574):0.01454):0.00195,A_goose_Guangdong_72_2004___Y--SGVSSA-WLI-NSA-PNDAAEQTKLYQN-SKVNGQSG:0.01168):0.00552):5.4E-4):0.00461,A_chicken_Jilin_hh_2002___Y--SGVSSA-WLI-NSA-PNDAAEQTKLYQN-SKVNGQSG:0.00346):5.5E-4,(((((((((((((((((((((((((('A_chicken_Ningxia_2_2012___Y--~GVSSA-WLT-NNT-SNNEAEQKMIYQN-SKVNGQSG':0.0,'A_chicken_Ningxia_222_2012___Y--~GVSSA-WLT-NNT-SNNEAEQKMIYQN-SKVNGQSG':0.0):5.5E-4,'A_chicken_Gansu_5_2012___Y--~GVSSA-WLT-NNT-SNNEAEQKMIYQN-SKVNGQSG':0.00116):0.00793,('A_Chicken_Shandong_J05_2009___Y--~GVSSA-WLT-NNT-PNNEAEQEMIYQN-SKVNGQSG':0.0045,'A_chicken_Liaoning_S4092_2011___Y--~GVSSA-WLT-NNT-PNNEAEQKMIYQT-SKVNGQSG':0.00451):0.00117):5.5E-4,('A_Chicken_Shandong_J04_2009___Y--~GVSSA-WLT-NNT-PNNEAEQKMIYQN-SKVNGQSG':0.00565,'A_environment_Guizhou_00320_2013___Y--~GVSSA-WLT-NNT-PNNEAEQKMIYQN-SKVNGQSG':0.01254):5.5E-4):0.00117,((('A_chicken_China_E93_2012___Y--~GVSSA-WLT-NNT-PNNEAEQKMIYQN-SKVNGQSG':0.00117,'A_chicken_China_E96_2012___Y--~GVSSA-WLT-NNT-PNNEAEQKMIYQN-SKVNGQSG':0.00452):5.4E-4,'A_chicken_Gansu_6_2012___Y--~GVSSA-WLT-NNT-PNNEAEQKMIYQN-SKVNGQSG':0.00449):0.01016,((A_wild_duck_Shandong_1_2011___Y--LGVSSA-WLT-NNT-PNNEAEQKMIYQN-SKVNGQSG:0.00232,'A_Chicken_Shandong_J02_2009___Y--~GVSST-WLT-NNT-PNNEAEQKMIYQN-SKVNGQSG':0.01011):0.00121,'A_Chicken_Shandong_J03_2009___Y--~GVSSA-WLT-NNT-PNNEAEQKMIYQN-SKVNGQSG':0.01025):5.5E-4):0.0012):0.00121,('A_environment_Hubei_950_2013___Y--~GVSSA-WLT-NNT-PNNEAEQKMIYQN-SKVNGQSG':0.00116,'A_chicken_Vietnam_NCVD_1096_2013___Y--~GVSSA-WLT-NNT-PNNEAEQKMIYQN-SKVNGQSG':0.00444):0.01474):0.02167,A_chicken_Vietnam_NCVD_093_2008___Y--LGVSSA-WLT-NNT-PNNEAEQKMIYQN-SKVNGQSG:0.00118):0.00219,A_chicken_Hebei_A_8_2009___Y--LGVSSA-WLT-NNT-PNNEAEQIMIYQN-SKVNGQSG:0.01253):0.00397,((A_chicken_Huadong_4_2008___Y--LGVSSA-WLT-NNT-PNNEAEQIMIYQN-SKVNGQSG:0.01017,A_swine_Jiangsu_1_2008___Y--LGVSSA-WLT-NNT-PNNEAEQIMIYQN-SKVNGQSG:0.00226):0.00117,A_chicken_Jiangsu_18_2008___Y--LGVSSA-WLT-NNT-PNNEAEQIMIYQN-SKVNGQSG:0.00558):0.0028):0.01057,((A_environment_Hunan_1_35_2007___Y--LGVSSA-WLT-NNT-PNNEAEQIMIYQN-SKVNGQSG:0.0,A_environment_Hunan_2_1_2007___Y--LGVSSA-WLT-NNT-PNNEAEQIMIYQN-SKVNGQSG:0.0):5.4E-4,A_environment_Hunan_2_16_2007___Y--LGVSSA-WLT-NNT-PNNEAEQIMIYQN-SKVNGQSG:0.00326):0.00577):0.01235,(A_chicken_Liaoning_A_11_2006___Y--SGVSSA-WLI-NNT-PNDEAEQIKIYQN-SKVNGQSG:0.01085,A_chicken_Shandong_A_10_2006___Y--LGVSSA-WLI-NNT-PNDEAEQIMIYQN-SKVNGQSG:0.01142):0.00125):0.00259,(A_Mallard_Huadong_hn_2005___Y--LGVSSA-WLT-NNT-PNNEAEQIKIYQN-SKVNGQSG:0.00339,A_chicken_Liaoning_A_1_2007___Y--LGVSSA-WLI-NDT-PNNEAEQIKIYQN-SKVNGQSG:0.00926):0.00342):0.00121,((((A_chicken_Shandong_A_5_2006___Y--SGVSSA-WLI-NNT-PNDETEQIKIYQN-SKVNGQSG:0.0035,A_chicken_Ningxia_24_2006___Y--LGVSSA-WLI-NNT-PNDETEQIKIYQN-SKVNGQSG:0.00929):0.00121,A_chicken_Hebei_126_2005___Y--SGVSSA-WLI-NNT-PNDETEQIKIYQN-SKVNGQSG:0.00577):5.5E-4,'A_chicken_Shanxi_2_2006___Y--~GVSSA-WLI-NNT-PNDETEQVKIYQN-SKVNGQSG':0.00231):5.5E-4,A_chicken_Henan_A_7_2006___Y--LGVSSA-WLI-NNT-PNDETEQIKIYQN-SKVNGQSG:0.00796):0.00343):5.5E-4,((((((A_chicken_Vietnam_NCVD_04_2008___Y--SGVSAA-WLI-NNT-PNNEAEQIQIYQN-SKVNGQSG:0.0,A_chicken_Vietnam_NCVD_05_2008___Y--SGVSAA-WLI-NNT-PNNEAEQIQIYQN-SKVNGQSG:0.0):0.00119,(A_chicken_Vietnam_NCVD_03_2008___Y--SGVSAA-WLI-NNT-PNNEAEQIQIYQN-SKVNGQSG:0.0,A_chicken_Vietnam_NCVD_03_2008_0___Y--SGVSAA-WLI-NNT-PNNEAEQIQIYQN-SKVNGQSG:0.0):0.00119):5.5E-4,A_chicken_Vietnam_NCVD_swab276_2008___Y--SGVSAA-WLI-NNT-PNNEAEQIQIYQN-SKVNGQSG:0.00682):0.01993,A_chicken_Shanxi_10_2006___Y--SGVSAA-WLI-NNT-PNDEAEQIKIYQN-SKVNGQSG:0.01174):0.0012,(A_chicken_Vietnam_NCVD_016_2008_H5N1__PR8_IDCDC_RG12___Y--SGVSAA-WLI-NNT-PNDEKEQIRIYQN-PKVNGQSG:0.00119,A_chicken_Vietnam_NCVD_016_2008___Y--SGVSAA-WLI-NNT-PNDEKEQIRIYQN-PKVNGQSG:5.5E-4):0.01401):0.0114,A_chicken_Hebei_102_2005___Y--SGVSSA-WLI-NNT-PNDEAEQIKVYQN-SKVNGQSG:0.01474):0.00304):0.0079,A_chicken_Hebei_326_2005___Y--SGVSSA-WLI-NNT-PNDEAEQIKIYQN-SKVNGQSG:0.00579):0.02045,A_Beijing_01_2003___Y--SGVSSA-WLI-NNT-PNDEAEQIKLYQN-SKVNGQSG:0.0059):0.00354,((((((((A_chicken_Xinjiang_28_2006___Y--SGVSSA-WLI-NNT-SNDAAEQIKLYQN-SKVNGQSG:5.5E-4,A_chicken_Xinjiang_27_2006___Y--SGVSSA-WLI-NNT-SNDAAEQIKLYQN-SKVNRPSG:0.00341):0.00236,A_chicken_Xinjiang_53_2005___Y--SGVSSA-WLI-NNT-PNDAAEQIKLYQN-SQVNRQSG:0.00463):5.3E-4,A_chicken_Xinjiang_67_2005___Y--SGVSSA-WLI-NNT-PNDAAEQIKLYQN-SKVNGQSG:5.5E-4):0.0059,((A_domestic_Mallard_duck_Hunan_67_2005___Y--SGVSSA-WLI-NNT-PNDAAEQIKLYQN-SKVNGQSG:5.5E-4,A_domestic_Mallard_duck_Hunan_79_2005___Y--SGVSSA-WLI-NNT-PNDAAEQIKLYQN-SKVNGQSG:0.00123):0.00125,A_chicken_Pyigyitagon_204_2006___Y--LGVSSA-WLI-NNT-PNDAAEQIKLYQN-SKVNGQSG:0.01689):0.00234):0.00125,A_chicken_Xinjiang_78_2005___Y--SGVSSA-WLI-NNT-PNDAAEQIKLYQN-SKVNGQSG:0.00123):0.00122,A_chicken_Xinjiang_54_2005___Y--SGVSSA-WLI-NNT-PNDAAEQIKLYQN-SKVNGQSG:0.00122):5.5E-4,A_chicken_Xinjiang_68_2005___Y--SGVSSA-WLI-NNA-PNDATEQIKLYQN-SKVNGQSG:0.00354):0.00123,(A_chicken_Xinjiang_17_2005___Y--SGVSSA-WLI-NNT-PNDAAEQIKLYQN-SKVNGQSG:0.0047,A_chicken_Xinjiang_16_2005___Y--SGVSSA-WLI-NNT-PNDAAEQIKLYQN-SKVNGQSG:0.00353):0.00235):0.00238):0.00394,A_tree_sparrow_Henan_2_2004___Y--SGVSSA-WLI-NST-PNDAAEQIKLYQN-SKVNGQSG:0.01264):0.01062,A_tree_sparrow_Henan_1_2004___Y--SGVSSA-WLI-NST-PNDAAEQIKLYQN-SKVNGQSG:0.01408):0.00401,A_chicken_Jilin_hf_2002___Y--SGVSSA-WLI-NNT-PNDAAEQIKLYQN-SKVNGQSG:0.00814):0.00128,A_tree_sparrow_Henan_3_2004___Y--SGVSSA-WLI-NST-PNDAAEQIKLYQN-SKVNGQSG:0.0073):0.00342,((A_blackbird_Hunan_1_2004___Y--SGVSSA-WLI-NSA-PNDAAEQTKLYQN-SKVNGQSG:0.00837,A_tree_sparrow_Henan_4_2004___Y--SGVSSA-WLI-NSA-PNDAAEQTKLYQN-SKVNGQSG:0.0013):0.00237,A_duck_Hubei_wg_2002___Y--SGVSAA-WLI-NSA-PNDAAEQTKLYQN-SKVNGQSG:0.0096):0.00278):0.00267,(A_chicken_Henan_01_2004___Y--SGVSSA-WLI-NSA-PNDAEEQTKLYQN-SKVNGQSG:0.0122,A_chicken_Jiangsu_cz1_2002___Y--SGVSSA-WLI-NST-PNDAAEQTKLYQN-SKVNGQSG:0.00459):8.3E-4):0.00125,A_chicken_Jilin_hd_2002___Y--SGVSSA-WLI-NST-PNDAAEQTKLYQN-SKVNGQSG:0.00538):5.2E-4,(A_chicken_Viet_Nam_Ncvd8_2003___Y--SGVSSA-WLI-NSA-PNDAAEQTKLYQN-SKVNGQSG:0.01816,A_duck_Yokohama_aq10_2003___Y--SGVSSA-WLI-NGA-PNDAAEQTKLYQN-SKVNGQSG:0.0148):0.0023):5.4E-4,((((A_swine_Fujian_2003___Y--SGVSSA-WLI-NSA-PNDAAEQTKLYQN-SKVNGQSG:0.00125,A_swine_Fujian_2001___Y--SGVSSA-WLI-NSA-PNDAAEQTKLYQN-SKVNGQSG:0.00241):5.5E-4,A_swine_Shandong_SD1_2014___Y--SGVSSA-WLI-NSA-PNDAAEQTKLYQN-SKVNGQSG:0.00125):5.5E-4,(A_swine_Fujian_F1_2001___Y--SGVSSA-WLI-NSA-PNDAAEQTKLYQN-SKVNGQSG:0.00125,A_swine_Fujian_1_2003___Y--SGVSSA-WLI-NSA-PNDAAEQTKLYQN-SKVNGQSG:0.00356):5.5E-4):0.00125,A_duck_Zhejiang_52_2000___Y--SGVSSA-WLI-NSA-PNDAAEQTKLYQN-SKVNGQSG:0.00239):0.00125):0.00241):0.00359,((((((((A_pheasant_Shantou_3535_2003___Y--SGVSSA-WLI-NNA-PNDAAEQIKLYQN-SKVNGQSG:0.00233,A_partridge_Shantou_2886_2003___Y--SGVSSA-WLI-NSA-PNDAAEQIKLYQN-SKVNGQSG:5.5E-4):0.01426,A_duck_Zhejiang_bj_2002___Y--SGVSSA-WLI-NSA-PNDAAEQTKLYQN-SKVNGQSG:0.02412):0.00132,A_duck_Guangxi_xa_2001___Y--SGVSSA-WLI-NSA-PNDAAEQIKLYQN-SKVNGQSG:0.00237):0.00123,A_duck_Guangxi_35_2001___Y--SGVSSA-WLI-NSA-PNDAAEQIKLYQN-SKVNGQSG:5.5E-4):5.5E-4,A_chicken_Hebei_718_2001___Y--SGVSSA-WLI-NSA-PNDAAEQIKLYQN-SKVNGQSG:0.00124):0.00123,((((A_chicken_Hong_Kong_409_1_2002___Y--LGVSSA-WLI-NSA-PNDAAEQIKLYQN-SKVNGQSG:0.00352,A_goose_Fujian_bb_2003___Y--LGVSSA-WLI-NNA-PNDAAEQIKLYQN-SKVNGQSG:0.00826):0.00124,A_duck_Guangdong_22_2002___H--LGVSSA-WLI-NSA-PNDAAEQIKLYQN-SKVNGQSG:0.00706):0.00838,A_waterfowl_Hong_Kong_378_5_2001___Y--SGVSSA-WLI-NSA-PNDAAEQIKLYQN-SKVNGQSG:5.5E-4):0.00123,(A_Goose_Hong_Kong_3014_5_2000_0___Y--SGVSSA-WLI-NSA-PNDAAEQIKLYQN-SKVNGQSG:0.00123,A_Goose_Hong_Kong_3014_5_2000___Y--SGVSSA-WLI-NSA-PNDAAEQIKLYQN-SKVNGQSG:5.5E-4):0.00124):5.5E-4):0.00124,((((A_goose_Viet_Nam_113_2001_0___Y--SGVSSA-WLI-NSA-PNNEAEQTELYQN-SKVNGQSG:0.00233,A_goose_Viet_Nam_113_2001___Y--SGVSSA-WLI-NSA-PNNEAEQTELYQN-SKVNGQSG:5.0E-4):0.00122,A_goose_Viet_Nam_324_2001___Y--SGVSSA-WLI-NSA-PNNEAEQTKLYQN-SKVNGQSG:5.5E-4):0.0109,A_duck_Guangxi_22_2001___Y--SGVSSA-WLI-NSA-PNDAAEQTKLYQN-SKVNGQSG:0.0071):0.00604,(A_goose_Hong_Kong_668_1_2001___Y--SGVSSA-WLI-NSA-PNDAAEQTKLYQN-SKVNGQSG:0.00124,A_duck_Guangdong_01_2001___Y--SGVSSA-WLI-NSA-PNDAAEQTKLYQN-SKVNGQSG:0.00123):0.00124):5.5E-4):5.5E-4,((((A_Duck_Hong_Kong_380_5_2001___Y--SGVSSA-WLI-NSA-PNDAAEQTKLYQN-SKVNGQSG:0.00123,A_Hong_Kong_378_1_2001___Y--SGVSSA-WLI-NSA-PNDAAEQTKLYQN-SKVNGQSG:0.00124):0.00712,A_duck_Fujian_17_2001___Y--SGVSSA-WLI-NSA-PNDAAEQTKLYQN-SKVNGQSG:0.00236):5.5E-4,A_duck_Hong_Kong_2986_1_2_2000___Y--SGVSSA-WLI-NSA-PNDAAEQTKLYQN-SKVNGQSG:0.00236):5.5E-4,A_duck_Shanghai_13_2001___Y--SGVSSA-WLI-NSA-PNDAAEQTKLYQN-SKVNGQSG:0.00833):5.5E-4):5.4E-4):0.00475,((A_goose_Hong_Kong_485_3_2000___Y--SGVSSA-WLI-NSA-PNDAAEQTKLYQN-SKVNGQSG:0.00236,A_goose_Hong_Kong_1032_6_2000___Y--SGVSSA-WLI-NSA-PNDAAEQTKLYQN-SKVNGQSG:5.5E-4):5.5E-4,A_Goose_Huadong_1_2000___Y--SGVSAA-WLI-NSA-PNDAAEQTKLYQN-SKVNGQSG:0.01093):5.5E-4):0.00124,(((((((((((((A_duck_Guangxi_27_2003___Y--SGVSSA-WLI-NSA-PNDAAEQTKLYQN-SKVNGQSG:0.00123,A_chicken_Hebei_108_02___Y--SGVRSA-WLI-NSA-PNDAAEQTKLYQN-SKVNGQSG:0.00353):5.5E-4,A_duck_Guangxi_12_2003___Y--SGVSSA-WLI-NSA-PNDAAEQTKLYQN-SKVNGQSG:0.00123):5.5E-4,A_duck_Fujian_01_2002___Y--SGVSSA-WLI-NSA-PNDAAEQTKLYQN-SKVNGQSG:0.00122):5.5E-4,(A_chicken_luohuo_3_03____Y--SGVSSA-WLI-NSA-PNDAAEQTRLYQN-SKVNGQSG:0.0,A_chicken_zhoukou_2_02____Y--SGVSSA-WLI-NSA-PNDAAEQTRLYQN-SKVNGQSG:0.0):0.00352):0.00122,A_duck_Fujian_13_2002___Y--SGVSSA-WLI-NST-PNDAAEQTKLYQN-SKVNGQSG:5.5E-4):0.00122,A_duck_Shanghai_37_2002___Y--SGVSSA-WLI-NST-PNDAAEQTKLYQN-SKVNGQSG:0.00593):5.5E-4,A_duck_Guangxi_53_2002___Y--SGVSSA-WLI-NST-PNDAAEQTKLYQN-SKVNGQSG:0.00351):0.00236,((A_duck_Shanghai_35_2002___Y--SGVSSA-WLI-NST-PNDAAEQTKLYQN-SKVNGQSG:0.00235,A_ostrich_Suzhou_097_2003___Y--LGVSSA-WLI-NST-PNDAAEQTKLYQN-SKVNGQSG:0.00591):5.5E-4,A_duck_Shanghai_38_2001___Y--SGVSSA-WLI-NST-PNDAAEQTKLYQN-SKVNGQSG:0.00123):5.5E-4):5.5E-4,A_duck_Shandong_093_2004___Y--SGVSSA-WLI-NSS-PNDAAEQTKLYQN-SKVNGQSG:0.00593):7.6E-4,(A_Duck_Anyang_AVL_1_2001___Y--SGVSSA-WLI-NSA-PNDAAEQTKLYQN-SKVNGQSG:0.00396,A_goose_Guangdong_xb_2001___Y--SGVSSA-WLI-NST-PNDAAEQTKLYQN-SKVNGQSG:0.00427):0.00235):5.3E-4,A_environment_Hong_Kong_674_15_2002___Y--SGVSSA-WLI-DSA-PNDAAEQTKLYQN-SKVNGQSG:0.00237):0.00475,A_chicken_Jilin_xv_2002___Y--SGVSSA-WLI-NSA-PNDAAEQTKLYQN-SKVNGQSG:0.00124):0.00237,A_chicken_Jilin_ha_2003___Y--SGVSSA-WLI-NSA-PNDAAEQTKLYQN-SKVNGQSG:0.01081):0.00126):0.00236,A_duck_Guangdong_07_2000___Y--SGVSSA-WLI-NSA-PNDAAEQTKLYQN-SRVNGQSG:0.00356):0.00238,((((A_goose_Hong_Kong_437_8_1999___Y--SGVSSA-WLI-NSA-PNDAAEQTKLYQN-PKVNGQSG:0.0,A_Chicken_Hong_Kong_317_5_2001___Y--SGVSSA-WLI-NSA-PNDAAEQTKLYQN-PKVNGQSG:0.0,A_Environment_Hong_Kong_437_4_99___Y--SGVSSA-WLI-NSA-PNDAAEQTKLYQN-PKVNGQSG:0.0):5.5E-4,(A_Chicken_Hong_Kong_317_5_2001_0___Y--SGVSSA-WLI-NSA-PNDAAEQTKLYQN-PKVNGQSG:0.00124,A_Environment_Hong_Kong_437_10_99___Y--SGVSSA-WLT-NSA-PNDAAEQTKLYQN-PKVNGQSG:0.00125):5.5E-4):5.5E-4,A_Environment_Hong_Kong_437_8_99___Y--SGVSSA-WLI-NSA-PNDAAEQTKLYQN-PKVNGQSG:0.00356):0.00124,A_goose_Hong_Kong_437_6_1999___Y--SGVSSA-WLI-NSA-PNDAAEQTKLYQN-PKVNGQSG:5.5E-4):0.00238):0.00364,A_chicken_Hubei_wl_1997___Y--SGVSAA-WLI-NST-PNDAAEQTKLYQN-PKVNGQSG:0.01071):0.00238,((((((((((((A_bar_headed_goose_Qinghai_6_2008___Y--SPVSSA-WLI-NST-PNDAAEQTKLYQN-PKVNGQSG:0.00124,A_bar_headed_goose_Qinghai_7_2008___Y--SPVSSA-WLI-NST-PNDAAEQTKLYQN-PKVNGQSG:0.00124):5.5E-4,A_bar_headed_goose_Qinghai_4_2008___Y--SPVSSA-WLI-NST-PNDAAEQTKLYQN-PKVNGQSG:0.00124):5.5E-4,((A_bar_headed_goose_Qinghai_1_2008___Y--SPVSSA-WLI-NST-PNDAAEQTKLYQN-PKVNGQSG:5.5E-4,A_bar_headed_goose_Qinghai_2_2008___Y--SPVSSA-WLI-NST-PNDAAEQTKLYQN-PKVNGQSG:0.00355):0.00124,A_bar_headed_goose_Qinghai_11_2008___Y--SPVSSA-WLI-NST-PNDAAEQTKLYQN-PKVNGQSG:5.5E-4):5.5E-4):5.5E-4,A_bar_headed_goose_Qinghai_13_2008___Y--SPVSSA-WLI-NST-PNDAAEQTKLYQN-PKVNGQSG:0.00124):0.00355,A_environment_Qinghai_1_2008___Y--SGVSSA-WLI-NST-PNDAAEQTKLYQN-PKVNGQSG:5.5E-4):0.00355,A_plateau_pika_Qinghai_04_2007___Y--SGVSSA-WLI-NST-PNDAAEQTKLYQN-PKVNGQSG:0.00237):5.5E-4,(A_swine_Shandong_2_03___Y--SGVSSA-WLI-NST-PNDAAEQTKLYQN-PKVNGQSG:0.00354,A_chicken_Hubei_wh_1997___Y--SGVSSA-WLI-NST-PNDAAEQTKLYQN-PKVNGQSG:0.00476):0.00124):5.5E-4,A_duck_Zhejiang_11_2000___Y--SGVSSA-WLI-NST-PNDAAEQTKLYQN-PKVNGQSG:0.00354):5.5E-4,A_chicken_China_1_02___Y--SGVSSA-WLI-NST-PNDAAEQTKLYQN-PKVNGQSG:5.5E-4):5.4E-4,A_chicken_Hubei_wj_1997___Y--SGVSSA-WLI-NST-PNDAAEQTKLYQN-SKVNGQSG:0.00596):0.00124,(A_duck_Fujian_19_2000___Y--SGVSSA-WLI-NSA-PNDAAEQTKLYQN-PKVNGQSG:0.00239,A_duck_Guangdong_12_2000___Y--SGVSSA-WLI-NSA-PNDAAEQTKLYQN-PKVNGQSG:0.00598):5.4E-4):0.00125,A_duck_Shanghai_08_2001___Y--SGVSSA-WLI-NSA-PNDAAEQTKLYQN-PKVNGQSG:0.00841):0.00229):5.4E-4,((((((((A_Hong_Kong_483_1997___Y--SGVSSA-WLI-NST-PNDAAEQTKLYQN-PKVNGQSG:0.0,A_Hong_Kong_483_1997_0___Y--SGVSSA-WLI-NST-PNDAAEQTKLYQN-PKVNGQSG:0.0):5.5E-4,A_Hong_Kong_483_1997_1___Y--SGVSSA-WLI-NST-PNDAAEQTKLYQN-PKVNGQSG:0.00123):0.00236,(A_duck_Viet_Nam_1_2005___Y--SGVSSA-WLI-NST-PNDAAEQTKLYQN-PKVNGQSG:0.00124,A_goose_Vietnam_3_05___Y--SGVSSA-WLI-NST-PNDAAEQTKLYQN-PKVNGQSG:5.5E-4):5.5E-4):0.00124,A_Chicken_Hong_Kong_220_97___Y--SGVSSA-WLI-NST-PNDAAEQTKLYQN-PKVNGQSG:0.00124):0.00123,A_Hong_Kong_485_1997___Y--SGVSSA-WLI-NSS-PNDAAEQTRLYQN-PKVNGQSG:0.00718):0.00124,A_duck_Vietnam_8_05___Y--SGVSSA-WLI-NST-PNDAAEQTKLYQN-PKVNGQSG:0.00591):5.5E-4,A_chicken_Hong_Kong_786_2_1997___Y--SGVSSA-WLI-NST-PNDAAEQTKLYQN-PKVNGQSG:0.00236):0.00237,(((A_Hong_Kong_156_97_1___Y--SGVSSA-WLI-NSA-PNDAAEQTKLYQN-PKVNGQSG:0.0,A_environment_Hong_Kong_156_1997___Y--SGVSSA-WLI-NSA-PNDAAEQTKLYQN-PKVNGQSG:0.0):5.5E-4,A_Hong_Kong_156_97_0___Y--SGVSSA-WLI-NSA-PNDAAEQTKLYQN-PKVNGQSG:0.00124):5.5E-4,(A_environment_Hong_Kong_486_1997___Y--SGVSSA-WLI-NSA-PNDAAEQTKLYQN-PKVNGQSG:0.0,A_Hong_Kong_482_97___Y--SGVSSA-WLI-NSA-PNDAAEQTKLYQN-PKVNGQSG:0.0):0.00474):0.00125):0.00842):0.00125,(A_Goose_Guangdong_1_96___Y--SGVSSA-WLI-NSA-PNDAAEQTKLYQN-PKVNGQSG:0.00475,A_goose_Guangdong_3_1997___Y--SGVSSA-WLI-NSA-PNDAAEQTKLYQN-PKVNGQSG:5.5E-4):0.0036):0.00488,A_duck_Guangxi_07_1999___Y--SGVSSA-WLT-NSA-PNDAAEQTKLYQN-PKVNGQSG:0.01701):0.04249,((((((((A_chicken_France_150169a_2015___Y--SGVSSA-WLT-NNA-PNDAAEQTKLYQN-PKVNGQSG:0.00118,A_guineafowl_France_160009_2016___Y--SGVSSA-WLT-NNA-PNDAAEQTKLYQN-PKVNGQSG:0.0057):0.00118,A_duck_France_150290_2015___Y--SGVSSA-WLT-NNA-PNDAAXQTKLYQN-TKMNGQSG:0.00453):5.5E-4,A_duck_France_150253_2015___Y--SGVSSA-WLT-NNA-PNDAAEQTKLYQN-PKVNGQSG:0.00118):5.5E-4,A_duck_France_150206_2015___Y--SGVSSA-WLT-NNA-PNDAAEQTKLYQN-PKVNGQSG:0.00118):0.00121,(A_duck_France_160678_2016___Y--SGVSSA-WLT-NNA-PNDAAEQTKLYQN-PKVNGQSG:5.5E-4,A_duck_France_160927_2016___Y--SGVSSA-WLT-NNA-PNDAAEQTKLYQN-PKVNGQSG:0.00225):0.00116):0.03734,((A_European_teal_Novosibirsk_261_2011___Y--SGVSAA-WLI-NNA-PNDAAEQTKLYQN-PKVNGQSG:0.0035,A_European_teal_Novosibirsk_203_2011___Y--SGVSSA-WLI-NNA-PNDAAEQTKLYQN-PKVNGQSG:0.00121):0.0012,A_European_teal_Novosibirsk_239_2011___Y--SGVSSA-WLI-NNA-PNDAAEQTKLYQN-PKVNGQSG:0.00232):0.007):0.01111,((((A_mallard_Netherlands_19001282_001_2019___Y--SGVSSA-WLI-NNA-PNDAAEQTKLYQN-PKVNGQSG:0.02074,A_green_sandpiper_Netherlands_19011490_013_2019___Y--SGVSSA-WLI-SNA-PNDAAEQTQLYQN-PKVNGQSG:0.02542):0.00733,(A_Chicken_NL_Swifterband_14002541_2014___Y--SGVSSA-WLI-NNA-PNDAEEQTKLYQN-PKVNGQSG:0.0109,A_mallard_France_150018_2015___Y--SGVSSA-WLI-NNA-PNDAAEQTKLYQN-PRVNGQSG:0.01625):0.00959):0.0218,((A_mallard_Italy_3401_2005_0___Y--SGVSSA-WLI-NNA-PNDAAEQTKLYQN-PKVNGQSG:0.0,A_mallard_Italy_3401_2005_2___Y--SGVSSA-WLI-NNA-PNDAAEQTKLYQN-PKVNGQSG:0.0):0.00231,A_mallard_Italy_3401_2005_3___Y--SGVSSA-WLI-NNA-PNDAAEQTKLYQN-PKVNGQSG:0.0012):0.02383):0.00176,(A_Mallard_Anas_platyrhynchos__South_Korea_KNU2019_20_2019___Y--SGVSSA-WLI-NNA-PNDAAEQTKLYQN-PKVNGQSG:0.0427,A_mallard_duck_Netherlands_41_2015___Y--SGVSSA-WLI-NNA-PNDAAEQTKLYQN-PKVNGQSG:0.02971):0.01055):0.00355):0.02801,A_turkey_England_50_92_1991___Y--SGVSSA-WLI-NNT-PNDAAEQTKLYQN-PKVNGQSG:0.03388):0.00328):0.00681,(((((A_wild_duck_Korea_SNU50_5_2009_0___Y--SGVSSA-WLI-NNA-PNDAAEQTKLYQN-PKVNGQSG:5.5E-4,A_wild_duck_Korea_SNU50_5_2009___Y--SGVSSA-WLI-NNA-PNDAAEQTKLYQN-PKVNGQSG:0.00333):0.00223,A_mallard_Hokkaido_24_2009___Y--SGVSSA-WLI-NNA-PNDAAEQTKLYQN-PKVNGQSG:0.00449):0.02942,A_duck_Hokkaido_Vac_3_2007___Y--SGVSSA-WLI-NNA-PNDAAEQTKLYQN-PKVNGQSG:0.01115):0.00489,((A_R_duck_Mongolia_54_01_duck_Mongolia_47_01____Y--SGVSSA-WLI-NNA-PNDATEQTKLYQN-PKVNGQSG:5.5E-4,A_duck_Hokkaido_Vac_1_04___Y--SGVSSA-WLI-NNA-PNDATEQTKLYQN-PKVNGQSG:5.5E-4):0.00699,A_mute_swan_Aktau_1460_2006___Y--SGVSSA-WLI-DNA-PNDAAEQTKLYQN-PKVNGQSG:0.0287):0.00527):0.01349,A_duck_France_05066b_2005___Y--SGVSSA-WLI-NSA-PNDAAEQTKLYQN-PKVNGQSG:0.02822):0.02142):0.02056,((((((((((((A_environment_Maryland_06OS1193_2006___Y--SGVSSA-WLI-NNA-PNDAAEQTKLYQN-PKVNGQSG:0.0,A_environment_Maryland_06OS1195_2006___Y--SGVSSA-WLI-NNA-PNDAAEQTKLYQN-PKVNGQSG:0.0,A_environment_Maryland_06OS1194_2006___Y--SGVSSA-WLI-NNA-PNDAAEQTKLYQN-PKVNGQSG:0.0):5.5E-4,A_environment_Maryland_06OS1181_2006___Y--SGVSSA-WLI-NNA-PNDAAEQTKLYQN-PKVNGQSG:0.00111):5.5E-4,A_environment_Maryland_06OS1175_2006___Y--SGVSSA-WLI-NNA-PNDAAEQTKLYQN-PKVNGQSG:0.00112):5.5E-4,(((A_environment_Maryland_06OS1190_2006___Y--SGVSSA-WLT-NNA-PNDAAEQTKLYQN-PKVNGQSG:0.00112,A_environment_Maryland_06OS1186_2006___Y--SGVSSA-WLT-NNA-PNDAAEQTKLYQN-PKVNGQSG:0.00214):5.5E-4,A_environment_Maryland_1189_2006___Y--SGVSSA-WLT-NNA-PNDAAEQTKLYQN-PKVNGQSG:0.00214):0.0011,A_environment_Maryland_06OS1187_2006___Y--SGVSSA-WLI-NNA-PNDAAEQTKLYQN-PKVNGQSG:0.00112):0.0011):0.00112,((A_duck_PA_454069_2005___Y--SGVSSA-WLI-NNA-PNDAAEQTKLYQN-PKVNGQSG:0.0,A_mallard_PA_454069_9_2006___Y--SGVSSA-WLI-NNA-PNDAAEQTKLYQN-PKVNGQSG:0.0):0.00431,(A_mute_swan_MI_451072_2_2006___Y--SGVSSA-WLI-NNA-PNDAAEQTKLYQN-PKVNGQSG:0.00112,A_mute_swan_Michigan_451072_2006___Y--SGVSSA-WLI-NNA-PNDAAEQTKLYQN-PKVNGQSG:5.5E-4):0.00215):0.00432):0.00111,((A_turkey_Virginia_505477_17_2007___Y--SGVSSA-WLI-NNA-PNDAAEQTKLYQN-PKVNGQSG:0.00112,A_turkey_VA_505477_18_2007___Y--SGVSSA-WLI-NNA-PNDAAEQTKLYQN-PKVNGQSG:0.00322):0.0054,A_black_duck_NC_674_694_2006___Y--SGVSSA-WLI-NNA-PNDAAEQTKLYQN-PKVNGQSG:5.5E-4):0.00111):5.5E-4,(((((((((A_turkey_Missouri_16_014037_7_2016___Y--SGVSSA-WLI-NNA-PNNAAEQTQLYQN-PKVNGQSG:0.00908,A_ruddy_turnstone_Delaware_Bay_317_2016___Y--SGVSSA-WLI-DNT-PNDAAEQTKLYQN-PKVNGQSG:0.00819):0.00623,A_chicken_New_Jersey_15_002659_2_2015___Y--SGVSSA-WLI-NNA-PNDAAEQTKLYQN-PKVNGQSG:0.00497):0.00274,A_mallard_North_Dakota_16_036222_1_2016___Y--SGVSSA-WLI-NNA-PNDAAEQTKLYQN-PKVNGQSG:0.0024):0.00615,A_mallard_Ohio_12OS2218_2012___Y--SGVSSA-WLI-NNA-PNDAAEQTKLYQN-PKVNGQSG:0.00111):5.4E-4,A_mallard_Illinois_12OS5080_2012___Y--SGVSSA-WLI-NNA-PNDAAEQTKLYQN-PKVNGQSG:0.0032):0.0043,A_mallard_Ohio_11OS2216_2011___Y--SGVSSA-WLI-NNA-PNDAAEQTKLYQN-PKVNGQSG:0.00429):0.00213,((A_northern_shoveler_Mississippi_11OS5805_2011___Y--SGVSSA-WLI-NNA-PNDAAEQTKLYQN-PKVNGQSG:0.00653,A_mallard_Minnesota_AI11_4429_2011___Y--SGVSSA-WLI-NNA-PNDAAEQTKLYQN-PKVNGQSG:0.00434):0.00322,A_mallard_Wisconsin_10OS2672_2010___Y--SGVSSA-WLI-NNA-PNDAAEQTKLYQN-PKVNGQSG:0.00112):0.00434):5.5E-4,A_mallard_Wisconsin_2576_2009___Y--SGVSSA-WLI-NNA-PNDAAEQTKLYQN-PKVNGQSG:0.0032):0.00541,((A_mallard_ON_499_2005___Y--SGVSSA-WLI-NNA-PNDAAEQTKLYQN-PKVNGQSG:5.5E-4,A_mallard_ON_499_2005_0___Y--SGVSSA-WLI-NNA-PNDAAEQTKLYQN-PKVNGQSG:0.00215):0.00112,A_mallard_Maryland_802_2007___Y--SGVSSA-WLI-NNA-PNDAAEQTKLYQN-PKVNGQSG:0.00433):5.5E-4):0.00111):0.00435,((((A_shorebird_Delaware_189_2007___Y--SGVSSA-WLI-NNA-PNDAAEQTKLYQN-PKVNGQSG:0.00111,A_shorebird_Delaware_472_2007___Y--SGVSSA-WLI-NNA-PNDAAEQTKLYQN-PKVNGQSG:5.5E-4):0.00111,A_ruddy_turnstone_New_Jersey_AI07_699_2007___Y--SGVSSA-WLI-NNA-PNDAAEQTNLYQN-PKVNGQSG:0.00214):5.5E-4,(A_ruddy_turnstone_Delaware_103_2007___Y--SGVSSA-WLI-NNA-PNDAAEQTNLYQN-PKVNGQSG:0.00111,A_ruddy_turnstone_DE_509531_2007___Y--SGVSSA-WLI-NNA-PNDAAEQTNLYQN-PKVNGQSG:0.00211):0.00212):0.0011,A_ruddy_turnstone_New_Jersey_AI07_69_2007___Y--SGVSSA-WLI-NNA-PNDAAEQTNLYQN-PKVNGQSG:0.00429):0.00754):0.00429,A_wild_duck_Ohio_623_2004___Y--SGVSSA-WLI-NNA-PNDAAEQTKLYQN-PKVNGQSG:0.00988):0.00954,(((A_mallard_California_2542V_2011___Y--SGVSSA-WLI-NNA-PNDAAEQTKLYQN-PKVNGQSG:0.00214,A_mallard_California_2531V_2011___Y--SGVSSA-WLI-NNA-PNDAAEQTKLYQN-PKVNGQSG:0.00112):5.5E-4,A_mallard_California_2527V_2011___Y--SGVSSA-WLI-NNA-PNDAAEQTKLYQN-PKVNGQSG:5.5E-4):0.01681,(A_blue_winged_teal_Texas_16_031241_1_2016___Y--SGVSSA-WLI-NNA-PNDAAEQTKLYQN-PKVNGQSG:0.00778,A_gadwall_duck_Tennessee_17OS0341_2017___Y--SGVSSA-WLI-NNA-PNDAAEQTKLYQN-PKVNGQSG:0.00528):0.01337):0.01244):0.02443,A_turkey_Ontario_84_1983___Y--SGVSSA-WLI-NNA-PNDAAEQTKLYQN-PKVNGQSG:0.04469):0.13759,((A_grey_teal_South_Australia_17_3278836_11_2017___Y--AGVSSA-WLI-NNA-PNDATEQTQLYQN-PKVNGQSG:0.00442,A_Pacific_black_duck_Victoria_17_0997_22_2017___Y--AGVSSA-WLI-NNA-PNDAAEQTQLYQN-PKVNGQSG:0.00639):0.00402,A_wild_waterbird_Queensland_P17_14428_30_2017___Y--VGVSSA-WLI-NNA-PNDAAEQTTLYQN-PKVNGQSG:0.01401):0.0701):0.0397):0.046035,(A_chicken_Scotland_1959___Y--SGVSSA-WLI-DNA-PNDAAEQTKLYQN-PKVNGQSG:5.5E-4,A_chicken_Scotland_1959_0___Y--SGVSSA-WLI-DNA-PNDAAEQTKLYQN-PKVNGQSG:0.00116):0.046035);
end;
